# Supplementary material for: Dissociation of nanosilicates induces downstream endochondral differentiation gene expression program
Source: Sci Adv. 2022 Apr 27;8(17):eabl9404. doi: 10.1126/sciadv.abl9404 (PMC9045714; doi:10.1126/sciadv.abl9404)
Supplement: Supplementary file 3 — Data files S1 to S6 [file sciadv.abl9404_data_files_s1_to_s6.zip]

Archive with 6 entries (6 files):
- sciadv.abl9404_data_file_s1.txt
- sciadv.abl9404_data_file_s2.txt
- sciadv.abl9404_data_file_s3.txt
- sciadv.abl9404_data_file_s4.txt
- sciadv.abl9404_data_file_s5.txt
- sciadv.abl9404_data_file_s6.txt
