# Supplementary material for: Dissociation of nanosilicates induces downstream endochondral differentiation gene expression program
Source: Sci Adv. 2022 Apr 27;8(17):eabl9404. doi: 10.1126/sciadv.abl9404 (PMC9045714; doi:10.1126/sciadv.abl9404)
Supplement: Supplementary file 3 — Data files S1 to S6 [file sciadv.abl9404_data_files_s1_to_s6.zip › sciadv.abl9404_data_file_s1.txt]

gene_id	symbol	si_vs_oc_ctrl_baseMean	si_vs_oc_ctrl_log2FoldChange	si_vs_oc_ctrl_lfcSE	si_vs_oc_ctrl_stat	si_vs_oc_ctrl_pvalue	si_vs_oc_ctrl_padj	li_vs_oc_ctrl_baseMean	li_vs_oc_ctrl_log2FoldChange	li_vs_oc_ctrl_lfcSE	li_vs_oc_ctrl_stat	li_vs_oc_ctrl_pvalue	li_vs_oc_ctrl_padj	mg_vs_oc_ctrl_baseMean	mg_vs_oc_ctrl_log2FoldChange	mg_vs_oc_ctrl_lfcSE	mg_vs_oc_ctrl_stat	mg_vs_oc_ctrl_pvalue	mg_vs_oc_ctrl_padj	ions_vs_oc_ctrl_baseMean	ions_vs_oc_ctrl_log2FoldChange	ions_vs_oc_ctrl_lfcSE	ions_vs_oc_ctrl_stat	ions_vs_oc_ctrl_pvalue	ions_vs_oc_ctrl_padj	nsi_vs_oc_ctrl_baseMean	nsi_vs_oc_ctrl_log2FoldChange	nsi_vs_oc_ctrl_lfcSE	nsi_vs_oc_ctrl_stat	nsi_vs_oc_ctrl_pvalue	nsi_vs_oc_ctrl_padj
1	A1BG	61.665372889491	0.32840676310853	0.488366432296519	0.67245973799676	0.501291063426775	0.75895340573794	61.8170949622048	0.168519921034123	0.444835847725624	0.378836197432692	0.704809505687732	0.828373332262665	53.6730207916221	-0.190022711905124	0.456801917911556	-0.415984925750498	0.677421033799269	0.788529640738815	77.3320366330787	0.820600258898871	0.39261847812703	2.0900703981471	0.0366114763350209	0.0993716421889951	47.0831734319776	-0.134587690992627	0.476817907467087	-0.282262240752603	0.77774243637244	0.961171352728834
2	A2M	444.698169722882	1.42580693728618	0.336004491672622	4.24341630133737	2.20142502932343e-05	0.000447014313355599	225.148051379209	-0.40841146041392	0.264942798998414	-1.54150806120367	0.123193182518984	0.265514367708749	360.944699796251	0.892318893526884	0.204007264874771	4.37395645725965	1.22014726323486e-05	8.86359850993599e-05	168.504400307762	-1.43977349189983	0.381028548564633	-3.77864991304084	0.000157680916266882	0.00111481707878912	171.920412131724	-0.794684487019165	0.265132159422553	-2.99731457983051	0.00272369492328239	0.0511747750374465
53947	A4GALT	459.439817392534	0.123655849327456	0.408935053475471	0.302385056689383	0.762358544926599	0.911432623710108	392.319772138946	-0.57062014115591	0.237765562288167	-2.39992762477658	0.016398313749008	0.0576220524390806	374.148696051514	-0.673330787874835	0.201614004660059	-3.33970246268426	0.000838681926218243	0.00392627390644392	398.307346047008	-0.364179695576802	0.233263348554456	-1.56123839357379	0.118467513297372	0.237746990493974	488.568581234645	0.54135391195005	0.208851553402222	2.59205116328472	0.00954055818745136	0.129136349040069
8086	AAAS	496.095802526251	0.784287461703201	0.264497603585063	2.96519685272299	0.0030248930319394	0.0270214774862087	446.944068289858	0.3772800496838	0.202592175773089	1.86226367451805	0.0625659330672354	0.162779882630183	459.187276586856	0.489207750285432	0.171180904091903	2.8578406737634	0.00426534499065294	0.0161571806459812	503.186223460417	0.767030612011796	0.210681316298907	3.64071492188496	0.000271882044766632	0.0017767795032245	339.710819043234	0.0805480207342748	0.195755798486535	0.411471953101891	0.680726502878624	0.935196616541852
65985	AACS	342.455801543174	0.213474568539819	0.252572132515364	0.845202384023237	0.397997851493673	0.684089077313247	318.349626582736	-0.18116250547823	0.225918420146353	-0.801893468274389	0.422614584760019	0.608433251704262	315.957695875108	-0.147984635951357	0.198062273346092	-0.747162159917099	0.454965682368734	0.607943855375553	276.937241336831	-0.490793718905099	0.270145479084385	-1.81677561500776	0.069251478094424	0.160093201333249	274.805210203752	-0.131253371131379	0.213976112464429	-0.613401980341141	0.539610576943091	0.89203841937601
51166	AADAT	109.479518166767	0.53874987453501	0.380769521545667	1.41489757990096	0.157098527676775	0.413573458048096	109.589953522913	0.378088964224781	0.328207122673154	1.15198281239406	0.249328136224064	0.435395989233721	115.575753093542	0.55241131746745	0.301942008065754	1.82952786532158	0.0673205688351339	0.152209638593916	124.064064753551	0.778785546655175	0.359344283438071	2.16724067293919	0.0302165075575806	0.0852324185217939	77.808058829547	-0.110622591307901	0.354592263136754	-0.311971249257737	0.75506237341661	0.9562471846576
195827	AAED1	142.900422125459	0.272668535578625	0.321320017015564	0.848588700172444	0.396110196845649	0.68221188112593	200.444038405008	0.931567972166661	0.268520216658432	3.46926568047445	0.000521883087453549	0.00339112143838606	193.829858960184	0.895870396678321	0.244362486990519	3.66615353981513	0.000246226123402101	0.00133484572903496	168.491580322208	0.632512187725443	0.283592814314455	2.23035336510359	0.0257239929718089	0.0748283342928437	111.984210239674	-0.132460290399416	0.300117945798491	-0.441360779166314	0.658951831411421	0.929790196105856
79719	AAGAB	439.889343835028	-0.0135294967407165	0.234181220913334	-0.0577736194556927	0.95392895169498	0.985617125133385	495.455585583927	0.142142986990429	0.201461786671183	0.705558058126566	0.480463014799236	0.660512871387042	489.633324336258	0.155631598878865	0.168828909943556	0.921830265509012	0.356617117953544	0.515810449576747	512.334276169138	0.345217280086538	0.2016551183075	1.71191925592547	0.086911549536597	0.190466073783652	423.202860375474	0.159598315757823	0.187481939598907	0.85127301381276	0.394617712017241	0.827040006393372
22848	AAK1	724.969805175097	-0.889395077792452	0.291191259688498	-3.05433301378579	0.00225561546443172	0.0214078413169701	794.370206689769	-0.78025973275813	0.180685147043531	-4.31833908611287	1.57207775975999e-05	0.000162723600529639	703.595384274091	-1.22566235105433	0.152320031513299	-8.04662616516933	8.51076449674212e-16	2.33327077801095e-14	844.859298370698	-0.399381980979652	0.186489155769314	-2.14158286755121	0.0322270635947264	0.0896399208653129	810.110988954648	-0.153277712870127	0.159580831968359	-0.960502028843401	0.336802610385247	0.787907596137733
28971	AAMDC	92.5868001420463	0.383613381720248	0.458656568070805	0.836384799489075	0.40293846115172	0.688055274443794	104.621545335444	0.536027311996305	0.399502386563946	1.34173744644328	0.179681140846538	0.346740167684192	107.704364905754	0.648233002510369	0.359423216938324	1.80353681109477	0.0713039496888336	0.159151057779894	83.7660761659925	0.063573139958601	0.41323656342912	0.153842001373398	0.877734315718363	0.927159037483591	79.702628500369	0.254790444389391	0.392982930633195	0.648349901556435	0.516758665316229	0.885757925754327
14	AAMP	762.319673083458	-0.0115952245502877	0.222429879508033	-0.0521297973812414	0.958425270361238	0.986497465204307	818.210970506258	0.00639018137514929	0.185715834011537	0.0344083820809394	0.972551499497034	0.986102504176734	774.273160176743	-0.102109460429392	0.147871809208708	-0.690526889309062	0.489862906229786	0.637506641162595	772.884220211296	-0.0304350578195441	0.18818792768098	-0.161726940694826	0.871520888214771	0.923035576799147	750.173642226648	0.220438648726615	0.157174455081719	1.40250938749559	0.160763189222453	0.613161232650166
25980	AAR2	378.099095708086	0.0684777263593084	0.29088160940786	0.235414423409946	0.813887092353197	0.933458561575983	376.181832960718	-0.134031861148065	0.230248576020734	-0.582118089347032	0.560487141371803	0.72495627560608	398.416529753862	0.0855312684466407	0.201109845117626	0.425296277248957	0.670620707044048	0.784409215503759	349.808205045642	-0.223979349529518	0.251680582638199	-0.889934961138805	0.373500810014029	0.536092446702345	371.36783265449	0.290861070444384	0.209265279889705	1.38991556840048	0.164554517494515	0.618287267013175
16	AARS	5002.55276821604	-0.629726800143944	0.242838966924259	-2.59318678595908	0.00950911102445511	0.0638627584535164	6184.42161653814	-0.138830433794305	0.151596026162405	-0.915792038279261	0.35977598018088	0.5512800145523	5313.38745254415	-0.579399806051649	0.106366170525079	-5.44721882146765	5.11635047817885e-08	5.82342526464186e-07	5610.42495811841	-0.307507546078035	0.159229975189182	-1.93121644158196	0.0534562915706322	0.132603755743793	4682.47266484553	-0.511068202591492	0.127664545927453	-4.00321168950001	6.24883411062075e-05	0.00239691700741574
57505	AARS2	180.9793997362	0.0512565563512161	0.328885581693972	0.155849204721022	0.876151884694934	0.956106119582565	165.720663761849	-0.42461991381867	0.287895226107157	-1.47491127088236	0.140236399754834	0.29126767892342	162.932051512907	-0.413735937353161	0.267892518599429	-1.54441019673194	0.122488991376093	0.239278966722648	184.049853167447	0.0369304757311132	0.300669269947632	0.122827569766426	0.902243642042429	0.943422604539618	161.158902723342	0.00503441269455819	0.262927334396284	0.019147543963498	0.984723403772374	0.999035760156425
80755	AARSD1	30.698981669557	-0.191614177447165	0.662205312530089	-0.289357656638338	0.772307694731651	0.916418875563175	40.4764179025106	0.39935840041999	0.523083692830667	0.763469413964833	0.445183496512054	0.629231105664536	30.9071937230417	-0.323789914452134	0.624215709223071	-0.518714780272252	0.603959653149544	0.73381693153923	27.7822001081327	-0.58744939196145	0.613152252973777	-0.958080785175838	0.338022023813325	0.500587734931415	23.6868507071647	-0.751803628565381	0.643720338391886	-1.16790410948255	0.242845446323806	0.711792054770365
132949	AASDH	188.688355357385	0.241920801393481	0.296056428040188	0.817144228196397	0.413846010202577	0.696719130536492	179.945003291375	-0.0690570627718271	0.273797015421494	-0.252219925281208	0.800871077681354	0.891394123037136	219.393874585114	0.510949277390881	0.234042723162195	2.18314532700419	0.0290251094984631	0.0782517994740783	206.982789600832	0.427586668172062	0.261309552348453	1.6363223783028	0.10177213496361	0.213279198159052	147.466425243844	-0.176104481105314	0.268270800992674	-0.656442969021152	0.511539151013531	0.883929051103691
60496	AASDHPPT	231.924042116778	0.137358432535846	0.277976598648018	0.494136676266672	0.621209657385267	0.8376283857331	268.071291082178	0.35241753019259	0.238593441979196	1.47706293714192	0.139658767323461	0.290520238955786	259.868135051364	0.316064374817932	0.212946206615874	1.48424515205415	0.137743895228463	0.261093716480408	244.079704193318	0.218499171429384	0.248848727970341	0.878040137924378	0.379921937007437	0.542455144359453	195.255182556992	-0.0727742433246808	0.24077015011453	-0.302256086520956	0.76245685150119	0.957238036602883
10157	AASS	214.445457333347	0.137253729964999	0.303431832820611	0.452337939263424	0.651025548299013	0.855634478668985	210.975020716465	-0.0881409016426251	0.262527257347299	-0.335740000993584	0.737066938509382	0.850063151354383	221.401218606317	0.100875436978609	0.229263719475224	0.43999738471272	0.65993900149578	0.776160706350308	219.973902878688	0.154471561531259	0.27055417085303	0.570945038637644	0.568036899635755	0.706441829496243	175.498460503514	-0.152375570226381	0.252580949030223	-0.603274201048899	0.546326292680835	0.893873941026625
26574	AATF	709.359622159048	-0.248658911236489	0.236894635927041	-1.04966037016166	0.293874290263025	0.585408118284036	797.271772450534	-0.0864061190601248	0.184449370312223	-0.468454399783867	0.639459673385278	0.783784699388696	752.223034976436	-0.210462294732838	0.167658052723698	-1.25530680640602	0.209367405269834	0.35389693165543	789.041409013088	0.0113196572661806	0.19347472679298	0.0585071624279523	0.953344657477179	0.973785638816773	697.423631834213	0.00147515877388218	0.166809739556037	0.00884336117188543	0.99294411062315	0.999210167562002
18	ABAT	34.1590754884883	0.0163371119289956	0.627014248144269	0.0260554077955125	0.979213144399379	0.992690451039343	46.7510916213967	0.676711254733464	0.507770849248918	1.33270993349547	0.182627012155025	0.350567951230278	41.6619579172094	0.435266871530486	0.505341247607411	0.861332562088095	0.389054906608522	0.548072655860527	29.156775022045	-0.545007204651043	0.610252957194163	-0.893084086240059	0.371812144440165	0.53430749269861	33.9313442792773	0.290051684529671	0.54553000216478	0.531687869372324	0.594942194970598	0.912888244271751
19	ABCA1	1795.2011803482	-0.763324995237723	1.06112858205716	-0.719352025894826	0.471924047900612	0.740915179837478	1965.05983384764	-0.664932989273679	0.176011819639388	-3.77777464397555	0.000158235962648996	0.00123132806450194	1676.2588355553	-1.26356622361656	0.120801363025744	-10.4598672727499	1.32040497928804e-25	6.77582179114989e-24	2813.56884569035	0.526013191189183	0.179476240858837	2.93082353782363	0.00338064756162334	0.014768804212987	2065.04038875371	0.0253086174410447	0.159885664825594	0.158291973634108	0.874226732520599	0.980009747751676
20	ABCA2	2321.85229327227	0.34266138021637	0.187483993200953	1.82768338974459	0.0675970824293326	0.248591362232863	2051.16555003533	-0.186828358983316	0.162151214575177	-1.15218599794514	0.249244650218826	0.435395989233721	2080.69575277509	-0.0885480309262368	0.114816230013181	-0.77121527954777	0.44057933897041	0.594734902226674	1801.81287942226	-0.466405318279853	0.187482070048314	-2.48773292379191	0.0128560237380596	0.0434995955398549	1721.34170023146	-0.221767182931462	0.136170396878866	-1.62860054765605	0.103397608265446	0.510902200188746
21	ABCA3	222.819743672903	1.67809770802577	0.412040245645069	4.0726548577764	4.64802763397664e-05	0.000871940933961305	148.967269973122	0.704486143613934	0.326708912134301	2.15631137519854	0.03105935963304	0.0950139442328437	141.295744642696	0.62287499026857	0.302892414602447	2.05642320586373	0.0397417413984763	0.100785391914024	178.317062546453	1.19275976885195	0.305338826252836	3.90634818208243	9.37014686050784e-05	0.0007137602351548	89.284992021854	-0.201304950166914	0.38320451876253	-0.525319875707577	0.599360842726487	0.913652396873311
23461	ABCA5	135.116910584611	0.0264613550622437	0.339107153095691	0.0780324296337585	0.93780225651496	0.981540745507681	128.503055689454	-0.320120723838906	0.311269238269497	-1.02843675018649	0.303744428879144	0.495434076137587	137.340365786688	-0.0581948025654605	0.287877069235321	-0.202151573656219	0.839798230098488	0.903291273032822	158.510328565079	0.400642904082372	0.358511746955355	1.11751681077347	0.263773415873428	0.421893902652945	138.430837107208	0.360661956457789	0.27478681564472	1.31251550629015	0.189346257586816	0.653193854379658
23460	ABCA6	626.332230251453	1.72513881160235	1.21559349685172	1.41917410390094	0.155848263766888	0.412048944017895	237.312076888682	-0.918448441683529	0.321317432922135	-2.85838347870188	0.00425805460503631	0.0195587075909224	242.45945968515	-0.754281047659133	0.272116959973978	-2.77190017017412	0.0055730125079829	0.0202116382349317	313.931582952422	0.164556655796179	0.279035373687058	0.589734031287129	0.555368975942501	0.697552265765821	443.627731584531	1.25005127579858	0.250517744868522	4.98987118239725	6.04195704068639e-07	5.00274042968833e-05
10347	ABCA7	223.548128725831	2.05509642542554	0.411135483654168	4.9985868579376	5.77519913814534e-07	1.77332585300698e-05	95.9349449957471	0.109659631220352	0.349889973537257	0.313411756592319	0.753967853375488	0.86193392511468	126.659804364585	0.8445252001567	0.311055043125141	2.71503458574995	0.00662688493508186	0.0233359631379657	129.444576602119	0.943680948581527	0.333992909601951	2.82545204239873	0.00472139551228503	0.0194443749999938	81.6871981426945	0.103761536708066	0.364685774626517	0.284523126284074	0.776009513837833	0.960788926795609
10351	ABCA8	430.825002012394	1.26265775428201	0.413108108384611	3.0564826219931	0.00223950461922117	0.0213223572231319	211.476101276293	-0.822603270878388	0.268720890551353	-3.06118094946246	0.00220465813484546	0.0113367581263767	318.344673863243	0.480633597962953	0.20984866698334	2.29038194462828	0.0219991852585679	0.0626134668369006	298.018561951735	0.380403739593295	0.248209070969308	1.53259402691344	0.1253759141272	0.247311509874636	223.042283151644	-0.0873991971585055	0.242290455789161	-0.360720759197216	0.71830820451704	0.945150093077937
10350	ABCA9	108.509463697236	1.13133496488207	0.583837536685941	1.93775647126752	0.0526529406801623	0.211771396074854	46.6505699564355	-1.80377594216655	0.521542735876039	-3.45853909581682	0.000543113442188896	0.00351355770493646	52.9484969855771	-1.02679725904491	0.481126075238429	-2.13415425163989	0.0328301561670745	0.086452744573296	78.3205342657381	0.341300968587696	0.418534365015857	0.81546701326369	0.414805038990999	0.575027077723665	102.115144875499	1.2188685561808	0.366322918643072	3.32730630312653	0.000876899277969533	0.0210722072190578
23456	ABCB10	204.420527825185	0.330003073723478	0.298289353252353	1.10631864706313	0.26858862354664	0.55877231230306	189.572569881755	-0.0588530673907586	0.26704217771916	-0.220388658800755	0.825568477255748	0.904929770532204	206.795921108438	0.237421109642226	0.231959831806011	1.02354406706409	0.30605067555946	0.46465149411809	173.027685055779	-0.201964372334521	0.282756616172219	-0.714269307182225	0.47506066749046	0.629887304549682	150.037261892777	-0.267787016834639	0.26731763856928	-1.00175588213285	0.316461509744099	0.771396883783427
10058	ABCB6	383.031042147283	-0.929742718048021	0.332316320359831	-2.797764241736	0.00514576572097587	0.0404319785641599	368.359784462014	-1.40947205967095	0.217458477005067	-6.48156870719786	9.07738137428414e-11	2.37829940900459e-09	369.954618170863	-1.29423179129619	0.189474314125498	-6.830645078567	8.45336402624007e-12	1.66406549552608e-10	414.349372167472	-0.694779901839739	0.215489870225416	-3.22418822338589	0.00126330335194885	0.00653986922817849	401.70051177893	-0.376750825616036	0.19106258637963	-1.97187127398901	0.0486243033183491	0.356400113333394
22	ABCB7	287.08114992542	0.394960901927148	0.275721245206746	1.43246452275011	0.152010924294083	0.406377901820254	310.596197262711	0.43392310903431	0.231384607223937	1.87533265172801	0.0607469740532929	0.15939443126265	293.992175517007	0.335881675521799	0.206301004711632	1.62811458912328	0.103500590632001	0.211510396921217	276.883509376512	0.246647054863502	0.253112454259252	0.974456415372088	0.329829969745713	0.492917812373619	205.085663368426	-0.269821964745382	0.241001790176377	-1.11958489830268	0.26289069393518	0.730534445188414
11194	ABCB8	444.988164964726	-0.0173080716538879	0.236154352799893	-0.0732913513923415	0.941574273781187	0.982332497880845	425.120542876339	-0.35434334710958	0.209650083925687	-1.69016553904735	0.0909962892030099	0.211948097858495	449.612557072635	-0.125443429097877	0.174990251443262	-0.716859528249495	0.473460776462791	0.622707229328061	386.741410048153	-0.530428465626916	0.218425161890658	-2.42842198689749	0.0151646872228727	0.0495594364591275	393.73478194035	-0.0890118342235103	0.192848311387905	-0.461563980430544	0.644394029892243	0.924908388618569
23457	ABCB9	70.3066674694814	-0.0435608890677113	0.500976906717992	-0.0869518903637457	0.930709753127548	0.97909601582662	69.6699929750214	-0.272746519569475	0.455563288532245	-0.598701709367807	0.549371817106909	0.715978227287817	75.3101484884807	0.0241270565652832	0.411946006923381	0.0585684923747074	0.953295807028658	0.970675489765125	68.9476468837996	-0.160572040054688	0.453670716657389	-0.353939617786596	0.723384135645227	0.821669651662499	59.6457755662696	-0.245820674545468	0.450076039243747	-0.546175874988847	0.584945047808592	0.908087012026346
4363	ABCC1	3093.99035363403	-1.37444706605516	0.221372051333549	-6.20876509828348	5.34025767774992e-10	2.76358334823558e-08	3298.14140373599	-1.37695431046965	0.170121539727472	-8.09394455678847	5.77629891938671e-16	2.54051359432514e-14	3104.31733472227	-1.61063907885213	0.111644093684392	-14.4265498128836	3.52267137624216e-47	3.84547617144689e-45	3390.83654545106	-1.03527971238502	0.163030643766128	-6.35021544704295	2.1501358274421e-10	6.20489918472173e-09	4121.03786437602	0.0545451024158136	0.128534776760687	0.424360657795894	0.67130280810537	0.932399527315255
89845	ABCC10	572.99973291615	-0.0246005060669629	0.223095875029278	-0.110268762538682	0.912196230042816	0.970734616016137	633.463724826337	0.076291060785447	0.206592099963563	0.369283534069805	0.711916397473786	0.833217680521274	561.869395983383	-0.222875722194968	0.158151868734053	-1.40925127207795	0.158760881766825	0.289374721957504	573.668281053977	-0.0825800650544166	0.223119862106936	-0.370115256770991	0.71129661479754	0.813714109076088	498.258633727335	-0.145234816157287	0.172822914269318	-0.840367822584917	0.400702184812024	0.830012080592828
1244	ABCC2	45.8848293541768	-4.48479095627438	0.788510159496737	-5.68767681970868	1.28779236278611e-08	5.38718993296515e-07	53.9103126095859	-2.69206409026997	0.52910605070762	-5.08794803361185	3.61958515159133e-07	5.50828376617961e-06	49.9297896924598	-3.46797766089034	0.601773346203996	-5.76292998479651	8.26660948909956e-09	1.07546529517993e-07	51.7021344832951	-2.67170789535646	0.53469338750593	-4.99671018528696	5.83166085248019e-07	8.53769372366154e-06	89.9664753216338	0.362502197777893	0.38504868991389	0.941445088045777	0.346476816952487	0.795890691516058
8714	ABCC3	438.360228289734	-1.27712348171809	0.2992959116069	-4.26709297451243	1.98036640251654e-05	0.000412782622024542	596.365971250032	-0.315488598526377	0.230728574617958	-1.36735815686793	0.171513071013224	0.334770812603899	468.571080996804	-1.18046580318846	0.216297019042647	-5.45761475776838	4.82573258482828e-08	5.51354870395985e-07	662.415648004992	0.129211655406071	0.232166536669551	0.556547283943775	0.577836779808014	0.713156446121348	631.949369703397	0.32629579357639	0.208139067641773	1.56768163359882	0.116955450049747	0.53944184913456
10257	ABCC4	395.109007883892	0.6243623372966	0.28690360170955	2.17620947794402	0.0295396005347165	0.144109079244131	504.661639315493	1.02870568015312	0.258252152444965	3.98333826229133	6.7953924555448e-05	0.000590317167062243	467.653194977287	0.900680542150585	0.196337106002311	4.58741885571025	4.48759761964313e-06	3.56631847893281e-05	297.372906074032	-0.194332365541586	0.259140425710312	-0.749911423541557	0.453308053900191	0.611181849401594	249.293797331717	-0.367813454583384	0.253516833376605	-1.45084430759274	0.146823218737669	0.594522618605212
10057	ABCC5	494.792356224568	0.978472413274644	0.228226057463081	4.28729490467112	1.80862114254849e-05	0.000382968349866617	415.793752164032	0.424815895149795	0.210785864446522	2.01539081505901	0.043863716064219	0.12409793562278	467.086592357335	0.748560368795783	0.195576594947394	3.82745373492739	0.000129475710521566	0.000744252911413576	332.640782871784	-0.0666493604724254	0.255585209219781	-0.260771586414896	0.794268657255167	0.871749426800904	281.159892960691	-0.215274063175918	0.213155269759208	-1.0099401409081	0.312523969531779	0.766504930395278
215	ABCD1	310.881334517507	-0.658973052078332	0.325968611632593	-2.02158437518848	0.0432193075797368	0.185384425438485	309.996447463434	-0.927863146482689	0.236035457590375	-3.9310328878339	8.45816996257879e-05	0.000715191878455517	316.531119222958	-0.772256930007606	0.215164665512402	-3.58914382233031	0.000331765779239266	0.00173436807884419	327.15751679814	-0.551114282516817	0.254743949947192	-2.16340479383735	0.030510059194181	0.0858282572678747	326.290983906033	-0.163995490315144	0.207837756326615	-0.789055334380278	0.430079666019006	0.844083489417012
5825	ABCD3	527.154424714282	0.289611564245728	0.22639640203444	1.27922335179899	0.200818414874333	0.475948541718514	527.556300640004	0.117635436896305	0.192401594878128	0.61140572650044	0.540931012498309	0.709676427782692	612.243955245871	0.549081773079024	0.155745079856076	3.52551601364507	0.00042265862273622	0.00213516396374276	419.663220550818	-0.447874492731197	0.224766395008144	-1.99262212981157	0.0463028400673854	0.118800084421663	430.186440856242	0.00593410848606432	0.182811632304245	0.0324602346758135	0.974105027437598	0.996131247297182
5826	ABCD4	303.979288152027	-0.0228441682396046	0.294244299118996	-0.0776367403140959	0.938117016024856	0.981579545132613	310.467052207342	-0.146093948185207	0.231556202505634	-0.630922197740105	0.528091396970842	0.700407975635579	297.748270825502	-0.217878230292086	0.226246623563325	-0.963012074437008	0.335541463879746	0.495228846886429	330.890769948595	0.161842511001249	0.230718029961574	0.70147318364414	0.483007764213491	0.636185358977659	296.42873302043	0.187121508803075	0.210418490492725	0.889282630841535	0.373851203848515	0.813315936728711
6059	ABCE1	969.850541646751	0.349425664829996	0.217255649666795	1.60836169446415	0.107755985957244	0.329525819511632	1079.08315505192	0.457265935094532	0.174789989470923	2.61608766313587	0.00889437189766961	0.0355153719239505	1093.90331658623	0.533501316917991	0.132410187340575	4.02915612184552	5.59774348170785e-05	0.000353034158237121	888.147294140143	0.0557001928400554	0.190850633110426	0.291852282239102	0.770399569045782	0.855227281902761	850.503370091804	0.266653047328549	0.157701343666922	1.69087365477204	0.0908609359613875	0.488422955004875
23	ABCF1	1301.7343719446	0.026600112320466	0.225246282168717	0.118093457811399	0.905993607090186	0.968577874937536	1355.21325371202	-0.041689955955106	0.168632411111214	-0.247223862129394	0.804734979059408	0.893518679127937	1355.84905983327	0.011129990444411	0.137006136548546	0.0812371673619691	0.935253341902147	0.960037795312103	1185.13506231912	-0.320257316153122	0.180949495139664	-1.7698712887037	0.0767485847161645	0.173156692260394	1303.3036969777	0.301227055966755	0.153517017642085	1.96217370942579	0.049742263688014	0.359329493284173
10061	ABCF2	1138.97319400126	0.11190357307102	0.20309285225164	0.55099710221395	0.581635661029042	0.814642760885987	1308.01519980384	0.310736562060908	0.164830180132096	1.88519215238303	0.0594038999544299	0.156651452094355	1261.77361250653	0.263280104885444	0.127504411527931	2.064870554128	0.038935249886157	0.0990749058344932	1191.93312650114	0.179798960873262	0.175171654540814	1.02641583962073	0.304695614972385	0.467386193372364	953.85441782886	-0.111753807832141	0.152569393834605	-0.732478546472362	0.46387653244212	0.864772866027648
55324	ABCF3	663.107793372339	-0.0112257019427148	0.220975516716518	-0.0508006593197194	0.959484365496071	0.986551261401736	637.94553835166	-0.328222620707231	0.191488804432597	-1.71405645191525	0.0865183586205642	0.204614128807783	665.918625868179	-0.135020534931644	0.154156719470009	-0.875865388131281	0.381103217658901	0.540357472859615	670.925457552432	-0.0366957221830406	0.193941345930509	-0.189210413112164	0.849927906594657	0.909316727680051	615.13786785182	0.0608178587372335	0.169472923843249	0.358864751713883	0.719696269634094	0.945390162833629
55347	ABHD10	162.872187002448	0.0103918722216462	0.306627354197273	0.0338908844217481	0.972964162191694	0.990705430521031	178.984227680789	0.0981222908332869	0.274035651764427	0.358063960661721	0.720295448601856	0.839017020892751	213.859347139431	0.601360927993032	0.230985302320979	2.60345970912633	0.00922881143839522	0.030630062949765	251.692915957041	1.02744460112678	0.251861423387466	4.07940440940869	4.51512310526159e-05	0.000381450055444514	145.62908889783	-0.0246492769500928	0.268315204787487	-0.0918668659482631	0.926803817247928	0.988206627875544
83451	ABHD11	80.1011185328431	-0.222755381138215	0.54146762650323	-0.411391873188722	0.680785212028402	0.870355367438292	83.2405330108529	-0.30030579331539	0.395806536002135	-0.758718631452237	0.448020889135007	0.631457543824866	91.1511182422948	0.020653007956548	0.334897719936541	0.0616695985880749	0.95082595068337	0.969393616556793	84.6695399876215	-0.119216254484727	0.369739816941784	-0.322432827145306	0.747124818550858	0.83808946427799	82.0160839309796	0.147807300427609	0.377465941128694	0.391577846694293	0.695370159114886	0.937658325482547
26090	ABHD12	444.997689686093	-0.250582536828027	0.243852155276184	-1.02760025452398	0.30413790444186	0.596506208137812	446.967386987728	-0.443473796608893	0.205031278094604	-2.16295679727592	0.0305445026376104	0.0937734193735075	454.922804752985	-0.330563142552351	0.191668129475858	-1.72466410277139	0.0845880238256065	0.181607900965114	460.348120873692	-0.207243354026309	0.209620850021472	-0.988658112993437	0.322830443153904	0.486097603423974	497.744405396812	0.35315092567701	0.178701379855481	1.97620704419075	0.0481313324116332	0.35451826805771
84945	ABHD13	252.81288401385	-0.224089214262451	0.284305339478408	-0.78819910548838	0.43058025227686	0.71168324571809	277.996085579076	-0.126337017578167	0.235129429008839	-0.537308401210034	0.591054603248681	0.747424183381455	266.558282778747	-0.203683863077556	0.218586427475269	-0.93182301129196	0.35142800037173	0.510677145238166	272.512557841975	-0.0577518167236977	0.251633682467354	-0.2295074973963	0.818474494056531	0.887593020864163	268.905651972209	0.238088775813591	0.221029946008544	1.07717881722863	0.281400386766342	0.742852472189249
25864	ABHD14A	171.175721911163	0.184311014736384	0.354814162934206	0.519457885255165	0.603441474197	0.827202226942479	167.429909397248	-0.0642281040671308	0.297328752473068	-0.216017130980121	0.828974394214423	0.907005500549874	187.384043693697	0.299318723054547	0.270241403736163	1.10759757356342	0.268035651823248	0.422184166644654	167.365098915656	0.0593546829723769	0.30059637327131	0.197456417475819	0.843470383781483	0.905211388749812	135.917061524355	-0.200937007613636	0.29664990322826	-0.677354030549011	0.498181357409087	0.877904796279686
84836	ABHD14B	322.67267381767	0.610616778850591	0.257332886003081	2.37286725507474	0.0176506061562917	0.100411018518131	297.785513155111	0.247765594990711	0.229130885438666	1.08132779444539	0.279551327941063	0.470099741966153	325.44247412645	0.519967896320574	0.199045360086825	2.61230855164753	0.00899330466006315	0.0300060023223224	324.205383963329	0.571642319196531	0.229975395302291	2.48566729690859	0.012930879260205	0.0436950213754864	232.670363906076	0.0235185494775835	0.235141250937553	0.100018815855621	0.920329387456353	0.987417044504406
116236	ABHD15	128.876913107853	-0.393970791042591	0.396150488977307	-0.994497803245572	0.319980574358781	0.6131254390092	120.662339809538	-0.889615806021811	0.402348264214171	-2.21105913743489	0.0270317421401978	0.0851443147632095	132.916282600532	-0.446131337160021	0.314645854554278	-1.41788404551524	0.15622462112262	0.286185392897089	128.249828579975	-0.478062564682595	0.341830253632637	-1.39853789886124	0.161951600122928	0.297310554837824	118.294639651262	-0.345793929256379	0.326080019052797	-1.06045727751381	0.28893661624932	0.749790009185813
7920	ABHD16A	609.674674149784	-0.248473392330115	0.242025709533006	-1.02664048711829	0.304589782106953	0.596753720914561	619.25364306393	-0.409010575913193	0.214096141883731	-1.91040610220485	0.056080945771546	0.150472383436638	584.973695072497	-0.542199806885773	0.162492911240405	-3.33675975614468	0.000847611814335764	0.00396443297393186	605.942778217252	-0.333820609538184	0.194560449344037	-1.7157680847452	0.0862044977170071	0.189296688328639	537.779236433334	-0.329123916125375	0.172755244804633	-1.90514572508393	0.0567611310447012	0.384145512583248
140701	ABHD16B	47.3211940123326	-1.32629154353373	0.532188981423238	-2.49214393726607	0.0126974569431184	0.0791925548358856	56.0967417409823	-0.863951426979353	0.45012146979718	-1.91937395780886	0.0549370242912868	0.14773322523303	48.4271715481242	-1.45821888878746	0.461346599621336	-3.160788201288	0.00157342862830198	0.00681100611703321	57.6323117527335	-0.589746354999509	0.478971314396698	-1.23127698313695	0.21821928738762	0.368197125100264	71.6155761444173	0.410146554566573	0.379855337050999	1.07974408823828	0.280256155224288	0.742387574226096
81926	ABHD17A	510.233684405259	0.0505702729735886	0.26825435736395	0.18851612876125	0.850472073257016	0.945879361882699	531.539094334401	-0.0174124815807839	0.200692115542035	-0.0867621607044989	0.930860565543685	0.962525216197298	532.566085848584	0.0390398292791813	0.176934944765172	0.220645103944815	0.825368778586691	0.893326894916055	555.22058727063	0.226632168250763	0.205186934324954	1.10451559206907	0.269369543691616	0.428145289556183	443.151561753933	-0.07323740181021	0.193762330679561	-0.377975438019107	0.705448840434848	0.941173327954304
51104	ABHD17B	140.781315569181	-0.533231801145993	0.324197184068603	-1.64477616509203	0.1000159791749	0.313932588676504	140.58116053929	-0.780053617063703	0.300101960780428	-2.5992953029535	0.00934153735088333	0.0369081404975506	157.657619925056	-0.313636914187227	0.293847714418503	-1.06734508657957	0.285816035592746	0.442221228630034	131.700087194166	-0.863829876645437	0.309833827861952	-2.78804248911878	0.00530275884590586	0.02138348706838	159.581094587153	0.159131177044932	0.258548234223835	0.615479651302378	0.538238003623426	0.891532649604006
58489	ABHD17C	96.3492418588107	1.22329103161415	0.440323733322712	2.77816283574614	0.00546672148198838	0.0420188592271143	74.6994002827686	0.514505204556909	0.386422627751417	1.33145723776788	0.183038606575726	0.35112486973846	70.8734931661921	0.425770116671628	0.379293688466293	1.12253414601563	0.261635397636134	0.414914909212956	67.5068326609405	0.372333965328914	0.411847410522482	0.904058046295738	0.365964622922818	0.528307515414674	54.2263890995104	0.110091376638047	0.414884289825601	0.265354411670601	0.790736451844522	0.963319318999406
80167	ABHD18	123.029010809641	-0.223757801916806	0.348267523611077	-0.642488279115811	0.520556197169039	0.772798951105017	140.73976039568	-0.0205753599605796	0.350428457406407	-0.0587148661180719	0.95317921831661	0.975438751753817	137.425763676823	-0.03289142545138	0.2842828335887	-0.115699653884016	0.907890580571492	0.944218784990687	156.958383269428	0.400017871166446	0.302962053798994	1.3203563487586	0.186716070351792	0.329830256705896	116.364946925568	-0.0950232508641954	0.300873088127935	-0.315825025945126	0.752135321647339	0.9562471846576
11057	ABHD2	2015.87882300747	0.396110095607149	0.353487505056706	1.12057736112513	0.262467805946161	0.551485557961079	1846.67748413295	-0.0156562259711277	0.186641027530379	-0.0838841608315694	0.933148532996341	0.963480474304503	1847.45394039649	0.0378957299177844	0.126134027190822	0.300440180669518	0.763841418713249	0.85164417417908	1515.36277213114	-0.502534487311018	0.172183981364128	-2.91859023893912	0.00351618087799338	0.0152114419604723	1698.76928163362	0.208677511168005	0.139872024738462	1.49191742636311	0.135720793676409	0.576597257211241
171586	ABHD3	144.150676048726	-2.24202760442681	0.358194691223483	-6.25924297417344	3.86850744921928e-10	2.04604847732717e-08	139.823683342672	-3.24251662495659	0.393308747271671	-8.24420165442412	1.66266552770128e-16	7.61970419507987e-15	143.932390493807	-2.69501227498387	0.310828501036614	-8.67041556998794	4.30546103137041e-18	1.42817613438387e-16	141.504031339238	-2.60385989149424	0.333319373107759	-7.81190684242777	5.63291899580223e-15	3.3311917509658e-13	238.002224402798	0.271054094740857	0.235623929063147	1.15036743432037	0.249992567140824	0.716604284582481
63874	ABHD4	943.626226413778	-0.371230975897821	0.212521711404116	-1.74679082642956	0.0806736284374821	0.275395957640151	1051.33872814717	-0.229853035150567	0.167117207692739	-1.37540016569194	0.169007417649747	0.331736338436969	949.574724167222	-0.509055061653467	0.155332312686829	-3.27720004195001	0.0010484206177833	0.00479780288808762	1050.51053802161	-0.098669014178137	0.176104868924171	-0.560285554743084	0.575284678788024	0.711768789946432	932.332578417875	-0.097392388930195	0.147927993867515	-0.658377000754978	0.510295910336108	0.883178996611692
51099	ABHD5	374.043269702797	-0.594848199593027	0.268460898437572	-2.21577221507866	0.0267071062619992	0.133881218280402	445.434508341152	-0.219193627869262	0.211272441304171	-1.03749275824236	0.299506268951798	0.491750549884348	398.213862834227	-0.534885841209834	0.18230549724172	-2.93400829543074	0.00334615265202244	0.0130966756993108	400.748645726216	-0.422700429683078	0.218882348521345	-1.93117641755318	0.0534612393002879	0.132603755743793	428.310500286563	0.141955123964141	0.183425341636686	0.773912277864607	0.438982668429582	0.849441578261233
57406	ABHD6	113.709269220887	0.457642228962423	0.376277658017545	1.21623545594908	0.223895240795204	0.505849879749193	117.676659990085	0.384090283116215	0.331907700407866	1.15722016284716	0.24718242201365	0.432767474645362	131.204569660745	0.687587840829924	0.316210243824027	2.17446415560329	0.029670294510535	0.0796704684654326	109.415472424971	0.308290150714813	0.354860523233261	0.868764290560898	0.384976068607552	0.54732800848338	105.101754066549	0.508598163261318	0.31970823514055	1.5908197142239	0.111650154934768	0.527952642830572
79575	ABHD8	157.8063782977	-0.596740346817663	0.323745033264941	-1.8432417041262	0.0652937283831752	0.242924233953642	165.368593249231	-0.66622609600712	0.282344729238837	-2.35961938373412	0.0182936936078994	0.0626504218910576	166.97788725908	-0.561894639000515	0.255211057001509	-2.20168610875348	0.0276874886428628	0.0753220126016076	233.847218436017	0.497720957213643	0.269515846984156	1.84672242015848	0.0647873805937406	0.152145023894061	196.687034230168	0.364756684047773	0.239425334731888	1.52346736595872	0.127641819225358	0.561137928092143
10006	ABI1	1226.09773521601	-0.0952234025350589	0.244041548620391	-0.390193403841981	0.696393538813179	0.878061418503573	1363.45326768143	0.0273691542355534	0.166173042869745	0.164702732542527	0.869177966099212	0.929730052467994	1307.66241771538	-0.0404351175047913	0.126303684861538	-0.320142025540417	0.748860668969628	0.84015170311744	1270.38881345437	-0.0502287837011527	0.172817343760611	-0.290646659693661	0.771321570510785	0.855638094065974	1188.55649104172	0.102798797297757	0.141111910637989	0.728491286334282	0.466312900780627	0.866514887288687
10152	ABI2	645.228207220092	-0.264791100447419	0.215633780615369	-1.22796669284268	0.219459471487973	0.500761873189173	743.766005802877	-0.0283545413338925	0.178390527126513	-0.158946451869519	0.873711062568219	0.933082693965721	664.432684859951	-0.317812639838027	0.153828715794593	-2.06601633639328	0.0388269370796777	0.0988574054854626	742.317086223219	0.0906418736498901	0.188284037541532	0.481410292839594	0.630224922751099	0.754848136517898	620.161912733584	-0.0834350941270565	0.165974865364467	-0.502697164078669	0.615177203855195	0.917866143667046
25890	ABI3BP	6564.16735354196	0.195005212565365	0.262878701548754	0.741806815905924	0.458204390357189	0.731737418279917	7680.53306643992	0.436356607209136	0.185246955215594	2.35553996934145	0.0184958071377071	0.0632343839129981	7280.13548079234	0.345760042305146	0.13973545758125	2.47439016760725	0.0133463851049303	0.0414545763942066	6967.04497014776	0.297289563390886	0.20765892860247	1.43162427636328	0.152251378164366	0.284169433280973	5216.95039194607	-0.181570766229198	0.152911935578815	-1.18742049495287	0.235061799814502	0.702684123976381
25	ABL1	3155.09613732276	-0.131126405074417	0.297735397701289	-0.440412547808551	0.659638338542613	0.859497063184188	3409.72860074033	-0.0911995998977277	0.159613469296264	-0.571377843610737	0.567743544728324	0.729467406899602	2693.87407964926	-0.837404145370779	0.109563537185869	-7.6430915510711	2.12067087958338e-14	5.27226002526651e-13	2867.13019561653	-0.508413618782056	0.194161386467139	-2.6185104465563	0.00883145874546596	0.0323138257358485	3056.80589318146	0.0656623753888533	0.140685446512715	0.466731826329447	0.64069175641628	0.922865448697575
27	ABL2	866.713704230112	-1.05031979585778	0.303553832384304	-3.46007753421494	0.000540019871849824	0.00685357143914269	999.832023645705	-0.726557205483901	0.21022976705219	-3.45601489109547	0.000548225033570225	0.00354090262403318	900.655826983903	-1.0820631523949	0.179345245930312	-6.0334086180091	1.60536789834397e-09	2.34231564074295e-08	870.191823504361	-1.12082987179327	0.213419773276511	-5.25176207708319	1.50650983290725e-07	2.50841200333587e-06	1221.96936150786	0.390779541573043	0.180685409636658	2.16276202023652	0.0305594881479794	0.272583679492761
3983	ABLIM1	129.156605674679	0.337979021561824	0.367500435600325	0.91966971687999	0.357745382360535	0.648993053209414	130.247011325076	0.182131504326193	0.313576678759877	0.580819673983667	0.561361993975592	0.725775111625383	130.41346521548	0.238764197696413	0.282817862342494	0.844233089518471	0.39853916743364	0.556465409159786	97.8807185958865	-0.564275077451726	0.426145918207105	-1.32413582611741	0.185457939120693	0.328237870770338	80.5658580191033	-0.821962243128009	0.378171827705204	-2.1735152724511	0.0297415576212693	0.267874824306796
22885	ABLIM3	378.100182930843	-0.252715390725897	0.254826253034183	-0.991716464519835	0.321335857131692	0.614031243151853	383.816957964874	-0.414444448036041	0.21785205513031	-1.90241238618629	0.0571172629911525	0.152210058213874	368.335283148828	-0.495294314143383	0.19890125306939	-2.49015180397376	0.0127688543821823	0.039970908086873	604.346749639852	0.912265639580608	0.223159079082835	4.08796112320388	4.35181058255173e-05	0.000369473027181991	484.093301225029	0.681132311028801	0.182280190951151	3.73673248571117	0.000186427079235015	0.00603300138354608
29	ABR	1639.09979745894	0.560277782647793	0.271394655073792	2.06443926648244	0.038976086700296	0.173863824789919	1846.26224253531	0.690718109682594	0.162641493718072	4.24687509867505	2.16772723017245e-05	0.000214045237275334	1574.21898609365	0.344782770651655	0.121540602865676	2.83677028517541	0.00455723872547456	0.0171031477443714	1909.61494007905	0.867733268938407	0.173789668720195	4.99300836078741	5.94459831085776e-07	8.67371616773985e-06	1290.86438800112	0.204475312525482	0.142855178001941	1.43134687440383	0.152330826007563	0.603025568917451
58527	ABRACL	164.929439911958	0.390800852924203	0.354860367040706	1.10128064225153	0.270774533471657	0.560793349812096	199.218060462346	0.692268153063955	0.282951700742516	2.4465947765902	0.0144212875865987	0.0519521152272098	160.783049141145	0.19785445373164	0.270246785137071	0.732125096812113	0.46409221695195	0.6154411199513	206.14435084906	0.867762220837695	0.306290037839917	2.83313889983987	0.00460933524968153	0.0190514045542624	130.582802235882	0.0307601492515417	0.299245371092705	0.102792397888128	0.918127738910235	0.987004633873987
84142	ABRAXAS1	240.937507588234	0.713383120915556	0.285846727432667	2.49568405880595	0.0125714516144603	0.0786108583766723	268.833606339841	0.821941602193825	0.253385136381784	3.24384300488478	0.00117928726291163	0.00669173070216442	269.921328686962	0.869525865462326	0.216154310243215	4.02270889016251	5.75325892222908e-05	0.00036189173985399	301.471883601134	1.16192169428129	0.244293259561639	4.75625768949275	1.97214700359435e-06	2.46621091439065e-05	154.401112032167	-0.198649532347933	0.263521417938678	-0.753826895368936	0.450953171963343	0.856139375876038
23172	ABRAXAS2	229.493276950055	0.0592541861911596	0.279381486028574	0.212090597102413	0.832036355267738	0.939827686752974	258.592192481697	0.2109386407066	0.239630931489665	0.880264661140784	0.378715951914325	0.56904548049497	238.554180521655	0.0407580207612355	0.235366378087441	0.173168407027505	0.862519055984402	0.917615737065713	220.44018139301	-0.119576460339997	0.257224436035409	-0.464872086738821	0.642023060899555	0.763268651822059	219.507831578867	0.21244034137199	0.233611689188366	0.909373765114529	0.363152865185206	0.807576322309463
29777	ABT1	134.307370022217	0.0493424945577793	0.346991712342204	0.142200786943054	0.886921410216506	0.961739383224293	181.137799667879	0.660689754988324	0.302530728073589	2.18387652452817	0.0289713224671898	0.0900488399853866	154.153418778286	0.301368220289687	0.273922884166053	1.10019365927454	0.271247752690871	0.425270011008223	148.040616026766	0.262651126850539	0.307538676113166	0.85404258797645	0.39308139274254	0.554912204974441	129.310549675711	0.220705179642057	0.292215056565608	0.75528339379906	0.45007896043055	0.85541278080675
80325	ABTB1	266.783508064936	0.565700421405765	0.306328584766974	1.84671117726769	0.064789010892325	0.24149545630961	301.219143637057	0.705294466584548	0.243315971744769	2.8986772283259	0.00374740452172254	0.0175693424804071	254.853560828087	0.339185829436838	0.229004808548713	1.48112972642968	0.138572007856802	0.262158842654735	275.689756244459	0.596738084569315	0.279361476961747	2.13607864283674	0.0326730042424588	0.0905655543594362	231.983559640662	0.47079433231286	0.238944670647164	1.97030689589246	0.0488032085963816	0.357122876654993
25841	ABTB2	380.775055880302	-0.923996418174973	0.319207753393717	-2.89465530943823	0.00379575085079323	0.0319353782162744	487.757833946631	-0.261434333571477	0.258669398954116	-1.01068906731349	0.312165271258844	0.503786076882384	357.475553014367	-1.44133524296437	0.241058211159678	-5.97919994523491	2.24236188054025e-09	3.21316007894121e-08	370.329773218587	-1.13235276654513	0.266126198964473	-4.25494660409703	2.09098908402784e-05	0.000193990138746169	512.005822558192	0.344800103344559	0.228786989163093	1.50707915955293	0.131790367977166	0.569247907067867
30	ACAA1	510.082511815259	0.297888133043349	0.232983079455782	1.27858269252504	0.201044047911417	0.475987939109538	507.081508978103	0.110921090816605	0.213620919782474	0.519242642197937	0.603591546047997	0.756572775939582	517.519072830463	0.210528556275468	0.173327771867251	1.21462679642999	0.224508463885625	0.372515909125132	445.456551581152	-0.141357967844873	0.210202929915983	-0.672483337417672	0.501276044340105	0.651497528924829	392.991473674761	-0.161734674242716	0.191670354556515	-0.843816846986777	0.398771759858199	0.828457129063426
10449	ACAA2	744.131685566293	-0.062240568473629	0.224309073043773	-0.277476820839445	0.781414001615844	0.920582524129116	813.059144926598	0.0084200467153327	0.181929343680368	0.0462819605952401	0.963085517260214	0.980811518722934	800.524691582438	0.0140745075361506	0.147959442886516	0.0951240911804845	0.924216262843904	0.954411689045929	666.926292156485	-0.477499756219874	0.200365315884635	-2.38314577606239	0.0171653954221736	0.0547332196661871	669.964990586645	-0.0775426609199128	0.17475663198261	-0.443717986780777	0.657246489521276	0.929434788361889
31	ACACA	2082.33430810056	1.77240169101508	0.257778170992493	6.87568572696055	6.16923721113329e-12	4.04742415064843e-10	1695.24743001785	1.24488259930964	0.194841118423496	6.38921912059561	1.66734994158963e-10	4.22360142376935e-09	1843.82334466022	1.44851109788269	0.15910335789888	9.10421449937786	8.6892923423092e-20	3.22040192735953e-18	959.588177817704	-0.010811679314238	0.214469039660352	-0.0504113756062884	0.959794571490444	0.977297186661813	804.205025665081	-0.179643773148285	0.188927138133798	-0.950862723708129	0.341674066719145	0.792651521961419
32	ACACB	164.33712642862	0.753400897349804	0.31767485701409	2.37161009351265	0.0177107694554828	0.100632038846439	125.659403015109	-0.102570770976957	0.332069597681726	-0.308883353649454	0.757410259911441	0.864470056155577	157.455626163887	0.544500903520476	0.272975335569344	1.99468901607836	0.0460768080995371	0.113379162225254	113.775796525096	-0.284079741922461	0.331695173935912	-0.856448221876596	0.391749901330986	0.553875581848839	86.2115339561288	-0.84588090971857	0.344976016470161	-2.45199918062053	0.0142064985443198	0.169714648281695
80724	ACAD10	255.704554646104	0.563246908475685	0.290606275808662	1.93817875029833	0.0526014183276132	0.211771396074854	272.424150051205	0.55913911610496	0.247188455316886	2.26199526749	0.0236976956914175	0.0770271337755413	272.563230730951	0.601333168399583	0.224719079375872	2.67593285834789	0.00745215725563283	0.0256773326615894	241.73976979635	0.370318224058629	0.260806206813075	1.41989804837752	0.155637364200088	0.288693843822938	183.96829655393	-0.041835831301955	0.263013235315986	-0.159063597129221	0.873618768299223	0.979859838293772
84129	ACAD11	383.436819349806	0.779611307924128	0.281798599131909	2.76655494500594	0.00566520372839776	0.0430756402553157	349.151472768533	0.403051126064098	0.259419293226396	1.55366673407885	0.120263931997509	0.260833111292683	348.094021232456	0.439409511701276	0.224164696408953	1.96020835903457	0.0499714418712243	0.121223651311043	439.418368846059	1.03280691649236	0.213012962980948	4.84856368382017	1.24358608872971e-06	1.65146581805312e-05	231.203318163697	-0.306785203381783	0.225623473692619	-1.35972201101618	0.173917910021609	0.631787723969572
27034	ACAD8	181.297417828764	0.18235605010866	0.327184314209547	0.557349610568032	0.577288586142068	0.811583930353826	236.155627366036	0.686690355412695	0.266176629224526	2.57982963197515	0.00988490685324462	0.0385977484835474	188.889141471567	0.16813448744695	0.252535582107392	0.665785336244025	0.505548318964161	0.649075731646146	212.881871159855	0.539527193555393	0.270429778602814	1.99507316221934	0.0460349009501803	0.118264281169894	149.003243973055	-0.0896910071257451	0.279174079175288	-0.321272689035825	0.748003751254878	0.954766429679573
28976	ACAD9	478.241506206185	0.28556979028869	0.263336128123233	1.0844307324024	0.278173863623723	0.568342521142737	471.717456437473	0.0714438858949271	0.202811152603171	0.352268033478008	0.724637259169776	0.841950800353348	529.413183437438	0.425061773088272	0.167384451046548	2.53943404199514	0.0111031979131299	0.0357254020741866	415.015384966129	-0.175675648170407	0.23622012699678	-0.743694664819147	0.457061217860265	0.614516734282952	357.769929601743	-0.264508013108646	0.197523037125269	-1.33912487858768	0.180530022594412	0.641720751589454
34	ACADM	447.227135448847	0.0423515666957607	0.248857628554551	0.17018391978479	0.86486549739883	0.950726879659411	489.561309432227	0.114168985258027	0.202240830594206	0.564519958321896	0.572400321225987	0.732876542862113	493.522665644144	0.185556386988901	0.173187166689569	1.07142111356036	0.283980123568162	0.440117878653393	416.012005591987	-0.237344887463113	0.218004750263211	-1.0887142925856	0.276279897032505	0.436011589835049	378.874072401469	-0.159250939579586	0.199972503371627	-0.796364184548094	0.425820389117467	0.841663211044341
35	ACADS	66.394780236024	0.45835681883028	0.46913668185525	0.977021913992444	0.328558303520281	0.620036308089359	65.6624827105792	0.271386079086228	0.44254393434538	0.613240986994134	0.539717007217112	0.708935795389549	61.4056876979216	0.124678713287211	0.475455412323056	0.262230085210379	0.793144060079252	0.87109357749671	74.6720552369427	0.686602336255511	0.407508029942983	1.68488050738921	0.0920116280846582	0.19792144690133	51.8259836115357	0.0730923655970331	0.449980583165452	0.162434487912466	0.870963714028041	0.979191904730842
36	ACADSB	110.706029278829	0.113456663565224	0.431485839391795	0.262944118224478	0.792593650971451	0.925399141647694	106.004344432811	-0.187685657817577	0.398271548243422	-0.471250478838784	0.637461874865048	0.781978415560342	117.61609345146	0.150889326382486	0.31801113216672	0.474478127084497	0.635158991993255	0.757698110059111	110.286010739199	0.0455533270566993	0.355937632694077	0.127981204774297	0.898163847130822	0.940733632511866	90.1015467322697	-0.190766953477069	0.356777985912826	-0.534693733944899	0.592861655126701	0.910693672790819
37	ACADVL	2591.31143821341	-0.0345143237712598	0.188203165647291	-0.183388646267208	0.85449308376581	0.946999269888118	2274.22400264587	-0.674787740093371	0.154809475031872	-4.35882713221814	1.30761348342564e-05	0.000138330529475698	2283.4537982591	-0.59213441601595	0.147762485646243	-4.00733930148939	6.1406615298266e-05	0.00038444767283711	2351.12220852849	-0.403090016510703	0.164111384493693	-2.45619776930342	0.0140415858194152	0.0466433972778305	2346.39666811845	-0.0358558059724591	0.137965689851715	-0.259889295744448	0.794949168405793	0.964550075534725
176	ACAN	654.944496567298	-1.43551191642042	0.389823398093212	-3.68246730042914	0.00023098750378102	0.00333630647121311	561.684764463178	-3.30560505832902	0.282973956149187	-11.6816582816062	1.5817914383441e-31	1.84393881555316e-29	860.25575890414	-0.478270523605764	0.497925219109177	-0.960526812563187	0.3367901431796	0.496583501878761	493.215094301729	-6.75839749294719	0.846748011345236	-7.98159240103802	1.44457377591047e-15	9.03234801031521e-14	479.66300852673	-3.22466694185002	0.493366004209067	-6.53605419574783	6.31630354171706e-11	1.48693216317363e-08
23527	ACAP2	927.609920554971	-0.00332609790934869	0.255586516194836	-0.0130135891316472	0.989616951219666	0.995958849392992	932.085700083543	-0.181053234460486	0.178961516643173	-1.01168808722986	0.311687213196887	0.503104222724622	902.407315901152	-0.225438277738826	0.140923268762678	-1.59972359226548	0.109659915712765	0.22086485539733	962.694284511864	0.04347355729821	0.186730395005679	0.232814573636433	0.815905395729743	0.886149672029187	792.744194155854	-0.176192098530198	0.157038696841739	-1.12196612729002	0.261876842309735	0.729771668340969
116983	ACAP3	393.027054211137	0.490236620671062	0.251433482586789	1.94976665648277	0.0512039374481532	0.207898029422566	380.628386157513	0.243177863149863	0.212588390889585	1.14389060537254	0.252669007630219	0.439673812691333	358.023600675385	0.12914610153653	0.192538265600756	0.670755504800926	0.50237629723304	0.646344874660684	310.087207973372	-0.22084649136383	0.270149340937769	-0.817497798059422	0.413644007126679	0.574213263824673	287.568508564187	-0.0847346468154831	0.206815317475569	-0.409711658932094	0.682017476477397	0.935196616541852
38	ACAT1	595.028234982622	1.09138402195985	0.227723660945422	4.79258069815335	1.64649509194298e-06	4.55202682354694e-05	646.172618467748	1.12905143777004	0.189482172094251	5.95861565914726	2.54383580876258e-09	5.62501594029692e-08	672.92672428955	1.24970540951154	0.156639122527129	7.97824572398957	1.48427682938914e-15	4.01423337101461e-14	515.146695406142	0.7263968242387	0.207838538441808	3.495005448386	0.000474052078211638	0.00285836022045741	359.84179955925	0.132050916803295	0.22026755647895	0.599502345757011	0.54883794628217	0.895275202494807
39	ACAT2	499.964015979719	1.69953194395198	0.257944962545	6.58873864867777	4.43578812236914e-11	2.64955583070467e-09	421.993780379143	1.24313666471352	0.222587633003251	5.58493141753015	2.33792456586608e-08	4.38616566599282e-07	313.086137553228	0.623106621439707	0.207850782593824	2.9978555464829	0.00271886510774672	0.0109410630743374	297.988917133466	0.566341232691847	0.241007096374472	2.34989442722416	0.0187787364451988	0.0585099224045189	224.315248015544	0.146576482106825	0.235574747663197	0.622207955482508	0.533805135574401	0.89070986429978
64746	ACBD3	1126.45333917329	-0.383288992329652	0.19872423679363	-1.92874809089184	0.053762142870254	0.214156697843487	1086.24248105516	-0.742602773246347	0.166062319846103	-4.47183186369158	7.75523929843168e-06	8.61398318744395e-05	1159.06963975435	-0.443894355157543	0.12945025493887	-3.42907285402538	0.000605646930319867	0.00292660295343298	1092.18206801129	-0.560872607920058	0.180044243551785	-3.11519322615131	0.00183824448792579	0.00892723506373347	1113.17707966917	-0.109255596312397	0.14572738239433	-0.749725923277463	0.453419791239351	0.857462660628955
79777	ACBD4	57.5066040368929	0.928920724113373	0.471602562260326	1.96971093554111	0.0488715089720103	0.201933249577308	44.6008283350175	0.154591798673151	0.487311573711339	0.31723399773945	0.751066054695998	0.859793357627925	51.0508259048424	0.553188142679916	0.447085569266152	1.23732050575446	0.215968118007921	0.362047349021236	56.9436206632398	0.859601521943275	0.462068121389965	1.86033505050613	0.0628381375207567	0.149055886373579	41.2466065402213	0.379445375015159	0.47296612313875	0.802267554591525	0.422398206379428	0.840864424195882
91452	ACBD5	347.273129384175	0.249196392460761	0.294928457438646	0.844938445835129	0.398145207516583	0.68414646650123	328.119424231135	-0.0853290348909824	0.228754771501055	-0.373015322614108	0.709137039881262	0.831187183834995	342.2968598907	0.0830558217706332	0.194712888986458	0.426555335925449	0.66970323525161	0.783800823479662	339.042371070961	0.130086673040018	0.224271192062262	0.580041831694122	0.561886408522802	0.701919493685353	328.443093700366	0.364421917774654	0.197172670473533	1.84823747073797	0.0645679969693456	0.41432569300586
84320	ACBD6	369.397928600537	0.206050306539212	0.260128875584108	0.792108550335042	0.428297384948033	0.709260469473942	422.65290941592	0.388971998927397	0.20412063965683	1.9055985694604	0.0567023078828321	0.151530071388641	418.110175841781	0.407943210813354	0.176674224429594	2.30901373491481	0.0209428190886021	0.0602062177677601	468.450586237403	0.743154837810507	0.206320653980314	3.60194107314829	0.00031584996949777	0.00202120409585327	325.865875130939	0.134938980603915	0.197862224423852	0.681984552619074	0.495248718663346	0.876243076151479
84680	ACCS	128.416734701559	1.00503333668649	0.400447493267436	2.50977557253751	0.0120807913493501	0.076418325047575	91.944996694985	0.0336887443778589	0.391337360241655	0.0860861951873333	0.931397897528004	0.962666312784604	102.571180759506	0.376513013005362	0.381943614974301	0.985781665785132	0.324240264523305	0.48420309618155	105.10853919452	0.491439841315293	0.382052469349087	1.28631505026671	0.198333132067848	0.343874819537047	67.8298622268811	-0.412996115477025	0.405183036679578	-1.01928283785391	0.308068709267184	0.763348773617093
65057	ACD	149.889902823158	0.415889469226033	0.315665081646271	1.31750229406771	0.187670312612898	0.45731069073076	160.632226357774	0.427646372925983	0.281734701078348	1.51790450835184	0.129038473278735	0.274111142861918	154.811969345748	0.380005917886166	0.26227606037048	1.44887763431167	0.147371758139035	0.274258261253924	180.023530625805	0.804104060867888	0.275298597991956	2.92084328337692	0.00349085377921986	0.015129133436655	144.078099907636	0.56371289377326	0.269742909042427	2.08981543119858	0.036634382632831	0.301668311309855
340485	ACER2	30.077094685797	0.968926198856078	0.657802099447663	1.47297523019409	0.140757714909286	0.386801813962207	24.9581953887825	0.378891512890867	0.658068895373648	0.575762683139331	0.564775599960522	0.727603071751716	29.6462510753179	0.834525939484422	0.59042754944922	1.41342649112988	0.157530360993289	0.287962334420371	22.1852560031271	0.176411139961723	0.684388219822657	0.257764723079885	0.79658849155804	0.872760281203357	17.8994117179386	-0.0693197820245876	0.748808503657709	-0.0925734439258914	0.926242441807473	0.988206627875544
55331	ACER3	79.2282524823233	-0.206558568952047	0.421704920335347	-0.489817782509599	0.624262846195066	0.839482496798606	87.7344141733176	-0.0808650982604664	0.377681773430471	-0.214109083226261	0.830461992653236	0.907901801466529	86.9342700431661	-0.0684959237751743	0.353488078358992	-0.193771524327369	0.846354784684994	0.907494263282205	80.1099565590819	-0.237176472734739	0.407993595945679	-0.581324008738406	0.5610221024102	0.70164291482805	72.386921891456	-0.187811817643182	0.377822872349239	-0.497089592473319	0.619125873512794	0.917866143667046
22985	ACIN1	2377.89360321911	0.326087217228109	0.206827676950476	1.57661306279715	0.114884585197161	0.342993072638109	2067.79810898168	-0.255013786717507	0.156150864780834	-1.6331243959195	0.102442836657404	0.231245562397489	2131.33701232471	-0.106060357288355	0.119972255279952	-0.884040706252177	0.376674239178514	0.535976331799454	1989.20161232814	-0.239575895312036	0.1702953436288	-1.40682587208168	0.159479028789211	0.293957583389295	1916.31092255284	0.00821506707536714	0.138367856311258	0.0593712101522145	0.952656443566558	0.991863473707715
57007	ACKR3	262.411347066274	0.106801108198268	0.273180759003345	0.390953991737612	0.695831243937925	0.877997889092878	331.525363687974	0.546570245861616	0.224600303195576	2.43352407848567	0.0149526408735514	0.0534971272254861	272.335069233111	0.0816157025217158	0.212136741075959	0.384731575057487	0.700436299013167	0.805365641957465	174.933901001193	-1.49034800219251	0.300061701183803	-4.96680514811715	6.80649157197714e-07	9.73920516347861e-06	213.584349096434	-0.199564259843468	0.245022850555631	-0.814472035530247	0.415374586003016	0.836139218972862
47	ACLY	7275.6666370914	0.00965732027209586	0.208487063247239	0.0463209569058177	0.96305443604029	0.987398083612273	6663.7407032949	-0.466922749204916	0.154422180608277	-3.02367669829349	0.00249723149578875	0.0126080956711217	6701.0389845313	-0.387506739447789	0.109884237345069	-3.52649978568721	0.00042109150599588	0.00212814259427547	5384.05879065945	-1.13823776411604	0.172134051242363	-6.61250784432773	3.77863086683742e-11	1.25310672807689e-09	5950.37909833411	-0.299843842557987	0.124992918058208	-2.3988866506689	0.0164450043906567	0.185737274425423
48	ACO1	1605.11286688296	1.87589755781306	0.32771351902287	5.7241994880356	1.03922581017831e-08	4.3778754656143e-07	1308.3823426149	1.3615739710771	0.173053443472475	7.86793919702422	3.60530716740564e-15	1.47743765047916e-13	1295.89981096328	1.37884832907649	0.128546898599518	10.72642237268	7.65009015414269e-27	4.23328491110348e-25	913.513699674056	0.682425273875263	0.226754114689886	3.00953865736268	0.00261644780253648	0.0119801190968431	778.458739634333	0.588134851580421	0.155114950518437	3.79160648032129	0.000149675949488917	0.00499169291545537
50	ACO2	1693.68243237493	0.0696501256753567	0.191728423950842	0.363274908540503	0.71639953497314	0.887900569514558	1806.17324976805	0.0697914570061143	0.154656800019851	0.451266656216578	0.651797373630193	0.792118528864143	1821.82460581809	0.143232809604574	0.118191924521694	1.2118662944547	0.225563566202977	0.374008188755226	1701.39148131113	0.0239828528930428	0.180480966046063	0.132883003778481	0.89428590870929	0.938535041004898	1505.33303648058	0.0160871084956753	0.136129949966391	0.118174644886353	0.90592927961228	0.984847001826296
641371	ACOT1	124.640383537318	1.1196935199952	0.442512681604703	2.53030832005719	0.011396233428129	0.0732850447445727	135.999077609089	1.15893620030349	0.339109648467777	3.41758544924922	0.000631792580123267	0.00398420877601895	130.022001953531	1.10028872848526	0.322840304593989	3.40815168623078	0.000654045262183933	0.00313148943712307	100.619252667226	0.587699847478891	0.379233861882662	1.54970298422542	0.121212821548033	0.241761077036739	62.9196474080778	-0.378471476749149	0.42018434706086	-0.900727215081934	0.367733374931671	0.809691218810612
26027	ACOT11	19.9998897855052	0.169339161129293	0.829080106125374	0.204249456570226	0.83815856510795	0.942421651479015	30.4295154201515	1.0068947361778	0.597687585706123	1.6846505770874	0.0920560071302823	0.213918420285136	30.4169781478217	1.05011684448014	0.59662461573913	1.76009641033534	0.0783914613269341	0.171194901259212	14.6114189424953	-0.964129514274432	0.849757344067031	-1.13459391790603	0.256545502669551	0.412845678223587	11.8695359237043	-1.32089573423798	0.91092733599957	-1.45005609342983	0.147042877578034	0.59481023861249
55856	ACOT13	381.343756488865	-0.028078063098648	0.245525093115931	-0.114359240199495	0.908953023570888	0.96972731063221	437.009950778328	0.174038464650774	0.202663220343954	0.858757027325437	0.390474580566691	0.580179221490442	436.058267924839	0.219217681590757	0.186391081631924	1.17611679524269	0.239548207329623	0.390775013396836	581.935769057393	0.971671775022057	0.20367754687329	4.7706376571127	1.83643631731202e-06	2.30611066834004e-05	357.346144498742	0.0755120746410495	0.208794614401835	0.361657195313108	0.717608217924963	0.945107971084588
10965	ACOT2	357.406770516296	-0.231546650347078	0.249963781777662	-0.926320800159098	0.354279289470457	0.645738143218811	397.170365720421	-0.101968513661932	0.225448873070145	-0.452291077233309	0.651059303084357	0.791702354884937	408.976696972577	0.031677750153854	0.184473213990805	0.171720053380937	0.863657619679521	0.918257543572843	394.10130507302	-0.000209221026675718	0.22256404379091	-0.000940048639987297	0.999249949814219	0.999332552376832	312.78723501717	-0.337920139523224	0.204648445480568	-1.65122260630761	0.0986931286988921	0.501801750328873
122970	ACOT4	92.8538450309681	-1.02550205026428	0.57257649166156	-1.79103065738584	0.0732883754642727	0.260094660308619	101.841608718033	-0.911056397414512	0.341761859505257	-2.66576381206897	0.00768136376075075	0.0314563897255574	92.5748438094939	-1.26451235416827	0.338615268692765	-3.73436306947989	0.000188190846417539	0.00104911591633324	167.616637235101	0.710182149177867	0.289351062027138	2.45439620716257	0.0141121397295746	0.0468388823482287	108.401270495694	-0.10918473298471	0.32081510376153	-0.340335388529183	0.733603969843037	0.949136401548418
11332	ACOT7	508.243181712746	-0.616335925762741	0.317821667863827	-1.93925080660899	0.0524708057978532	0.211358934057022	569.208345398768	-0.444801895418919	0.21083784822734	-2.10968713235635	0.0348853135750742	0.10409243541151	538.716056192575	-0.575266535792825	0.188180601049279	-3.05699170151008	0.00223570465395674	0.0092377058825995	504.946428981929	-0.717538777371746	0.222786879104954	-3.22074073776004	0.00127859757334487	0.00660480372977846	557.274115544074	0.000920756967377462	0.191537726864828	0.00480718332857347	0.996164437413865	0.999210167562002
10005	ACOT8	296.008675738408	0.223507991418912	0.259041399736372	0.86282729959913	0.388232427064063	0.67515899051705	318.263383935867	0.24758673771217	0.229047498513083	1.0809405879542	0.279723542510906	0.470266112423474	290.792111071759	0.0482408872667279	0.205038324808392	0.235277416121152	0.813993422508148	0.885521237799152	304.050588249606	0.240289256829097	0.238063317028071	1.00935020073153	0.31280671245839	0.475768983030909	253.792983116001	0.0764744318531864	0.218557409615529	0.349905464141962	0.726409646158739	0.947426424115301
23597	ACOT9	720.158914840594	-0.177835896499253	0.317888324431163	-0.559428839726899	0.575869083599169	0.811048742442512	877.38188745497	0.203528176674305	0.206031554575256	0.987849541269968	0.323226340606709	0.514650400698151	802.667760921141	0.00335579045437839	0.166791785402636	0.0201196386637238	0.983947933927604	0.990049169649964	714.154492491298	-0.27244386526625	0.214339662447776	-1.27108469872034	0.203698518221378	0.350997662013441	662.370111582745	-0.133566152325767	0.185056105655377	-0.721760310759496	0.470441854889903	0.868423083224319
51	ACOX1	576.723886231579	0.242630831341092	0.245171321453774	0.989637898520849	0.3223511389601	0.614803610812687	526.92727743006	-0.198033580932933	0.207695230744223	-0.953481600050854	0.340346114518786	0.531685635834903	552.377702542343	-0.00431071382390461	0.174727238834205	-0.0246711036737379	0.980317303990313	0.987886051218167	446.349043339464	-0.608941179767523	0.219922728092264	-2.76888698612384	0.00562481423590543	0.0223966483920546	456.593202554528	-0.13566443396385	0.190083365624306	-0.713710184572312	0.475406407387402	0.870290718121205
8309	ACOX2	197.60904880145	0.38841435143168	0.304511553221148	1.27553239712254	0.202120864779443	0.476730125975491	174.448555622725	-0.141068905733956	0.284299142897376	-0.496198842867699	0.619754127325208	0.76913569062468	224.350030491709	0.589217007890921	0.23604421186478	2.49621459995155	0.0125526634955658	0.0394469086585647	157.048490462205	-0.329889254291071	0.288759716281003	-1.1424351656103	0.253273181100459	0.409170305357423	140.351637474204	-0.301419034468509	0.273679127795345	-1.10135923370052	0.27074034054682	0.734998160290646
8310	ACOX3	232.700446141812	-0.23030068839606	0.29880389768581	-0.770741915281908	0.440859922047168	0.718281149866912	237.600825863129	-0.372603409265298	0.259928930171861	-1.43348187144439	0.151720176034963	0.308090071690345	276.401874209987	0.142501177049427	0.227488016276373	0.62641179690232	0.531044873807546	0.671306513680287	205.69048535095	-0.726334614621335	0.277944644486169	-2.61323478984132	0.00896896633224539	0.0326181280880357	213.041082934306	-0.192677136709913	0.243780939448518	-0.790369981942755	0.429311727655261	0.843695917276773
52	ACP1	378.865036281298	-0.360805815051351	0.244165714868196	-1.47770875712882	0.139485749432666	0.384538669962936	446.040540556678	-0.0531594842503046	0.202515754218096	-0.262495549818092	0.792939415841053	0.886547801009149	409.46646503822	-0.259278332941282	0.178571205045738	-1.45196048195381	0.1465125936692	0.273441595396293	463.145167681977	0.176738346249496	0.20785649448596	0.850290228778174	0.395163747721423	0.556996687964739	361.768474867443	-0.18871807190361	0.193994491982879	-0.972801186129888	0.330652123078363	0.784082439201822
53	ACP2	483.099031456802	-0.66696199508358	0.237802602245606	-2.80468753825802	0.0050365378358043	0.0398869876363235	482.432602010514	-0.930808004778518	0.254639489672082	-3.6553953433428	0.000256785950451962	0.00185290198742591	478.042921049904	-0.886508884835568	0.175084030389019	-5.06333377673472	4.11987609984751e-07	3.97361222545935e-06	511.792691056232	-0.531397938808014	0.218500074439376	-2.43202635134778	0.0150146149069055	0.0491279509287001	516.074398557614	-0.120507494626699	0.188998517000999	-0.637610794724184	0.523727067018679	0.888870111199641
51205	ACP6	81.208723545509	0.284807040909021	0.408866654438013	0.696576837014228	0.486067655828193	0.751155653993215	78.1996856896227	0.00869711404718706	0.377246533415994	0.0230541920914	0.981607045379191	0.990818519631676	76.1620757437003	-0.0155140858690772	0.361705127402008	-0.042891528744724	0.965788001620158	0.978334935334474	92.3802681006056	0.559483536299177	0.353149535356332	1.58426807990743	0.113132726444039	0.229690238620106	64.6491924463445	-0.0628225675412383	0.387387513345011	-0.162169830924023	0.871172116725478	0.979199445647324
80221	ACSF2	340.561925689947	1.33105305015361	0.281955945126222	4.72078377193905	2.3493758841692e-06	6.240399748968e-05	332.256199950208	1.14422181213566	0.243014490252532	4.70845096910325	2.49606388141813e-06	3.10894595686592e-05	365.340428443226	1.37788423878042	0.218614539404753	6.30280237779308	2.92311508219597e-10	4.74334674419043e-09	303.148642432	1.04369175034333	0.244709201350243	4.26502863228887	1.99876568037429e-05	0.000186878364430633	178.232035772895	0.0498584640712793	0.263899129579318	0.188930005759241	0.850147675870517	0.97599728755066
197322	ACSF3	202.340285526266	0.00913899497431273	0.3014239898117	0.03031940151818	0.975812323511164	0.990884296235706	261.771885289425	0.51596077118308	0.256157998775138	2.01422861534769	0.0439855366698056	0.124354683021982	234.881916014585	0.286469198005894	0.242204008385634	1.18275993826568	0.236904301950558	0.388096433536467	241.06378495796	0.421123547791914	0.259699330612563	1.62158118312663	0.104893054350209	0.217711119895274	175.529902138839	-0.124661137624155	0.266664868191789	-0.467482418923282	0.640154767681268	0.922542088678587
2180	ACSL1	680.951089579196	0.60328084556031	0.287336559056179	2.09956173882614	0.0357674114755675	0.164070264619701	699.443095336957	0.515442906055278	0.18677863142582	2.75964601582375	0.00578640222253249	0.0249469771942361	648.715437893177	0.370655581475117	0.156190755169207	2.37309552075328	0.0176397014056711	0.052469044954	527.485683282026	-0.13099688288262	0.207779420828306	-0.630461295735665	0.528392817998691	0.673821519022125	543.828119537704	0.290698349349732	0.172135177483794	1.68877944414994	0.0912617045090475	0.488450182988702
2181	ACSL3	2615.00983905725	0.195288451455327	0.237606161272177	0.821899779070226	0.411133938736648	0.69473055064061	2727.34365847412	0.134434425156185	0.160635050653172	0.836893471316188	0.402652450460833	0.590094955777275	2358.47897728408	-0.240380481632699	0.129640684407307	-1.85420558933081	0.063709752759543	0.146081098173877	2121.22358493837	-0.505707903262246	0.169176293926451	-2.98923620753922	0.00279675829584644	0.0126794121380802	2092.61584962042	-0.15986266691226	0.135210058990627	-1.18232820920034	0.237075496672805	0.704351626372886
2182	ACSL4	1903.84600220921	0.233760434668715	0.359377432272259	0.650459415858983	0.515395508678537	0.769153322211873	1807.67432576726	-0.0929426737930993	0.155424794087143	-0.597991294368313	0.549845741912593	0.716368090050555	1756.20708670653	-0.126343418295561	0.122881477758852	-1.02817300540202	0.303868454119573	0.46234825102228	1556.64015783931	-0.428570399769027	0.167846110378969	-2.55335318049006	0.0106691249020866	0.0375169433068394	1733.82180304682	0.248047563450461	0.146497229486032	1.69318945020808	0.0904194120470365	0.487893830580033
51703	ACSL5	65.7590003092724	-0.712991697908916	0.488151356526201	-1.46059554762427	0.144126468892012	0.392644062971974	59.0956524371801	-1.47489465544782	0.436414108280516	-3.37957602071792	0.000725977269408451	0.00445872586894489	62.6822886106654	-1.08838223467938	0.405331391298979	-2.68516640468286	0.00724937030397994	0.0251407775793335	70.8628682784244	-0.513013489140522	0.452714191263761	-1.13319506885445	0.257132344530303	0.413568300654648	68.0327930187769	-0.259873023475905	0.393170235778272	-0.660968201119018	0.508632706525834	0.882590587447487
6296	ACSM3	27.3348649962641	0.0708711874133242	0.652379381748264	0.108634928380786	0.913492055850125	0.971444232818602	34.1764571768807	0.487156244830684	0.554051898490795	0.879261033411616	0.379259758557296	0.569791281406087	41.0420907714935	0.956808466714059	0.495135632371119	1.93241690591337	0.0533080690466958	0.12754282567399	45.9233564848661	1.2501110401768	0.489709158376637	2.55276222384906	0.0106872427868988	0.0375696485085564	31.7100992181519	0.706651169075708	0.540559718899116	1.30725828131413	0.191125007729847	0.655426119052996
55902	ACSS2	396.819188035216	1.3050232974862	0.285602989375427	4.56936147741346	4.8921238180377e-06	0.000120112144293171	303.911938877792	0.581761475979525	0.23128394983875	2.51535602182999	0.0118912235635708	0.0447019165083889	282.178913550434	0.443502513053191	0.208571375942345	2.12638244845154	0.0334714279830543	0.0878332402142736	262.020072571526	0.316778019462949	0.256352890352172	1.23571073853611	0.216566104476089	0.366215228614881	210.87315996944	0.0613264557663617	0.245778224534888	0.249519484008057	0.802958971368135	0.96619386663961
79611	ACSS3	192.113329697431	0.472605709095628	0.29863872624776	1.58253323349477	0.11352789175339	0.339819463572973	176.388847670067	0.0755588254662208	0.281013619117611	0.268879585635305	0.788022346956293	0.88345325115819	182.379020462006	0.221308219672178	0.246074495472767	0.899354560280588	0.36846383443124	0.528110972051842	193.190862872231	0.437691533194096	0.304481697124216	1.43749702306584	0.150576818095525	0.281964545505659	116.067071002639	-0.739398236688354	0.309910109952447	-2.38584742137586	0.0170398190270431	0.189777427865194
59	ACTA2	27501.5650228711	0.412164206617573	0.847870404504534	0.48611698725164	0.626884223475901	0.841405476473076	31719.1951071549	0.605161524441938	0.458026772426979	1.32123613917878	0.186422639787651	0.355297878719099	36907.7773044173	0.990792805296802	0.470352298085224	2.10649083533824	0.0351617383627718	0.0913900766796892	17710.0761135742	-1.09312919108911	0.541748342800768	-2.01778040600508	0.0436141364167263	0.113724523823371	13759.548927417	-1.80040279002541	0.541768536491916	-3.32319555078532	0.000889925054536806	0.0211992861205732
60	ACTB	48464.943993104	0.00335508073689117	0.317412004038946	0.0105701129579192	0.991566427108598	0.996796996053406	58323.7652803446	0.333128175000905	0.161187511995371	2.06671206023995	0.038761294076145	0.112771228003943	58924.1938830626	0.405347957520321	0.120917130866862	3.35227899152385	0.000801492055508326	0.00377572248040172	40854.4288937326	-0.615519013376863	0.185651062324357	-3.31546184368969	0.000914918302621825	0.00498122186982994	36575.7155622891	-0.580919132752834	0.147398025851555	-3.9411595195846	8.1088675232294e-05	0.00296814217938696
70	ACTC1	8.13152427586049	0.27035052646624	1.69170413927726	0.159809579103909	0.873031078034028	0.955344397383872	12.5236216230985	1.07439636145473	1.00307526687292	1.07110243561697	0.284123373196928	0.475598681440892	16.3347361762639	1.63515141636536	0.857993176957083	1.9057860368593	0.0566779712672135	0.133658499406265	4.64707606729638	-2.08686502897584	1.65791079867341	-1.25873179102619	0.208127224497095	0.356348689826909	4.52141845300321	-1.58735533269821	1.53001870512397	-1.03747446183646	0.29951479160046	0.757087233853118
71	ACTG1	57179.6996107568	0.25384921934169	0.281512008773042	0.901734957766388	0.367197678283193	0.656054617072394	78418.0197791158	0.863667996995398	0.155944949474408	5.53828770926071	3.05443193710112e-08	5.60773153956776e-07	72081.6274663161	0.712640083485117	0.117128061176767	6.08428139529792	1.17014935259726e-09	1.75201414289126e-08	56156.7944303338	0.148373463089778	0.172610500765127	0.85958538114475	0.390017636293985	0.552267418163719	40361.1750175133	-0.496601206155484	0.147907959401366	-3.35750157168957	0.000786502963385823	0.0193948267052512
72	ACTG2	199.221496060776	-0.704772029296344	0.433582379820959	-1.62546280037341	0.104063984004687	0.32158520910179	272.441284921706	0.094429954361502	0.242652917630049	0.389156476187403	0.697160397675309	0.822279459222734	261.002968702269	0.0232413474966832	0.22041009884338	0.105445928379162	0.91602197359513	0.949537024686289	154.168904188793	-2.16981278808657	0.333764253987625	-6.50103407468859	7.97697589199773e-11	2.51348019904023e-09	133.249433720211	-2.36253379331216	0.325046508090902	-7.26829464247454	3.640540558925e-13	1.45694433168178e-10
86	ACTL6A	519.0934757296	0.304752075683941	0.234398377747061	1.30014583980099	0.193550989186724	0.464754635235161	585.596555539833	0.449437448195912	0.19640200571619	2.28835467620106	0.0221168748181629	0.0728952280926934	574.210367769121	0.442659379226889	0.158687756769615	2.78949925462459	0.00527896179625361	0.0193233337287415	606.204837536187	0.63754319786926	0.195285981102972	3.26466443862701	0.00109593827776274	0.00580103131593549	434.739588983234	0.0969946954042404	0.188409563808324	0.51480770638011	0.606687399671536	0.915751687258796
87	ACTN1	23348.6870348344	-0.186263062576881	0.242214977980672	-0.768998945192171	0.44189393671581	0.719470925442096	25418.5837819206	-0.123243786467648	0.164585083012738	-0.748815045760314	0.453968689958537	0.636850340031797	24920.5369281303	-0.128792834261996	0.111982957527717	-1.15011102676154	0.250098145319621	0.402085758334183	19326.663799147	-0.935350684589412	0.168308800987911	-5.55734863001367	2.73903337426754e-08	5.30356381581964e-07	17964.5420147429	-0.74591245132554	0.132607307371801	-5.62497245520693	1.85537577900797e-08	2.36974910667763e-06
81	ACTN4	9846.81505203934	0.199577970378087	0.232486670858789	0.858449087170721	0.390644532304683	0.677561146323321	10989.8427300116	0.319976731427318	0.161624170843869	1.97975791465263	0.0477307374340501	0.132785672931103	10636.0774925082	0.281266565111051	0.109388563435656	2.57126116549192	0.0101328880405168	0.0331000325327871	7396.90222416807	-0.785077735745705	0.176548974392489	-4.44679862031022	8.71594749994622e-06	9.08289494243528e-05	7312.08884422564	-0.393007119381792	0.127722928781324	-3.07702871466928	0.00209075159472877	0.0411511944282092
55860	ACTR10	1313.03364880941	-0.0747040840311876	0.280208115226303	-0.266602143092304	0.789775505394863	0.923905750537925	1601.85554350555	0.298782592877041	0.168874554494275	1.76925762304332	0.0768508918854839	0.188239220495513	1516.92044423789	0.201325796875932	0.131449402985028	1.53158395781275	0.125625133715457	0.244332135674637	1613.39849570173	0.427798881482112	0.173989464351043	2.45876313877823	0.0139416565399783	0.0463627664161883	1248.30762040758	0.0668427507279318	0.157373340351417	0.424739988225902	0.671026229566745	0.932338955234156
10121	ACTR1A	1383.02979569711	0.234804951868782	0.196575020668523	1.1944801077484	0.232290217440774	0.516841428946245	1348.01091947055	-0.0147830885029303	0.162955625388877	-0.09071849141539	0.927716277192463	0.960680408818448	1415.22622314967	0.171024049302006	0.125744963137013	1.36008667890464	0.173802496007849	0.308593874325336	1119.95469463427	-0.461393822049143	0.178829407251265	-2.58007801480246	0.00987779971965245	0.0352505902599369	1119.06330861101	-0.0837102745152593	0.15098443505476	-0.554429829040978	0.579284716540426	0.905855985888251
10120	ACTR1B	420.502913792628	0.561746669515293	0.283067516140026	1.98449711636079	0.0472004492358787	0.197659083894649	503.862082431601	0.829792903283968	0.214560237327549	3.86741231096422	0.000109996362178054	0.000897842502156283	443.847200993763	0.577619805965883	0.192684719305591	2.99774578932645	0.00271984439965197	0.010941337203022	398.445946552182	0.372777196128102	0.2313976357311	1.61098100657041	0.107183862283262	0.221013786793295	297.881342969532	-0.0941360192615388	0.222672136040136	-0.422756169386954	0.672473169577833	0.933186412147829
10097	ACTR2	4061.68200395101	-0.123595373679504	0.252382639650011	-0.489714244414349	0.624336120711561	0.839487004733228	4409.5148190343	-0.070572106882373	0.163937988581826	-0.430480497490967	0.666846150365622	0.803093249502027	4740.99922385884	0.184812466851947	0.129002937876643	1.43262215492077	0.151965846816888	0.280782564791075	3585.72890536017	-0.604599204459137	0.177362732044239	-3.40882888694077	0.000652423888842013	0.00375336016888662	3585.90160729557	-0.201622591486717	0.150007100107714	-1.34408698882879	0.178920259004866	0.6397012000037
10096	ACTR3	5111.9599432433	-0.207252377613688	0.236041439802247	-0.878033864677839	0.379925341269414	0.667552121656752	6462.81718795346	0.277659529131601	0.153513782199098	1.80869447129831	0.0704984823882448	0.176532904699824	6050.52868290271	0.148393347073713	0.117577371976135	1.26209103486199	0.206916030849502	0.350938940457744	5260.82028521285	-0.183606878367532	0.168369386279249	-1.0905003719798	0.275492789545653	0.435112608669329	4855.83858385338	-0.0632066656465605	0.133099558153101	-0.474882610608334	0.634870646635876	0.920685883179826
57180	ACTR3B	40.9698568721993	-0.482039209169559	0.540871846734979	-0.8912262897014	0.372807783284871	0.661197149759851	51.2645949356786	0.0239482224512835	0.463609963453031	0.051655970188634	0.95880282106905	0.978857705346151	50.4526474482558	0.0241747943965232	0.439627801918381	0.0549892301875197	0.956147043876805	0.972424299387878	45.3073894382006	-0.218466843097246	0.497870150657145	-0.438802854135539	0.660804392066314	0.778351327193495	35.980072727319	-0.596593762949689	0.506602347673903	-1.17763718563285	0.238941278596607	0.705975666283062
79913	ACTR5	56.1938287656462	0.732270462811927	0.524580976641042	1.39591501678301	0.162740088018533	0.42181724886669	60.4848421953717	0.752588125777002	0.430130800876455	1.74967271407556	0.0801748046067678	0.193654974635579	54.2752252860882	0.536058759466673	0.426204773242706	1.25774931000458	0.2084824330381	0.35291517478468	50.0092640584842	0.394705625570303	0.457540070365569	0.862668979473071	0.388319492551833	0.551173255488774	32.3110522602171	-0.534955306185034	0.533878121698825	-1.00201765991605	0.316335063649898	0.77130763082467
64431	ACTR6	202.16269226793	-0.315107520040521	0.306653263350912	-1.02756943329814	0.304152408767789	0.596506208137812	228.304346999194	-0.131157213693208	0.282936871889525	-0.463556456312343	0.642965557570661	0.785919520487726	227.852577256948	-0.0873401975967969	0.241103327572131	-0.362252145071152	0.717163615700583	0.818991982627922	270.003780981294	0.439889170560101	0.251906829801443	1.74623757087821	0.0807696788095999	0.180021549297649	228.583738027898	0.319816597877075	0.236818519097697	1.35047123466361	0.176864874583916	0.636141307445923
93973	ACTR8	408.761020435897	-0.210600091283167	0.248361794486123	-0.847956875649545	0.396461987752082	0.682457739937454	438.831867963844	-0.192899204489082	0.2362193164181	-0.816610628690743	0.414150979115028	0.600206494415709	444.499272235903	-0.0964623467397169	0.172752199293076	-0.558385636388152	0.576581078932765	0.711717269307632	412.694005140495	-0.244673040611746	0.213058291071391	-1.14838544597995	0.250809479184558	0.406386146260029	392.372105349699	-0.0360096952727396	0.187897694821497	-0.191645221123915	0.848020117669491	0.97559216664531
84517	ACTRT3	71.5349793041494	-1.63095035492705	0.46084262429111	-3.53906142565665	0.000401552403262974	0.00535076376645424	77.8687480349548	-1.49747802102122	0.44573039495015	-3.35960490463904	0.000780540110135156	0.00471663065042417	80.6584193146476	-1.23931057733013	0.364481843328711	-3.40019839126101	0.000673369773187249	0.00321503945782604	72.542893521642	-1.68359403337593	0.42991099950695	-3.91614551687857	8.99759519563971e-05	0.0006901989158061	106.335392619067	0.22220153263464	0.319487773481019	0.695493070716339	0.486746352201446	0.873441864652053
90	ACVR1	1545.08495454218	-0.034659120342737	0.275124838161337	-0.125975977212252	0.899750940467077	0.96736111399584	1560.00828656733	-0.198922316538517	0.160093864829694	-1.24253553844882	0.214039036737129	0.391166927565101	1475.09343781769	-0.320289299681866	0.132128179034519	-2.42408017746304	0.0153472167202454	0.046714671324894	1496.32778423217	-0.192794840678042	0.169019549822076	-1.14066592226162	0.254008972837169	0.409972804370827	1414.77434229898	-0.00123907803929347	0.137250760989812	-0.00902784094133692	0.992796922939748	0.999210167562002
91	ACVR1B	168.334077655277	-0.248053834968132	0.307331576616477	-0.807121213182992	0.419596651590086	0.702325133386019	213.595505707786	0.2526415090725	0.254442367837482	0.992922331370019	0.320747806108834	0.512198285403481	179.10099988616	-0.193479875090834	0.259652106674049	-0.745150415181173	0.456180794477667	0.608917183202292	183.087958501117	-0.056339678647314	0.295732375068151	-0.190508998665873	0.848910292400484	0.908918130534427	168.200222519405	0.0380591462994821	0.272409451525114	0.139713016881036	0.888886741301676	0.98449946642693
92	ACVR2A	568.278317245723	-0.329853751414277	0.297761367554692	-1.107778870453	0.267957327514571	0.558039145557666	795.399229387803	0.436879747316024	0.18447224937381	2.3682681205385	0.0178715791642222	0.0616863242396959	600.095952399628	-0.305645118040957	0.163419230979707	-1.87031303603987	0.0614403603226511	0.141989192985834	495.516160246318	-0.910974685691994	0.236041596304425	-3.85938199010102	0.000113674133896065	0.00084186179976697	455.322681557211	-0.77099050170853	0.188461704188557	-4.09096641160132	4.29579350430265e-05	0.00176182952399457
94	ACVRL1	101.577540668722	-0.281249781850792	0.390340318368881	-0.72052454900394	0.471202090409714	0.740646550841583	123.086163426522	0.101143558281578	0.319687958540678	0.316382133200392	0.751712476648274	0.860174564673194	116.026432587856	-0.0212406853790507	0.299987366728059	-0.0708052662707814	0.943552740469053	0.96500990610275	88.0766400366841	-0.877523336774474	0.413594898742048	-2.12169767916255	0.0338631336511384	0.0931760072156581	77.1425112226937	-0.919358143380462	0.360162329686489	-2.55262160309974	0.0106915580452467	0.13952483249047
97	ACYP1	22.0861225856168	-0.64615453322633	0.911252465922502	-0.70908398867508	0.478272358321885	0.745042182028164	26.9503245368381	-0.154415701487131	0.75042250962216	-0.205771681295754	0.836969262860849	0.911774024647769	20.7627527070393	-1.06214994268925	0.743729750681992	-1.42813964577223	0.153251668209869	0.28237625162868	40.6923653261139	1.0023656771992	0.579655454584347	1.72924393149714	0.0837654467629212	0.185065166174925	23.9280301439053	-0.0481168658070514	0.684837418786944	-0.0702602756319609	0.943986499788676	0.9902428219524
98	ACYP2	107.633994103862	0.608847520557628	0.369419873604922	1.64811793858379	0.0993284718892773	0.313002003544006	120.205909038417	0.71709361713904	0.319802475670169	2.24230164458958	0.0249418835440287	0.0800099374066666	109.528806318237	0.536658616434003	0.307305967472882	1.74633320936522	0.0807530684322903	0.175349520024402	108.02624742817	0.564790886994154	0.331651190614548	1.70296655937704	0.0885743266753834	0.193087893743985	90.2965476701362	0.4158763633864	0.330792449380311	1.25721238246363	0.208676740695808	0.674335358425076
100	ADA	114.369122688911	0.769312472613915	0.438379548300953	1.75490046375469	0.079276334843654	0.272954309186381	88.4399389726163	-0.0562778355298591	0.374111446700143	-0.150430669861237	0.880424845527374	0.936587323491378	92.1478275258573	0.121653948533795	0.352737947510705	0.3448847774738	0.730180995110735	0.827327173928071	117.117792757278	0.78399103180135	0.334849720860674	2.34132204078365	0.0192155842559044	0.0596080333313005	82.6754923135687	0.22240262806449	0.3539879011008	0.628277484549282	0.529822178602042	0.889591152116337
161823	ADAL	108.515443615051	-0.0486699391220223	0.395045066976092	-0.123200979307426	0.901947950102694	0.967972677289924	128.761229574417	0.244136572282376	0.333773321888222	0.731444235570558	0.464507854153479	0.64567559676092	119.4536408542	0.0899337898617849	0.316516965703031	0.284135763977228	0.77630634024296	0.860031970997091	128.52002198744	0.355179153256286	0.332512808406748	1.06816683230383	0.28544526324136	0.446252166325371	102.168233482688	0.0644593101009044	0.333814064286627	0.193099443663814	0.846881088349116	0.97559216664531
102	ADAM10	2368.78045191253	0.00586108584280038	0.216032837343377	0.0271305321675907	0.978355622570592	0.992468016259783	2379.62147609321	-0.171788223797121	0.162900326920999	-1.0545603378711	0.291626451351242	0.483237357806507	2461.23688080093	-0.0177081805442829	0.121729379470172	-0.145471706348607	0.884338453163898	0.931103368022232	2106.34863443618	-0.423135535191578	0.164293481764014	-2.57548583576405	0.0100099373068096	0.0356268299342571	2021.81543956229	-0.169756350097508	0.132223209591703	-1.2838619681197	0.199190256501242	0.662311350047272
8038	ADAM12	10906.7542388093	-0.347558866202191	0.195484094648291	-1.77793936037358	0.0754138148089282	0.264929614872582	11097.1142477738	-0.506443137568823	0.166792496443115	-3.03636643355563	0.00239448169742686	0.0121566772689236	11259.8605633002	-0.395398262337249	0.110290687499154	-3.5850557404521	0.000337006220217261	0.00175870086587087	7787.18535303048	-2.00761304552925	0.168840035463115	-11.8906220318097	1.32416697007549e-32	3.17932489515126e-30	9232.01350493794	-0.579705682127217	0.134028236553237	-4.32525038779389	1.52358704080917e-05	0.000731687440478196
8751	ADAM15	1207.10337635016	-0.601821651750075	0.199783782299003	-3.01236489180774	0.00259220798685687	0.0238483134790832	1252.30925011774	-0.706545583335466	0.196960353905648	-3.58724773450564	0.000334186787177533	0.00229947321125538	1250.16367258746	-0.64312565865667	0.126847446983342	-5.07007175904081	3.97665737324645e-07	3.86028308309971e-06	1257.17259468319	-0.530875859567799	0.173049872793957	-3.06776220633164	0.00215668161197942	0.010177111743851	1198.40144529903	-0.288678929659002	0.140101004516461	-2.0605057804927	0.0393502138162581	0.315227582084938
6868	ADAM17	966.077609535792	-0.640852135099151	0.255618466069016	-2.50706509961656	0.0121738288257802	0.0768448942598935	1124.07817771162	-0.338975450108129	0.175788623037637	-1.9283127898189	0.0538162319197188	0.14532481900776	965.158150555228	-0.822482597090352	0.140894460435969	-5.83757938066089	5.29646624097213e-09	7.14606366534757e-08	1280.35565778629	0.177334817381139	0.184161625782827	0.962930342449634	0.33558248131887	0.497919625291439	1096.81440485964	0.0804201604598697	0.148259362861022	0.542428882115561	0.587523087534168	0.909080553028016
8728	ADAM19	1114.83767758079	-0.917109450730292	0.229201948897157	-4.00131611071859	6.29911386080379e-05	0.00112373196155736	1235.26601859986	-0.764012655209159	0.182003816275878	-4.19778371048596	2.6953987408248e-05	0.000260786887035321	1091.84278656727	-1.21700677040586	0.135375594213171	-8.98985358091561	2.47560013398946e-19	8.92702895163526e-18	955.128748955757	-1.81811421019141	0.18974530387574	-9.58186670792157	9.53065486767885e-22	1.01252665209278e-19	1213.74281509879	-0.255694914629146	0.161253664692793	-1.58566885978234	0.112814446710985	0.529485345082646
8745	ADAM23	43.714922982998	0.511241360415636	0.635187388969947	0.804866987747808	0.420896440344169	0.703018307934178	34.1102940460311	-0.401240744727609	0.628758880711437	-0.638147240598189	0.523377837452252	0.696773222562279	51.4441180904568	0.775672632366716	0.451046633429598	1.71971715312179	0.0854838682869867	0.183040351353448	27.9951174361007	-0.952791892818458	0.600385131908082	-1.58696783478031	0.112519929755908	0.22894945029147	27.1473804420084	-0.610217809054904	0.579090566769848	-1.05375194152908	0.291996501497731	0.750904536087429
80332	ADAM33	27.6515601124128	0.601705243472817	0.667411419843717	0.901550716069129	0.367295581285104	0.656054617072394	30.5731869317227	0.672600570159316	0.610551044714796	1.10162872700268	0.27062311407847	0.46077307582816	19.3247212880017	-0.563414998241375	0.704914646748651	-0.799266976278719	0.424135623239673	0.580335068808341	36.0522665502697	1.1458941130043	0.546737342501628	2.09587680212439	0.0360931210569259	0.0981867025353265	17.3156267865727	-0.409933907333413	0.759144745705307	-0.539994394550609	0.589200898156959	0.910049328937154
8754	ADAM9	4325.67516149261	-0.283103210274978	0.218826058238819	-1.2937362787297	0.195756529573498	0.468320818529754	5030.17412212471	-0.0196134503777001	0.180213286856344	-0.108834652093854	0.913333638660281	0.953971482585438	5018.71281721108	0.0253651943690666	0.133998267393294	0.189294942856373	0.849861658690175	0.909467854696696	3796.76783766619	-0.821521241902465	0.183735792751621	-4.47120960809754	7.77784192949523e-06	8.20305220704818e-05	3901.38243330314	-0.296297861110463	0.145667778106506	-2.03406590642045	0.0419449508856625	0.325995450697626
9510	ADAMTS1	1631.81031344244	-2.42806966375481	0.245205321755355	-9.90218991322434	4.07257956909539e-23	7.190498574494e-21	1892.83287249495	-1.78684282841767	0.185624020947273	-9.62614008305118	6.20153489847058e-22	4.27941548999634e-20	1711.33983782942	-2.41940994199649	0.161282360649302	-15.0010821534126	7.22319717765494e-51	8.67361517092805e-49	2097.29280404532	-1.01791134787811	0.186558633889434	-5.45625429740975	4.86283371874391e-08	8.8451998172001e-07	2770.26822625525	0.291656085248047	0.167304778069324	1.74326213879677	0.0812878356195309	0.462828059973294
81794	ADAMTS10	623.492266772629	0.884199487185029	0.225316174226987	3.92426105324456	8.69963588446287e-05	0.00149211183469802	488.864545674404	0.128089038298045	0.19988195951182	0.640823407029239	0.52163742336588	0.695300377317934	483.686259379315	0.14932631317847	0.18329874213638	0.81466087239904	0.415266456143562	0.572073681012964	365.497689700622	-0.659347232919987	0.261176708701904	-2.52452539201165	0.011585463500426	0.0400194193437188	305.475750388119	-0.89628169432295	0.213870332134244	-4.19077150803863	2.78007519836402e-05	0.00121196075537266
81792	ADAMTS12	2791.89835727951	0.00722018297340794	0.21126564291705	0.0341758502410296	0.972736924004614	0.99063895319833	2607.27417465834	-0.404367719943967	0.178975713081758	-2.25934409189502	0.0238619892127334	0.0773889050985368	2819.27454442847	-0.100558281529565	0.118058368050778	-0.851767504412002	0.394343145539563	0.552694740959707	1729.28988310894	-2.2081012119509	0.176129796329339	-12.5367839966274	4.6967187571137e-36	1.3752221629061e-33	2264.05655009983	-0.331704491568173	0.155408204051715	-2.13440785569977	0.0328094090960711	0.284550144898087
11093	ADAMTS13	130.026026216056	0.425469022230452	0.335820879492889	1.26695226000521	0.205172360597395	0.480316404069856	109.77851780024	-0.218083612653562	0.346590084002296	-0.629226347549279	0.529200882014627	0.701248144973485	112.904729393463	-0.0842566500514373	0.304144169600884	-0.277028654410847	0.781758103832681	0.863816674172676	154.505664010377	0.786958828209197	0.293469684153716	2.68156770767844	0.00732780840014345	0.0277859569942268	90.6005267848074	-0.32434308832124	0.335079450283479	-0.967958757383793	0.333064967591596	0.78415043449727
140766	ADAMTS14	702.357463501833	-0.560039846663847	0.342108354134669	-1.63702476100128	0.101625295940616	0.316371781104861	762.893801896511	-0.496635174857872	0.177270588361649	-2.80156555832426	0.00508553071098754	0.022484657665615	634.853108241141	-1.1587159288882	0.155362136546149	-7.45816165152967	8.77379875978641e-14	2.04972325890107e-12	537.390880531162	-1.9620383963521	0.237176406358496	-8.27248555822389	1.31194758978781e-16	9.15693652058292e-15	531.372315432876	-1.31008928585117	0.182708719113599	-7.17037091720089	7.47948400788236e-13	2.72117227268593e-10
170690	ADAMTS16	313.05297079576	1.27349577849696	0.272165941886077	4.67911513715416	2.88115625465228e-06	7.48726450072626e-05	205.733159297487	0.142178626750897	0.28227454296464	0.503689157575602	0.614479828713091	0.765041404329955	214.864705988576	0.308689388820686	0.236186539153479	1.30697282718595	0.191221940190883	0.330387490332679	108.421624464315	-2.64136978285756	0.377017780254093	-7.00595547795492	2.45305918345907e-12	1.02253387143841e-10	134.374520071008	-0.694902555938256	0.293411838273567	-2.36835214293689	0.0178675205336491	0.195193313491348
9509	ADAMTS2	8551.50727645609	-1.10648694072609	0.194761833168923	-5.68123087939105	1.33728808976308e-08	5.53637269161916e-07	8891.42329636511	-1.22528841956792	0.154861844806749	-7.91213885574556	2.53003967998748e-15	1.06590127851262e-13	9064.28392286436	-1.0534518987284	0.0989952717862221	-10.6414365021726	1.91159187600039e-26	1.02934507834138e-24	6991.51948717745	-2.5336155385468	0.208267888170805	-12.1651761142789	4.76416736204588e-34	1.21688998258214e-31	8784.18547153397	-0.596731186282085	0.117016193071178	-5.09956075839099	3.404425782863e-07	2.98346977730316e-05
9507	ADAMTS4	1167.03787311097	-0.557238037457731	1.2507187051131	-0.445534263763442	0.65593370412913	0.85813883096593	957.919362248513	-1.77486005574165	0.224341550091243	-7.91141924008186	2.54470997218386e-15	1.06833330895145e-13	838.569535048834	-2.71539912937193	0.178143130637884	-15.2427944858092	1.83836407598096e-52	2.29948706503952e-50	806.03828466967	-2.87065930512864	0.235910057056098	-12.1684481829701	4.57701353535718e-34	1.19450103243398e-31	1178.18768687175	-0.195955346442097	0.432779863119939	-0.452782957666843	0.650705036593504	0.92743072582263
11096	ADAMTS5	334.471246996326	0.640907046606363	0.979186870535031	0.654529861349314	0.512770495084363	0.767812741828744	278.380974320638	-0.00356025309335172	0.290957534998477	-0.0122363323340994	0.990237062980938	0.994877116158658	214.216310625317	-0.820340495653863	0.25901504824286	-3.16715380522868	0.00153938877489858	0.00668292856434641	342.091401139954	0.65302721658731	0.272019309330245	2.40066493145346	0.0163653139469027	0.0526435139154789	283.270160161743	0.480528486314014	0.258595148532803	1.85822699706627	0.0631367857529695	0.408416082839522
11174	ADAMTS6	362.708209025195	-1.72522244721998	0.308287945940112	-5.59613981000452	2.19176976327033e-08	8.77146259260787e-07	432.167104255004	-1.13115257244614	0.20757673901438	-5.4493223942967	5.05620864747743e-08	8.92792606327375e-07	351.968663739295	-2.27039880527075	0.202052245775815	-11.2366917603571	2.69285524932024e-29	1.6841565538457e-27	485.593809061961	-0.494285847562815	0.207513877019982	-2.38194117261478	0.0172216483409552	0.0548397581785588	536.789758249509	0.177529909022089	0.173584721724933	1.02272773351221	0.306436594808971	0.762187229599441
11173	ADAMTS7	1756.73184196892	0.559986991320356	0.239010341783823	2.34294042316732	0.0191324379162447	0.106461578403806	1597.52477066739	0.149971111155755	0.177544029725152	0.844698137064468	0.398279399879508	0.585916882573129	1414.36288947881	-0.147696647272339	0.125218983035727	-1.17950684226687	0.238196413753851	0.389416274520931	1324.87524506192	-0.272362169730356	0.19175596116636	-1.42035829328959	0.155503398283888	0.288489923720921	1315.15996430626	0.063673506652329	0.145687660103305	0.437054906415404	0.662071529111727	0.930376663296806
92949	ADAMTSL1	2821.0634000832	-0.552310538096272	0.260365943450757	-2.12128564425989	0.0338977717187668	0.158418313450959	3274.26097421276	-0.268791903909675	0.197095498905599	-1.36376480133834	0.1726416016779	0.336401770747573	3260.42815970843	-0.225242735694261	0.139007807022137	-1.62036032737637	0.105154896798432	0.214125826819666	2669.44810493819	-0.841672812658247	0.188054588792613	-4.47568346011725	7.61672620367859e-06	8.06478118389287e-05	2374.00175999039	-0.830609302572091	0.157854943012394	-5.26185171475355	1.42611765979172e-07	1.35888639868725e-05
57188	ADAMTSL3	172.126157344376	-0.310831837301188	0.302710886179408	-1.02682741682758	0.304501736934739	0.596753720914561	128.109375668688	-1.92564530609415	0.329654744905155	-5.84140024026707	5.17638729371899e-09	1.09424088443106e-07	177.903116650002	-0.350307414990209	0.250776410170577	-1.39689141714698	0.16244622597304	0.29431927868316	113.803331758833	-2.55927833698297	1.25203720750983	-2.04409127910272	0.0409445305315076	0.108507525172351	129.671157777653	-0.995650620925785	0.287109052061005	-3.46784824016704	0.000524643482496087	0.0141230261229776
54507	ADAMTSL4	359.764905624068	-0.153725111319534	0.247159593049654	-0.62196700286948	0.533963565520904	0.783712294333004	351.451551974605	-0.440634677320992	0.253539195855151	-1.73793513793714	0.0822222433689759	0.197290662696102	345.562796249302	-0.431198076574963	0.191631085961859	-2.25014680896181	0.0244396275184666	0.0680118301834871	330.927879455229	-0.492182353633371	0.654267184916238	-0.752265076073443	0.451891665633017	0.609751539386801	278.320667312577	-0.689458752702554	0.216513510209972	-3.1843682735268	0.00145070320207584	0.031102040435933
339366	ADAMTSL5	58.0075699684831	-0.518303093103989	0.532421883516065	-0.973481949466771	0.330313827125126	0.621882987057277	102.508283811744	0.864147079365384	0.356427832324626	2.42446577117563	0.0153309284829719	0.0545741056314983	60.272237372282	-0.549683072795272	0.413620683914912	-1.3289545087362	0.1838629787071	0.32189167889912	70.2943484487639	0.0158043081590081	0.446606564612253	0.0353875410961088	0.971770719255744	0.984481644275545	60.0005588342853	-0.114695103446586	0.461819939182482	-0.248354593891333	0.803860061971098	0.966307835924667
55803	ADAP2	4.09801527858017	0.520753577175609	2.02096356715164	0.25767588572097	0.796657058192579	0.927128741017648	3.80342683185649	0.188122012077834	1.59082027624399	0.118254723608376	0.905865830927378	0.950347840274794	4.05551864598522	0.405901404166554	1.51729056007878	0.267517254009331	0.789070931333198	0.86822538147922	12.9935558169399	2.77761444255634	1.00479488880732	2.76435964543304	0.00570346379681766	0.022657208100859	4.86173332815616	1.17378688844268	1.36690704807532	0.858717416151627	0.390496439399441	0.825085547311014
103	ADAR	4504.68646426203	-0.968694373742198	0.208110045966334	-4.65472182875258	3.24418394929868e-06	8.30483422074199e-05	4408.61678400112	-1.37109175202594	0.158293838149178	-8.66168745452877	4.64831362099633e-18	2.43721841254598e-16	4597.10637207985	-1.082720534243	0.10395851763884	-10.4149285583742	2.11956662493859e-25	1.07391375663555e-23	5280.53616382218	-0.444158215484951	0.180611909927775	-2.45918564098329	0.0139252590901296	0.0463210682673886	5148.33520828044	-0.140804047360823	0.126688719274035	-1.11141740296748	0.266388724839166	0.733378360563868
104	ADARB1	802.056620288963	-0.403778728416146	0.215430342713792	-1.87428903157148	0.0608905984855198	0.23193290781001	961.668929564156	-0.0385203139777813	0.177028208155176	-0.217594214951416	0.827745292298876	0.90636615305873	921.303876245475	-0.109664417488578	0.151664801242259	-0.723070986744033	0.469636273105294	0.619781554835518	679.199354108064	-1.13206887877481	0.198812205525261	-5.69416186387496	1.23979425730787e-08	2.54858391420907e-07	752.550907337959	-0.283773600025057	0.16636509095593	-1.70572803702087	0.0880587270266466	0.480124013025395
23536	ADAT1	217.953698714414	0.0699984997945804	0.299299413383454	0.233874497124057	0.815082412544008	0.933656379895778	230.13994871587	0.0443223437845097	0.258928702259394	0.171175861917802	0.864085486753922	0.927008080723226	227.294149930875	0.0601458365969238	0.23456295251773	0.256416607786251	0.797629165276619	0.874088109225546	210.766141713887	-0.0857840226563086	0.269622379088895	-0.31816358473725	0.750360853777399	0.83971079298335	166.061500821654	-0.462936642253069	0.265780661290176	-1.74179957264701	0.0815435215215613	0.463547120922285
134637	ADAT2	20.9032731906511	0.218808689362408	0.908522227748525	0.240840215769573	0.809678959165743	0.931612865701377	18.7104202359503	-0.292553822791578	0.74624938351924	-0.392032247198548	0.695034387228516	0.82130478175896	17.858995879627	-0.380195552965111	0.822012410804005	-0.462518020370574	0.643709882615766	0.764103229581862	20.8236651777084	0.144452264495556	0.724649930609649	0.199340755299636	0.841996200722888	0.904210071533971	14.7053836047673	-0.551213608980786	0.784023449361841	-0.703057554502291	0.482019882524457	0.872010847889391
113179	ADAT3	30.1695772673765	-1.5034896465759	0.660289882195636	-2.27701451607346	0.0227853587927629	0.11993030147563	37.4574312437284	-0.78739794440766	0.550820138521217	-1.42950101011481	0.152860284813882	0.309457669829756	32.3597873712631	-1.38195865064199	0.579872514862928	-2.38321116317896	0.0171623465733522	0.0512650392171176	38.1308789188041	-0.558341422414227	0.537390808477358	-1.03898580624449	0.298811337507445	0.460965061266625	42.6104153471969	0.152352366010748	0.491480285419042	0.309986728930238	0.756571048397679	0.9562471846576
57143	ADCK1	90.4741881800014	1.06488778332856	0.468280643859084	2.27403758257626	0.0229637269674878	0.120604770766255	100.877189122239	1.1649673079835	0.389357354233332	2.99202595075517	0.00277132704080816	0.0137728989151422	99.5073758018266	1.17319322373119	0.368482173927542	3.18385340388783	0.00145328591811123	0.00635276315146292	79.7400453909938	0.742254527943084	0.417878834274031	1.77624341570824	0.0756928051592342	0.171451344516341	54.4534711979421	0.073082578359554	0.453452155755533	0.161169326095242	0.871960039482374	0.979486548842195
90956	ADCK2	233.898417665088	-0.666311585808972	0.309170820624031	-2.15515676564848	0.0311495688560642	0.149063574357664	281.964023540152	-0.254701598483091	0.255956015459843	-0.995099091636907	0.319688072405773	0.511117800982173	265.006654900936	-0.393037823375443	0.217894071040509	-1.80380228566372	0.0712623074176867	0.159121066725649	357.926042443369	0.524655369914686	0.229571408900458	2.28536895089656	0.0222912030166374	0.0669817874887611	245.181381940193	-0.177098842933289	0.227273078022807	-0.779233706314819	0.435842058123644	0.846545081001368
203054	ADCK5	66.5808656504915	0.321914001184537	0.443893568500108	0.725205373604009	0.468326046733091	0.738568569168198	56.0660510311213	-0.357331898375452	0.461112025692696	-0.774935110049792	0.438378004199921	0.622985524491473	64.5081328111062	0.113263075659878	0.395298700818361	0.286525291951117	0.774475824928723	0.858796352917546	72.7924455591391	0.496016334513483	0.412806218420837	1.20157185715603	0.22952945059109	0.381675552202661	50.7586969822206	-0.162200902347082	0.428975689415642	-0.378112108329577	0.705347313753727	0.941173327954304
109	ADCY3	213.503270373063	-0.437880161773462	0.285604801143908	-1.53316807007326	0.125234449302669	0.36091329772632	226.40620879626	-0.461668911965809	0.260802467696551	-1.77018613375611	0.0766961384859931	0.187936843837004	251.682641468917	-0.0673659344221669	0.218262462864757	-0.308646450415567	0.757590482470222	0.846718774525542	224.566587433104	-0.33930061341228	0.255748315411916	-1.32669735425546	0.184608816526884	0.327311895200892	225.520251429631	0.0445640200296426	0.239529265760172	0.18604833062137	0.852406860556032	0.97599728755066
196883	ADCY4	129.157712915642	-0.702454914983553	0.348818357187254	-2.01381292156725	0.0440291785710228	0.188118974350071	106.447636444989	-1.9851373476435	0.384914045633733	-5.15735232362103	2.50466247724232e-07	3.92604208410555e-06	112.714148602251	-1.52865597198956	0.312246744787623	-4.89566664026967	9.79730285577757e-07	8.81243540765372e-06	109.161477731543	-1.55999584037825	0.40075790996256	-3.89261397366802	9.91698842034263e-05	0.000750632440076115	96.4131019886599	-1.57391085129447	0.342661617713197	-4.59319272989543	4.36515570634624e-06	0.000251669022504548
112	ADCY6	853.869823527595	-0.468842711774862	0.223026209096669	-2.10218661597591	0.0355369317623321	0.16337784381816	812.771853913741	-0.897029075724403	0.191845927402686	-4.67577856808777	2.92840458958973e-06	3.5915581110525e-05	819.81742265125	-0.786138950011028	0.15524404088654	-5.06389131281101	4.10783903593852e-07	3.9683774049517e-06	889.120744242352	-0.40059787984555	0.191593055633667	-2.09087891270708	0.0365389198556672	0.0991971354290558	925.465187779473	0.086480926903023	0.162777353234846	0.531283530444517	0.595222316508895	0.912888244271751
113	ADCY7	915.907841365498	-0.963151147607038	0.272553746735528	-3.53380263211582	0.000409626839679292	0.0054222489935938	948.707433345843	-1.09571737026012	0.20579152507188	-5.32440473375858	1.01284166151387e-07	1.71043457521759e-06	991.954511544356	-0.828298641150393	0.139570515649075	-5.93462478302366	2.94518263716082e-09	4.1655775155509e-08	849.111624358158	-1.42361095183603	0.218312175223681	-6.52098743635073	6.98460359094407e-11	2.22414233711628e-09	851.586376123733	-0.854680438614131	0.15656064608577	-5.45910137689331	4.78550471055297e-08	5.27107977567881e-06
115	ADCY9	780.126998838369	-0.171083663414433	0.208535189361412	-0.820406685022011	0.411984305795473	0.695111067797642	828.959135284868	-0.184516939058807	0.203393657052563	-0.907191215953807	0.364305688055883	0.55555456617886	789.584464175098	-0.280333138639271	0.154506086310861	-1.81438249672088	0.0696188585806929	0.156375468357082	676.686250697928	-0.727531690924744	0.202268662220377	-3.59685817337379	0.000322083980168418	0.0020523451071772	686.385241103536	-0.261092075093233	0.158391831149764	-1.64839356422594	0.0992719358262757	0.502071673079044
118	ADD1	3186.53225978095	0.283884536077744	0.189885561512513	1.49502960528695	0.134906715866382	0.377330265660822	3182.5864692966	0.106500635048329	0.149099275749625	0.714293443163131	0.475045745836907	0.655267236970699	3460.84741639109	0.377319371105163	0.110085134573553	3.42752336695432	0.00060911387943314	0.00293892737393178	2553.58545377396	-0.433561238043521	0.172703895068983	-2.51043115078757	0.0120583833732842	0.0413248336843498	2477.31142753249	-0.145082173233294	0.129106947284879	-1.12373637735516	0.261124879167838	0.729084953323038
120	ADD3	4305.9148107485	0.570427534014704	0.214053971277609	2.66487713640645	0.00770164551123651	0.054359762497299	3375.43689129882	-0.274237110269614	0.148755430754404	-1.84354351890776	0.0652496938566712	0.167476073992529	4065.14227071321	0.309610742202254	0.11670975129631	2.65282668126157	0.007982084542405	0.0272143302626914	2938.02527827445	-0.597932092812439	0.161814478323538	-3.69517053731689	0.000219739248615899	0.00147702669632355	3092.83863158999	-0.0430352775259698	0.132257899726336	-0.325389089158508	0.744886612211101	0.952712119549002
25960	ADGRA2	3280.98015719873	0.234141792580008	0.226840304022216	1.03218779215301	0.301984152809506	0.594559156876177	3497.06854567578	0.231996260635536	0.168239599127778	1.37896346542847	0.167906018580253	0.330046422079507	3506.63170944605	0.286599009831529	0.113210651174436	2.53155517487426	0.0113557949906463	0.0363724689911124	3089.02977529946	0.00886483598222382	0.190319554980034	0.0465786922586795	0.962849014708729	0.978995716234292	2408.23271408876	-0.390306578263845	0.140933188222368	-2.76944404073234	0.00561520491852061	0.0869885809700109
166647	ADGRA3	510.202859743675	1.42905384745494	0.390149145113628	3.66283987893588	0.000249434468088392	0.00356513121889195	392.734073121695	0.739243701070832	0.23301681757119	3.17249076172359	0.0015113736775617	0.00822623016613025	485.638258568986	1.24306149424825	0.19027596599527	6.5329401311732	6.44909285210681e-11	1.13724994497977e-09	249.450315082111	-0.374590040135617	0.306386675025798	-1.22260551998247	0.221478727221562	0.371934696445232	306.574225781029	0.541155342833428	0.222119325403565	2.43632714915828	0.0148372587247195	0.174761949948951
576	ADGRB2	315.507502888482	-0.229859271569777	0.260284949421459	-0.883106272877819	0.377178855263549	0.664685151947283	330.002453645621	-0.294293266365251	0.23030027686949	-1.27786761859616	0.201296107323281	0.374374591175749	288.539034878416	-0.693816534383063	0.208727102329953	-3.32403663270469	0.000887245404927548	0.00412787401099186	371.56076311259	0.186514924263389	0.222700020270677	0.837516422480307	0.402302349802481	0.563032061932746	381.8353077141	0.558490582622643	0.20901262669726	2.67204231365207	0.00753911411902088	0.107117874689899
976	ADGRE5	2356.36320746726	-1.01081105126247	0.203576020439622	-4.9652756207712	6.86035688988566e-07	2.06948353819013e-05	2709.08842227234	-0.70709592322977	0.174490222156662	-4.05235270200367	5.0705147507064e-05	0.00045775692189272	2437.47773457242	-1.06555559587155	0.116575260548657	-9.14049508323255	6.21670691895394e-20	2.3623486292025e-18	2846.63361323045	-0.37631402263403	0.161147903631915	-2.33520892393106	0.0195325091808151	0.0604038569592183	2552.78665477712	-0.340794230007465	0.131706021815454	-2.58753719313598	0.00966647593469985	0.130253322190804
57211	ADGRG6	39.859299159048	-0.714930235395303	0.60848088004561	-1.17494281059696	0.24001759660339	0.526617555705465	78.5414677713511	0.981649448098358	0.386738154258358	2.53827929127099	0.0111399043503027	0.0424624862012968	52.2645562413329	0.0155216071509492	0.434459639365398	0.0357262349469818	0.971500651438885	0.982464192561742	40.0323298852835	-0.786696108950007	0.510548453539906	-1.5408843244856	0.12334494158487	0.2447126134071	37.3629405379162	-0.58358699661217	0.503503272773799	-1.15905303534015	0.246434567702704	0.716390658556578
22859	ADGRL1	215.872699418916	-0.19487068833489	0.298713275212778	-0.652367017154093	0.514164436404513	0.768470324002283	227.52799466164	-0.238827312050964	0.28485582482333	-0.838414703996616	0.401797834078643	0.589613786396956	205.396496334142	-0.508490594270895	0.244322032423899	-2.0812310262247	0.0374127649578898	0.0961379160313161	249.290517260094	0.162329682917799	0.26036349226845	0.623473289221467	0.5329735496934	0.678437860679595	255.42555477111	0.529582739066595	0.24256732635756	2.1832402039422	0.0290181254833275	0.263183996191591
23266	ADGRL2	760.0068342221	-0.346188181603207	0.255643545541643	-1.35418314931333	0.175677953621211	0.442270813834401	715.174350624301	-0.795560195400436	0.192963562257459	-4.1228519316977	3.74210257033628e-05	0.000349660899315391	799.475504213557	-0.331928707345787	0.143190547576232	-2.31809091426984	0.0204443805992397	0.0589426463951188	603.984538117244	-1.35220677370506	0.227920376265003	-5.93280335819055	2.97805449633082e-09	6.91519230724399e-08	743.589058646461	-0.105146202900138	0.159526920687865	-0.659112596461824	0.509823467415732	0.883002662971096
64123	ADGRL4	1231.41366365067	0.317384785997609	0.242370308085044	1.30950357948237	0.190363826045875	0.460509388576823	1261.35994297627	0.211667632165582	0.162208187665336	1.30491336603976	0.191922349389906	0.362899472303087	1152.26972521256	0.00961874555471885	0.131106948351631	0.0733656429018639	0.941515156884402	0.963760664129054	1893.03587323778	1.25311792532187	0.221246313967114	5.66390419280898	1.47967043660151e-08	3.00058168773668e-07	1192.1441086282	0.487388545048496	0.140645273248396	3.46537451129062	0.00052949356734349	0.0142105828779925
128	ADH5	2193.40747656895	-0.0835059204812594	0.224779060319923	-0.371502222504211	0.710263500889854	0.88555635089439	2970.41768112335	0.554282220683903	0.164594862797283	3.36755480252481	0.000758379520843238	0.00461056349709608	2810.80548562909	0.461509155457834	0.114966241918118	4.0143014832696	5.96220993775888e-05	0.000373860140640254	2905.27806937581	0.604912163854281	0.169372299060502	3.57149408261972	0.000354950569179229	0.00223022040237077	1915.84562101619	-0.192530165171753	0.142130771904599	-1.35459874446459	0.175545433720635	0.634018871120644
137872	ADHFE1	44.1862909794019	1.43296393468087	0.617870119971942	2.31919927564379	0.0203842337357007	0.110889492628375	54.5808832335109	1.7181750289592	0.472151010330384	3.63903706942598	0.000273659408839301	0.00194888998928439	28.4367891626352	0.3511621638153	0.628678736078224	0.558571721394449	0.576454043884194	0.711680695104433	47.9355197172322	1.54584603173304	0.514502829417606	3.0045433053942	0.00265979891780942	0.0121271880016339	19.1619071437259	-0.375082410006868	0.685366300040067	-0.547272910828764	0.584191251667245	0.907700293453726
55256	ADI1	576.733247186625	0.202787810668719	0.221400149640075	0.915933485132625	0.3597017826851	0.650359136149717	604.836730740545	0.159278357689152	0.198206684029823	0.803597307874772	0.421629578400976	0.607591143680983	621.706102244277	0.280026584105041	0.156167382403502	1.79311825424283	0.0729540173972942	0.16204806528056	448.565024626424	-0.645936309557457	0.243441620215917	-2.65335199866215	0.00796967122542497	0.0297571911014957	476.585001883053	-0.0515380420469012	0.180977016428167	-0.284776725045402	0.775815204931575	0.960788926795609
51094	ADIPOR1	1335.54843535009	-0.196007922179327	0.203834943222371	-0.961601181233655	0.336249977921978	0.627706144880172	1484.05152799998	-0.0719599214961904	0.160219424966583	-0.449133564867051	0.653335308759797	0.79348659679226	1449.4897043279	-0.0894977426545923	0.125685459973233	-0.712077138227865	0.476417010304129	0.625430792580297	1411.31829198537	-0.0919705824333824	0.174977811817103	-0.52561282758248	0.599157242265783	0.731073361671203	1377.50635305772	0.179371794472745	0.139521057248974	1.28562525262877	0.198573879244027	0.661952180194914
79602	ADIPOR2	501.78357817165	-0.028701647049549	0.240644525240073	-0.119269894134992	0.905061534215358	0.968377932429337	490.716885711256	-0.291557747557451	0.19808244320361	-1.47190100668214	0.141047611728051	0.292709560438034	492.906840740662	-0.221686290911453	0.169567788235744	-1.30736086858225	0.191090180716964	0.330302416877689	448.99749146491	-0.440552370876304	0.21591043374055	-2.0404403957879	0.0413064819335522	0.109273758398478	492.490697471826	0.195071109135255	0.187911542091596	1.03810073060956	0.299223161351223	0.757087233853118
10974	ADIRF	104.858095191516	-0.36048951530637	0.43213068754018	-0.834214106288973	0.404160343482273	0.689449997705054	98.5982683824199	-0.816608786445646	0.355848882567098	-2.29481902698309	0.0217434977684557	0.0719410795552075	115.304418034921	-0.214654435234371	0.308114527418497	-0.696670932827571	0.486008753549189	0.634071394243662	129.948466511802	0.205611843350699	0.320017150041722	0.642502576264717	0.520546917103583	0.668002751451471	74.4164893702707	-1.36496953496089	0.383690533774755	-3.55747513896757	0.000374436525947971	0.0106528078922544
132	ADK	341.367829442512	0.445667899842858	0.287390645836924	1.55073905952996	0.120964229992668	0.353388817741112	341.559566488252	0.282152733817263	0.219601099982264	1.28484207884228	0.198847474678065	0.371348992051942	380.062644122101	0.596744867083356	0.196391729677968	3.03854377199012	0.00237724566622759	0.00975263613257974	360.309360333417	0.527701519347044	0.23044908904947	2.28988329493359	0.0220280828664026	0.0664440037213977	279.05851538584	0.180935831625452	0.211865483544609	0.854012784896863	0.393097905590345	0.826248854082227
133	ADM	501.979075964498	-0.660157814857887	0.832261912249612	-0.793209211116576	0.427655941793411	0.70856947044706	474.700429170879	-1.15233238234761	0.242570785533395	-4.75049944622852	2.02914850306047e-06	2.59743988019692e-05	444.262787219332	-1.39743098331426	0.221442880741172	-6.31057082818397	2.78008144470158e-10	4.53151932721902e-09	546.365403933454	-0.426791243183512	0.251532453974835	-1.69676412104742	0.0897412645099216	0.19488430744257	793.724583299671	0.893325347848973	0.197061440833768	4.53323260029618	5.80877885029109e-06	0.000321383404961267
79924	ADM2	184.709134094126	-1.51835529826708	1.24333421975622	-1.22119642019085	0.22201165932566	0.50367951282386	282.192629010834	-0.104260916443322	0.236501198569172	-0.440847306796325	0.65932354308058	0.797632018314209	220.966159025832	-0.89588078412443	0.244317948408987	-3.66686438699432	0.000245542930216756	0.00133174322766161	238.596700079563	-0.505956082216822	0.257401239480728	-1.96563187977462	0.0493411487940527	0.124834666232371	218.146644897981	-0.407200615163009	0.241747797344908	-1.68440258664299	0.0921038912521477	0.49059419626144
23394	ADNP	1936.61344477945	-0.0153996196353839	0.235592820104942	-0.0653654030225724	0.947883069535622	0.984356681950107	2003.2403304691	-0.105390482751084	0.162125024343185	-0.650056850742517	0.515655499853324	0.690242540327632	1852.86741922766	-0.291210648009258	0.116875497520177	-2.49163130158212	0.0127157958007333	0.0398463663818385	1848.04716689144	-0.218353490535048	0.17325591208341	-1.26029460068253	0.207563107030568	0.355817950250746	1830.94155974516	0.107214626222137	0.131437125827614	0.815710367577231	0.414665807959242	0.836139218972862
22850	ADNP2	429.75022679749	-0.420924093012059	0.265692252936717	-1.58425429556019	0.11313586198145	0.338984067618989	461.202071279417	-0.399297038358482	0.202382787810641	-1.97297923740473	0.0484979279048928	0.134466798768418	465.695982025568	-0.307861404719651	0.170111343014383	-1.80976411839639	0.0703323745021908	0.157653752664235	474.704268184755	-0.167076890419156	0.223346542039017	-0.748061236560216	0.454423221858044	0.612272814635894	494.09692481387	0.283631387568346	0.178664431277621	1.58750897165211	0.112397416646943	0.528778755589029
84890	ADO	240.715894695579	0.344292744841002	0.359721429966923	0.957109352291469	0.338512063640696	0.629519181547428	320.363918928675	0.871494150366163	0.230519878767265	3.78055964208637	0.000156476227584222	0.00122159301989841	244.064382583738	0.254883987842124	0.230348084063441	1.10651663927852	0.268502966083108	0.422622049642936	234.103914092068	0.21515389987224	0.251775922159072	0.854545176628551	0.39280298919463	0.554711196951128	180.813616640634	-0.178654944434422	0.24975838376068	-0.715311100850215	0.474416830679605	0.870290718121205
134	ADORA1	38.9195847809643	-0.00755513749456765	0.645522811619121	-0.0117039047398149	0.990661848299642	0.996471694930085	31.5949861158774	-0.9433927973967	0.578334406845764	-1.63122371110853	0.102843123883388	0.231894345252178	35.6185119297815	-0.425001850545736	0.528611359177917	-0.803996817636852	0.42139881291408	0.577643486926059	25.2878065537436	-1.8580821703215	0.704402761755009	-2.63781215975377	0.00834427879510505	0.0309341417673836	30.1093521101006	-0.467310980205039	0.58301554428243	-0.801541202096423	0.422818401321314	0.841040731662703
136	ADORA2B	49.1754243997415	-1.69116512978669	0.508322826858904	-3.3269509855321	0.000878018158002135	0.0101457998122942	66.5808525648921	-0.587773219739838	0.407680765531932	-1.44174871476442	0.149373275460731	0.305021244635543	55.9420357604853	-1.25142926608513	0.434994341449851	-2.87688631055308	0.00401620264332094	0.0153441175122488	86.593913950702	0.336848906984772	0.385351465504415	0.874134231055398	0.382045157659211	0.544321400154145	86.4384278668789	0.632064902967329	0.339878465687554	1.85967916999007	0.0629309307891748	0.408416082839522
83440	ADPGK	554.867946000012	-0.315234454844856	0.227409352137253	-1.38619828904221	0.165686363810879	0.426530856075162	558.639051839608	-0.511321446529397	0.196483417243448	-2.60236438119282	0.00925834249449384	0.0366545633332383	554.348402218956	-0.472232771058266	0.165770795154773	-2.84870909026745	0.00438969982912995	0.0165551242299599	541.138743709955	-0.469049651203618	0.200140478316169	-2.3436021296134	0.0190985326409876	0.0593150815865145	575.229466987709	0.0880450007811659	0.169174432949916	0.520439165930182	0.60275751797461	0.914375744502164
141	ADPRH	160.173249244806	-0.0529985890498079	0.38995271726532	-0.135910295539108	0.891892196338278	0.963612761421453	185.595379296336	0.179938755394772	0.278675390633787	0.645693022930874	0.518478179973129	0.692631008782528	190.440754999545	0.290979824549897	0.243492318124213	1.19502671292266	0.232076593424473	0.382011752411388	134.5136803063	-0.708037005816219	0.310367515759749	-2.28128579784845	0.0225315405681856	0.0675383631762968	115.911044415889	-0.810572255111878	0.306353706846898	-2.64587056397841	0.00814809876393454	0.113088637906091
113622	ADPRHL1	33.2468801615553	0.760705351310774	0.595987867521022	1.27637724317256	0.201822196735434	0.476730125975491	40.1057808012148	1.03017371803969	0.524339080737939	1.96470901346864	0.0494479261289068	0.136330941223831	34.8264854014753	0.764624120390806	0.538751473621397	1.41925202589448	0.15582555311571	0.285715871402268	32.7618130576213	0.678415332506739	0.561738818384876	1.20770598417488	0.227160375403208	0.378495531813395	29.1099325728437	0.700153933466908	0.589757648246689	1.18718923874649	0.235152984634813	0.702684123976381
54936	ADPRHL2	385.957573575284	-0.584702721070265	0.241615097761293	-2.41997593067603	0.0155215344441886	0.0913745837785115	464.919802064962	-0.179532899916608	0.200289503903257	-0.896366990870004	0.370056790957005	0.561231765696699	432.988548638971	-0.349358560436798	0.174287637354645	-2.0044942127818	0.0450171462289828	0.111357601704112	502.050052527518	0.167564530583056	0.204480811998658	0.819463346928393	0.41252210575479	0.573119763868332	415.549828247603	-0.0327615453269862	0.203202323506001	-0.161226233842836	0.871915219782212	0.979486548842195
56985	ADPRM	182.865174318745	0.0380374960513505	0.390689108386217	0.0973600114128299	0.922440500082863	0.976234122689659	244.727169974864	0.629221224822211	0.278445922163738	2.25976096159958	0.0238360904918588	0.0773731317169265	177.848634205781	-0.183872473752243	0.248781546448023	-0.739092092550597	0.459851078137983	0.611566849455125	324.829761200813	1.33742598557121	0.243668532582961	5.48871030409255	4.04879019310961e-08	7.54747302302498e-07	178.95823265371	0.254323328800886	0.253088507640477	1.00487900921271	0.314955113099797	0.769505715888515
11047	ADRM1	1110.22863134142	-0.879930106430047	0.215330354445484	-4.08641925424789	4.38081850953829e-05	0.000828285150008137	1212.24579513744	-0.784155634415817	0.175231115528191	-4.47497941248718	7.64186757118166e-06	8.49591703029428e-05	1185.16809622381	-0.803999370705993	0.141170399120263	-5.69524047333087	1.23198153956521e-08	1.5555872057938e-07	1272.4260511626	-0.447863618272105	0.180303866314366	-2.48393796221341	0.0129938442769526	0.0438263935455733	1508.65846335906	0.397127690130878	0.146247378234084	2.71545168827051	0.00661854322625043	0.0983443440276765
158	ADSL	741.192150289444	0.386069660900003	0.2821702634468	1.36821526189202	0.171244705772168	0.435588037225027	959.272204784567	0.847087573406596	0.198966396346214	4.25744039678243	2.06780764980785e-05	0.000205531179232143	916.281198143873	0.782046553636929	0.154264926887207	5.06950328514227	3.98855253796852e-07	3.86870265556753e-06	942.449433876834	0.903099194772177	0.206535941738913	4.372600658116	1.22775179141783e-05	0.000122724065411915	604.202909604754	0.106002110792194	0.181598132083675	0.58371806788933	0.559410009265707	0.898320620588431
159	ADSS	1007.41214260997	0.288618532260191	0.291002280672954	0.991808488898265	0.321290955875714	0.614031243151853	1008.00817066564	0.117355585210839	0.169671998917493	0.691661476021781	0.489149945195521	0.668089788700104	977.022897703737	0.0795363014018133	0.136797031733417	0.581418327532205	0.560958548222138	0.698102419634308	1038.86527873483	0.314742475282602	0.183110048354121	1.71887058144354	0.0856379399562117	0.188224728885815	864.665663040984	0.144190739744214	0.152757351419847	0.943920134801966	0.345210462005587	0.795050221914268
84830	ADTRP	18.4546714187071	-0.379669832859976	0.832546192847444	-0.456034555345744	0.648365129774014	0.854392606802011	26.0205327422901	0.41936634632592	0.683136495783585	0.613883680515253	0.539292194995611	0.708610350767378	26.0797370241494	0.457115838078999	0.631625379771797	0.723713537673474	0.469241620247336	0.619533081465641	71.8306176878992	2.4871204043549	0.453074682777767	5.489427016991	4.03239689342442e-08	7.5286041532753e-07	25.1612053573066	0.706342936061503	0.629812507250338	1.12151303432395	0.262069546464028	0.730024820150143
165	AEBP1	53973.3055564151	0.827507625422073	0.203963330527873	4.05713920870196	4.96774743869023e-05	0.000924694197657595	44577.6621995038	0.200380047080462	0.15038119880842	1.3324807134683	0.182702274945373	0.350656364333294	46382.7132722789	0.352129117672978	0.0953843976324172	3.69168466136336	0.000222773564448401	0.00122037635123011	32462.3739067882	-0.656423936458875	0.21367262645799	-3.07210122017166	0.00212557634162912	0.0100621230210006	32235.4734267425	-0.268854723717504	0.133966522367098	-2.00687992019964	0.0447624503936828	0.338462284135838
121536	AEBP2	289.916002592015	-0.266095868794396	0.267825298291424	-0.993542695525551	0.320445554477281	0.613524325380134	327.575318703661	-0.0883672274637885	0.225201720920575	-0.392391439561663	0.69476901017633	0.821233658711084	321.24637207997	-0.094480618046186	0.199330444305845	-0.473989903424982	0.635507107140726	0.757812248514979	287.105412070647	-0.365517199175108	0.240115831370889	-1.52225364353641	0.127945538540106	0.250892209091849	281.499808624416	-0.0565859875164224	0.215511352593209	-0.262566156425327	0.792884988253483	0.964044507327868
64782	AEN	338.220645604137	-0.0523049048031373	0.310607888807968	-0.168395287717481	0.866272315027238	0.95106673900477	383.862131620389	0.125937131357368	0.252474585964001	0.498811121430354	0.617912451958446	0.767856590847949	358.844359914552	-0.0106614030200095	0.224820150248127	-0.0474219192907879	0.962176959603058	0.975829470516344	401.051389408639	0.362436014209712	0.249692457763723	1.45152968357849	0.146632422814277	0.27678239797073	313.002378523027	0.0126639675640222	0.240420093769623	0.052674330857541	0.957991391632509	0.992328394748937
166	AES	1532.58561532992	-0.254352278788344	0.197478911787611	-1.28799716630959	0.197746949593724	0.471061483496478	1634.47399610651	-0.253675669324595	0.159436756486669	-1.59107394627541	0.111592935123932	0.246761376606675	1683.48298099905	-0.108189736424412	0.11830593062883	-0.914491233443263	0.360458782225617	0.519926613449275	1643.47220299448	-0.103448421235985	0.166783170167099	-0.620256954777516	0.535088629631773	0.679976606195558	1445.2773166184	-0.128813308878679	0.135445573675016	-0.951033728040092	0.341587254596616	0.792651521961419
60312	AFAP1	2146.62308453136	-0.649143817675253	0.206193139608105	-3.1482318902997	0.00164261329910885	0.0166705116391385	2644.17190797784	-0.165834518112938	0.165285907166371	-1.00331916347844	0.315706892828929	0.507591411649297	2061.37835778199	-0.996219394917981	0.117096985368932	-8.5076434015721	1.77504129056876e-17	5.56519473032629e-16	2370.501244741	-0.374534483706848	0.166883473479899	-2.24428744139222	0.0248139130616276	0.0727806074529292	2191.67735295676	-0.241736413078633	0.144301488140459	-1.67521774164473	0.0938915178197434	0.495134601784214
134265	AFAP1L1	43.7436733867882	0.305320414834532	0.546387211677279	0.558798610782399	0.576299170685458	0.811300483592787	87.9291226142807	1.67098179416319	0.392300248140905	4.25944618205547	2.04934032393657e-05	0.000204202732527024	52.9040016082737	0.660012832893774	0.457175328791874	1.44367552518181	0.148830269137207	0.276178932436961	49.3573499574681	0.551216428076283	0.479339759921799	1.14994931396096	0.250164748070242	0.405841594673412	44.9020609190296	0.610090888042866	0.469958558446954	1.29818018435285	0.194225425683209	0.658630883920157
4301	AFDN	543.630759857733	-0.251522326235709	0.283144571699818	-0.888317670106581	0.37436989737282	0.662736196106173	598.26309135349	-0.154827158844075	0.207694732776912	-0.745455393952515	0.455996467246582	0.63850140900638	531.802394698529	-0.477691020804883	0.174493591838389	-2.73758489221374	0.00618921437681198	0.0220272928976758	516.243047345275	-0.48850459235087	0.202233542356421	-2.41554683095013	0.0157116019268391	0.050895245853131	544.343087553677	0.0490032180170225	0.172214889158742	0.284546930038395	0.775991274660723	0.960788926795609
4299	AFF1	610.836472864573	-0.0993695054230663	0.326398848394989	-0.304441960845447	0.760791203814971	0.910764701665424	595.262972798265	-0.382919956452838	0.197284044933983	-1.94095754971454	0.0522634265797956	0.141726005820056	570.3959103562	-0.466946307619993	0.173856219323414	-2.6858188302793	0.00723523082853542	0.0251027598350342	570.513238878353	-0.376393559701471	0.199331799091758	-1.88827653899921	0.0589888352156286	0.142581151983823	585.18663957626	0.0626222010403849	0.18355128348471	0.341170052595144	0.732975566804893	0.94911310777995
2334	AFF2	146.507360536768	1.69012112801275	0.504862080372486	3.3476887920871	0.000814884629001736	0.00961051557543698	144.961272715307	1.55156063744282	0.30848684987572	5.02958436662017	4.91544184732822e-07	7.2773995389482e-06	148.491892112582	1.63578000963169	0.281047863329475	5.82028979068966	5.87456837907769e-09	7.83137280694921e-08	128.073772886821	1.39588631715187	0.319327302885952	4.37133406550712	1.23489681653306e-05	0.000123335576393339	64.3189922546396	0.0855668536748186	0.396690161172139	0.21570198116834	0.829220056823849	0.971873135698911
3899	AFF3	76.1365799177336	-0.356602744098457	0.496584345006571	-0.718111127916726	0.47268876934988	0.741455626445605	168.539112771689	1.43053865935776	0.304020195399492	4.7054066835198	2.53360377290437e-06	3.14916982414728e-05	111.026495130503	0.569056392507114	0.326700434255617	1.7418293116252	0.0815383160595852	0.176607521508568	150.803433149094	1.2966957805532	0.320548698296945	4.04523801669594	5.2269990447342e-05	0.000433656693379641	62.9433310771655	-0.686458707386078	0.399021371025232	-1.72035574340872	0.0853677964760728	0.472533778004486
27125	AFF4	3276.52170341978	-0.552338158735168	0.291817144566861	-1.89275431213952	0.0583905499664221	0.225995146001568	3422.92293889686	-0.626858609460389	0.172020113645433	-3.64410065878964	0.000268328398798447	0.00191889165239604	3330.66882020042	-0.660631831311475	0.112291321087358	-5.88319582416821	4.02419322040362e-09	5.54157249892279e-08	3262.05228915079	-0.642355747088478	0.162883672877663	-3.94364724063493	8.02516804805666e-05	0.000626819404143918	3540.63473064851	0.0104930860298725	0.138911035126118	0.0755381746334679	0.939786525319585	0.989427772201302
246269	AFG1L	46.1469974703956	-0.327667416046552	0.5038498710001	-0.650327478294595	0.51548071125236	0.769165249548154	44.4210972247377	-0.689229204114476	0.489767821891116	-1.40725701711719	0.159351189952253	0.318516686824822	49.2751530479143	-0.26841521671526	0.446503508475921	-0.601149177150834	0.547740631443947	0.686705940945804	57.1085639406964	0.235873693132656	0.435744797112406	0.541311553679457	0.588292858277091	0.722059500299162	41.2264281045575	-0.37913757442444	0.475400077286069	-0.797512647849859	0.425153360282293	0.841663211044341
10939	AFG3L2	772.877831784773	0.0135908537652069	0.219194781709146	0.0620035461575948	0.950560008011823	0.98452235093483	858.594780620561	0.12971732466772	0.172819610952254	0.750593777829751	0.452897166930577	0.635941560441519	814.810779537538	0.0318437929166246	0.144516506700601	0.220347098360163	0.825600842217617	0.893381024358351	823.346350846924	0.133919320860507	0.183012300397626	0.731750382731348	0.464320938542254	0.620662828994518	678.76372898546	-0.0745103864627264	0.158519589349312	-0.470038982365366	0.638327166843964	0.921190300990097
125061	AFMID	90.6592482592433	0.234490285974818	0.420557968086588	0.557569476192969	0.577138404630642	0.811583001030379	85.2036289786518	-0.121216439163064	0.374079354708784	-0.324039371960074	0.745908226488895	0.85630749358946	91.0945603370391	0.113331188374122	0.339331741625941	0.333983457695661	0.738392041502211	0.833192991312396	93.7149601767044	0.265537799755581	0.367017319708181	0.723502095123774	0.469371467377858	0.625431033635771	75.4714539801568	0.00596366696592117	0.364224054502833	0.0163736219291216	0.986936323579738	0.999036209933953
54812	AFTPH	668.974350620702	-0.393126241971045	0.240057205449642	-1.63763566785965	0.101497717925057	0.316371781104861	711.0599316364	-0.402136483825473	0.192789740297851	-2.08588114286678	0.0369893908256201	0.108802453611764	683.490601894445	-0.479239931630895	0.163608784394736	-2.92918215488137	0.00339855194531686	0.0132844439320849	757.33488523983	-0.0696574612651633	0.195307075267112	-0.356656107669915	0.721349268247579	0.82036737071923	694.663067241063	0.0266442851988415	0.168246190752722	0.158364864486006	0.87416929844115	0.980009747751676
175	AGA	504.637791315016	0.0750583639962775	0.270827636823534	0.277144404007719	0.781669227188781	0.92062493930762	530.283148356724	0.0322662782270471	0.218430130398743	0.147718989903752	0.882564544278593	0.937192142718976	536.512005387673	0.11364788790744	0.18834829392175	0.603392181267408	0.546247822385651	0.685296818205209	497.712747995098	-0.0261664257121022	0.23064508050033	-0.113448878490451	0.909674690379822	0.948219558740102	364.771097796773	-0.649613232171378	0.218210933537698	-2.97699671432436	0.00291087129663844	0.053683442069802
116987	AGAP1	335.364848661134	0.53176063250136	0.328805174644575	1.61725141058431	0.105824023027398	0.325608206167849	324.845144851676	0.291607008195861	0.221328950677931	1.31752763162102	0.187661825291714	0.357206013994547	285.414991255183	-0.0183040302223312	0.212688737914669	-0.0860601760196388	0.93141858106017	0.957656847450169	263.974387639454	-0.173187444504959	0.25060113998059	-0.691088015475003	0.489510231231775	0.641278247066909	300.467555863263	0.507959867911409	0.204895120585495	2.47912134979054	0.0131706488578038	0.161627692622924
116986	AGAP2	284.553026306517	0.0988687864145118	0.266545137661435	0.370926993011197	0.710691909558121	0.885657914486669	296.214079836955	0.0296397415544895	0.231163662062374	0.128219726621617	0.897975089335023	0.945453482691954	327.920857805962	0.352142784077598	0.205018412819137	1.71761540456491	0.085866788651243	0.183565675293595	340.003498902269	0.509678338358095	0.225040159944783	2.26483281243291	0.0235229410444227	0.0698992344649244	229.967126418658	-0.242394013723431	0.232942347369577	-1.04057513140304	0.298072777968072	0.755846915463568
116988	AGAP3	812.032183857402	0.284098651963323	0.219532253888343	1.29410893812359	0.195627794623135	0.468320818529754	883.081798802978	0.334824837249044	0.176893974083705	1.89279956529558	0.0583845294153672	0.154550415691909	753.806726895346	-0.0503649993154506	0.144274776785334	-0.349090814331244	0.727021132420989	0.825070386363409	984.952813153612	0.709378307560383	0.180125966504531	3.9382345662114	8.20833308124042e-05	0.000638632784447772	741.419213178092	0.305265275527253	0.156725342324127	1.9477722683542	0.0514422184082436	0.366972830783941
119016	AGAP4	34.1079034003538	0.0330491983344605	0.589929664058867	0.0560222690058905	0.955324066916424	0.98636557444926	36.6394877284558	0.0575466801644036	0.539787376629614	0.106609903558175	0.915098461463393	0.954280634600569	27.2986301864162	-0.877150151218392	0.595825495171775	-1.47215948012683	0.140977816538341	0.265463638229951	51.1688388349779	0.979981155295601	0.460034658470019	2.13023331449595	0.0331523559271997	0.09164881207322	30.4901449162813	-0.0287886975098681	0.571586151606832	-0.0503663313551909	0.959830466005264	0.993253281749629
729092	AGAP5	37.0663793484837	-0.162201524687892	0.584492945427234	-0.277508096473828	0.78138998977793	0.920582524129116	37.6931365720173	-0.289392131990589	0.557634166331002	-0.518964133590787	0.603785752823705	0.756572775939582	38.7207264218539	-0.155747119815169	0.512215457261882	-0.3040656380183	0.761077885019459	0.849272673851284	50.2935991409309	0.608254722033178	0.460954417398278	1.31955503424025	0.18698362415526	0.330121258062783	35.7955413307056	0.030839037482774	0.506056936380736	0.0609398572882557	0.951407106889418	0.991630673262814
414189	AGAP6	125.334556158194	0.429158951396259	0.346220530020706	1.23955373579549	0.215140501599187	0.49439562890269	104.476818877883	-0.265824902727749	0.333782805439548	-0.796400828310173	0.425799096949364	0.611439845964234	97.7635611875452	-0.419849236562896	0.324114535556115	-1.29537305644907	0.195191568059557	0.3352203016675	151.906969964635	0.834458109209361	0.292007077324244	2.85766398833813	0.00426772048451282	0.0178764774656582	102.028264843462	0.152867406527975	0.314792792564752	0.485612790821856	0.6272417259304	0.91992564069332
642517	AGAP9	60.0606293282447	-0.120697742946689	0.466597243818782	-0.258676502156036	0.795884851184709	0.926988118289059	63.1407513153489	-0.149771172643142	0.478424928615827	-0.313050519914291	0.754242280332477	0.862083489762213	58.9746373504898	-0.314807748803614	0.435925891635284	-0.722158868845066	0.470196808125445	0.620248629239849	75.9590951327006	0.459888157698083	0.402138849188651	1.14360539556411	0.252787323035361	0.408440898447714	52.7213161380904	-0.216717628596973	0.429613708786637	-0.504447656498326	0.613946836119427	0.917866143667046
60509	AGBL5	402.988616141904	0.752767380439793	0.240741690010398	3.12686755836631	0.00176679499468491	0.0176180570649394	425.893661910416	0.733354150770312	0.209480275191815	3.50082674895668	0.000463817264925008	0.00306328597357237	456.890526890258	0.93078813665085	0.174593641192435	5.33116859407811	9.7582770987793e-08	1.04809831307819e-06	457.183179885401	0.988219593176623	0.216887423285935	4.55637112657194	5.20449462037324e-06	5.76905569941532e-05	297.233600163174	0.248907974227005	0.206109001549566	1.20765212754256	0.227181099349458	0.69562261637072
3267	AGFG1	791.317780516713	-0.542280159500363	0.227602556629739	-2.38257499182022	0.0171920299439322	0.0984360315291946	903.782082845836	-0.310514496208449	0.177971933929142	-1.74473856272235	0.0810303874549004	0.195211047787117	850.277824055914	-0.452664960309423	0.140917465161751	-3.21227010285655	0.0013169049995312	0.00582874870415433	921.157811958961	-0.114433455618141	0.186041115170997	-0.615097665443261	0.53849022373551	0.683070069309467	935.561125063151	0.26485061991961	0.157197456435377	1.68482764241474	0.092021830077032	0.490374652421148
3268	AGFG2	85.6358717059748	0.0933351707185867	0.419885580387001	0.222287154116037	0.824090351501142	0.936968781714059	85.2288242373555	-0.10146449703543	0.384591785099237	-0.263823880193511	0.79191563256687	0.886063097982678	84.8957034933578	-0.066547669841706	0.365897533215132	-0.181875153016074	0.855680704283157	0.912928822481755	78.6614614449008	-0.215997832468385	0.391952576894892	-0.551081547108461	0.5815777744441	0.71630667715209	78.1991198340818	0.120309601251318	0.367515897781539	0.327358903322416	0.743396445924537	0.952604450685486
55109	AGGF1	569.895567831949	0.580967943772998	0.252405566983998	2.30172397033474	0.0213507435275363	0.114334088667083	587.934166044348	0.499768213750924	0.20170193410201	2.47775618005809	0.0132211458481283	0.0485908473212356	639.730370902632	0.741532092196623	0.168403239245765	4.40331252247734	1.06610415224686e-05	7.83942355185568e-05	477.066608860142	0.0646948860933652	0.21904080172183	0.295355411342605	0.767722391274226	0.853409508332311	454.207257859329	0.259862931647591	0.194509989549388	1.33598758731931	0.18155333048196	0.64249074281099
55750	AGK	184.216833644142	-0.406096632742867	0.313936417403188	-1.29356331483301	0.19581630093448	0.468320818529754	200.88852412326	-0.33430801214221	0.259584086538186	-1.28786019436146	0.197794634010479	0.370024839413713	221.951041572069	0.0264110094848828	0.227268123101901	0.116210795972653	0.90748548077776	0.943890688491008	196.351644258878	-0.267690852509027	0.266159350673949	-1.00575407864199	0.314533882173465	0.477268624635062	182.393398170514	-0.132366971093643	0.260904770535606	-0.507338255340864	0.611917500944267	0.917653657667074
178	AGL	709.338546303827	0.875143946979018	0.26042322991748	3.3604680629156	0.000778105261828265	0.00925860433449966	651.77056757886	0.526910883671412	0.205243574901218	2.56724666740486	0.0102509662472711	0.0397171189838608	753.957225107273	0.904873970390266	0.169195511750916	5.34809677293561	8.88839395764769e-08	9.61548059850751e-07	489.21619550608	-0.129310597146103	0.221444909240324	-0.583940256697293	0.559260507544275	0.700322004409352	444.767037960792	-0.057835817304273	0.199538728358262	-0.289847578864148	0.771932846789643	0.959754182385378
79814	AGMAT	15.9180006058546	-0.410171302702081	0.993995871124176	-0.412648899877412	0.679863868802262	0.869595311926366	18.351140313369	-0.13746545920923	0.776269868335548	-0.177084625871127	0.85944191785235	0.924338866683373	17.8556727945772	-0.191737945699924	0.759522148139351	-0.252445496381687	0.800696737551991	0.875901104538973	19.1716359217102	0.104509509456087	0.788721751257697	0.132504916073933	0.894584934847796	0.938766795703479	16.4579092772611	0.00410492870118363	0.748670990912066	0.00548295412940044	0.995625257472063	0.999210167562002
26523	AGO1	422.667548409068	0.573400765880282	0.248536614117624	2.30710781957024	0.0210488101426274	0.113222228751068	373.266812143188	0.084021641914095	0.21570156762813	0.389527266018524	0.696886144821395	0.822198284452244	405.344445115036	0.35393079897746	0.179262491335955	1.97437175138975	0.048339487675978	0.117883949637113	354.681722694218	0.0634626676620169	0.228428996530736	0.277822293254603	0.781148777071547	0.8616825387066	319.103109990169	0.102093957028107	0.20187319139444	0.505733110587356	0.613044021029056	0.917845930474479
27161	AGO2	449.78938493651	-0.459909098532573	0.263400548783485	-1.74604457225569	0.0808032070265496	0.275633720411915	468.632980235309	-0.539702569959836	0.20259847991959	-2.66390236577313	0.0077239977103691	0.0316094207595098	442.570461395865	-0.683339437050438	0.178295235395771	-3.8326287044833	0.000126781231795858	0.000731214712490232	449.160066754308	-0.534165465577526	0.210075356604685	-2.54273263752067	0.0109989355014839	0.038451432933988	502.054503063776	0.17187255613344	0.207719350032692	0.827426795367834	0.407995198273483	0.832351801269572
192669	AGO3	323.10724947584	-0.378537167159353	0.265401710037648	-1.42628006091467	0.153787517722138	0.409483874659131	327.720089582297	-0.550103707546331	0.221450192840054	-2.48409676456526	0.0129880510012647	0.0479248704278381	327.352993098854	-0.488623777641394	0.195367617491514	-2.50104794190173	0.0123826414583291	0.0390021556650219	366.14754331619	-0.0518604857837999	0.224182949007881	-0.231331089243441	0.817057595894544	0.886789299223759	312.461730608403	-0.174925132850366	0.220189100873871	-0.794431387185536	0.426944337846265	0.842105096136399
192670	AGO4	256.198957352432	0.0578136528095336	0.268061557869092	0.215673046404389	0.829242612615583	0.938837427923623	289.933492254268	0.220064696651436	0.23013089743195	0.956258803607669	0.338941497649852	0.530526732144672	273.15651964611	0.109865252224537	0.21633112028189	0.507856900483746	0.611553702166884	0.740425171972166	265.326197577166	0.0965673663345625	0.246787630982547	0.391297432331168	0.695577396579811	0.801536441345808	245.75693257603	0.209728978719452	0.233910369052101	0.8966211270127	0.369921120617862	0.811191410801471
10554	AGPAT1	857.268213133327	0.199980581437173	0.212108458955938	0.942822282626247	0.345771812235023	0.636708033388602	847.465062105836	-0.012681509525145	0.174277250010531	-0.0727662935029024	0.941992093712588	0.968530490598308	817.844833503127	-0.0655394386131549	0.148345640276798	-0.441802256479294	0.65863230556888	0.775150124989817	772.128920746579	-0.160036133617491	0.187245634864481	-0.854685524355839	0.392725266440692	0.554711196951128	676.149512253007	-0.201800986244399	0.166037971992669	-1.2153905749542	0.224217161031114	0.692196254908602
10555	AGPAT2	336.486876631035	-0.608511842703574	0.291031976724911	-2.09087623137286	0.0365391602772391	0.166359180238351	390.919286004167	-0.315632089107734	0.21602819277014	-1.46106897002825	0.143996514801861	0.297456549799602	373.35682779067	-0.410012253897315	0.186725290925965	-2.19580460613598	0.0281059318421156	0.0762145526984308	412.527554736584	-0.0197863356060699	0.218976899603242	-0.0903580954973797	0.928002655373912	0.959218657317902	365.109746060915	-0.0268412913523284	0.193622855002501	-0.138626668592309	0.889745168292071	0.984707021215735
56894	AGPAT3	442.54270691001	-0.17430938934487	0.24058804056827	-0.724513940647883	0.468750271772933	0.73873183856925	402.413470931513	-0.720048624004079	0.223196613381991	-3.22607325036669	0.00125501232932775	0.00707129659232206	447.04795301027	-0.288600807480561	0.175665935579328	-1.64289568452065	0.100404518065984	0.206979820246582	416.942609403117	-0.434030497830124	0.218051706162091	-1.99049347271552	0.0465366023138382	0.119272397689502	419.749850098451	-0.0404918690996583	0.1972333616402	-0.205299289952401	0.837338298779512	0.973523430082541
56895	AGPAT4	188.014440381722	-0.391121147838616	0.317795200578862	-1.23073333746448	0.218422615196492	0.499169428126896	204.886994702122	-0.315245613838796	0.275198133176465	-1.14552235583899	0.251992840119824	0.438949373468552	180.803505130448	-0.694990452269075	0.25789998817174	-2.69480606492417	0.00704296103048674	0.024534921976816	186.911918227972	-0.483349118525009	0.304832225142943	-1.58562343039144	0.112824757914985	0.229258838654264	192.203083589315	-0.0235918202254137	0.267739959782532	-0.0881146775571935	0.929785530752218	0.988312851070033
55326	AGPAT5	123.42259029777	0.161068261807224	0.401109084250124	0.401557252457501	0.688009895233752	0.8741001907065	123.665350914226	-0.00298955690754074	0.328782876846303	-0.00909279989340284	0.992745095322111	0.996282021672477	138.280656988358	0.344203333556439	0.275821557103578	1.24792034810819	0.212060228108818	0.357542715407286	128.853262125552	0.226332980282139	0.312135857725467	0.725110475712169	0.468384258244759	0.624598170548401	135.587683312782	0.651410024143126	0.278314143058183	2.3405566709089	0.0192550159312546	0.204399399885626
8540	AGPS	791.036911274349	0.0432709885809373	0.214327005011271	0.201892377391555	0.840000861335113	0.943056886215575	777.393600931068	-0.198899326108867	0.177011434893917	-1.12365241391364	0.261160511220348	0.448926880203681	820.893337984344	0.0157580445312428	0.141026101387158	0.111738496464441	0.911030754684015	0.946228553189757	736.333805712882	-0.232209700702852	0.209084688437766	-1.11060117523608	0.266740056694028	0.425430368089784	695.552270224201	-0.0429206301196936	0.158343717015937	-0.271059887493823	0.786344972128432	0.962642157127594
375790	AGRN	3194.5691492376	-1.50387507103908	0.194580622670893	-7.72880182207393	1.08563526796224e-14	1.02631000213817e-12	3215.82441219497	-1.85464043498523	0.193545285002047	-9.58246249690668	9.47582286159351e-22	6.46455710790644e-20	3150.80765698812	-1.87035764209622	0.11861758030639	-15.767963208026	5.16900055480215e-56	7.30227748965462e-54	3742.77230228765	-0.856106404967749	0.243589315982274	-3.51454825313458	0.00044050263516185	0.00267833578580059	3744.44430443351	-0.413441447144436	0.141846277671324	-2.91471481615072	0.00356013702176332	0.0626497845851375
183	AGT	30.3688101770022	-1.09609581511181	0.679602792545451	-1.61284772095533	0.106777595489032	0.327534954379489	33.5579262128091	-0.920652556833734	0.598807753457874	-1.53747601215471	0.124176784854214	0.266772348496072	37.2167418455935	-0.463657986575028	0.545408278174287	-0.850111751378412	0.395262958807857	0.553700141083148	28.173987603076	-1.57578116057312	0.648344010227357	-2.43047076199646	0.0150792226410507	0.0493124673946644	30.1563459085509	-0.72072402585075	0.595805191428486	-1.2096638905122	0.226407891151719	0.694788698780124
23287	AGTPBP1	170.856725812327	0.0807132973215084	0.331248461688205	0.24366391593233	0.807491122039433	0.930792107205104	170.352114398632	-0.115782926162045	0.291076172785153	-0.397775348817392	0.690795789887796	0.818551766424826	189.076681669724	0.227773807068002	0.257843384883911	0.883380456592098	0.377030746395574	0.536339574884925	175.86605741622	0.102528191633833	0.295694995859509	0.346736309607846	0.728789429387936	0.825388405641715	148.816879810428	-0.0251187228837382	0.290897510616359	-0.0863490472315017	0.93118894998928	0.988537111597008
185	AGTR1	280.843565940142	0.00529979317339842	0.394500967238764	0.0134341702898559	0.989281405349342	0.995958849392992	226.804936565624	-0.94500317195362	0.26260177447477	-3.59861685566947	0.000319914098388283	0.0022229216315672	257.303167511906	-0.411050948287729	0.225096218357101	-1.82611219010184	0.0678333643876703	0.153023302567564	203.935698956146	-1.23205460190636	0.276047303195141	-4.46320100810914	8.07442406381689e-06	8.47320462291274e-05	218.169331389625	-0.475699186492304	0.241076900950551	-1.97322590682331	0.0484698301176187	0.355702188503747
57085	AGTRAP	407.609447816164	-0.140963308863579	0.283535916066284	-0.497162090853509	0.6190747519789	0.836534774592986	384.207381845774	-0.543664444021318	0.232189013435197	-2.34147359505902	0.0192077845923806	0.0652818122087409	382.685517989681	-0.492144175998162	0.20551104918334	-2.39473341192041	0.0166324533562015	0.0499681010511053	472.130354191255	0.222449721860126	0.228208626241577	0.974764738404957	0.329676971906233	0.492845202892422	473.129065203094	0.536048299432086	0.199119652429757	2.69209137767648	0.00710054876441029	0.102991817312617
25909	AHCTF1	1367.46104588325	-0.693968101562897	0.217956235925389	-3.18397910762442	0.00145265496571879	0.0150609460435404	1525.34615821363	-0.529946830775845	0.167906507226158	-3.15620186215918	0.00159838198851507	0.00860231848323641	1437.05320927204	-0.681298292257731	0.130187249483774	-5.23321826798904	1.66583833305188e-07	1.72188046740273e-06	1547.16763667329	-0.332537186549547	0.180952126634972	-1.83770808740127	0.0661054315149439	0.154486218675667	1627.81559346167	0.173748289569997	0.138468286138222	1.25478760816435	0.209555872224808	0.675220896612328
191	AHCY	1221.25210538398	0.448033461952258	0.223729576890233	2.00256697473698	0.0452237876211336	0.192061122808394	1433.14783062981	0.679356187083957	0.169354956469529	4.01143374393172	6.0351115006556e-05	0.00053399840669397	1365.88684985312	0.607069931499998	0.130245807969435	4.66095562662914	3.14744581648672e-06	2.57807158010726e-05	1337.21980514124	0.617967083488414	0.191305665068562	3.23026023963765	0.00123677587700706	0.00642748675474881	956.853975224325	0.0616986234817415	0.154055784841276	0.400495337096946	0.688791717210836	0.936008302980565
10768	AHCYL1	1604.1072064891	-0.361969864344174	0.21541976294623	-1.68030017020548	0.092898927974067	0.301679033677819	1767.35332034238	-0.25573797995342	0.160026139735227	-1.59810128755561	0.110020437142852	0.244225437007622	1639.4365911794	-0.444788783033679	0.13886551212126	-3.2030183465948	0.00135995316939784	0.00599057874472825	1506.35739658155	-0.652686233255078	0.172838478195476	-3.77627852356411	0.000159188977894175	0.00112444000037837	1818.82228133534	0.296577318165992	0.138303597924943	2.14439336803765	0.0320013812065654	0.280035410179318
23382	AHCYL2	137.933760249394	0.619144381488535	0.414768004193505	1.49274865763194	0.135502991372935	0.378336956842664	127.734146252264	0.270423806493151	0.315037161842162	0.858387007145008	0.390678799625891	0.580339025993822	137.73738429576	0.5043597929554	0.281880143175339	1.78927038731377	0.0735712807074884	0.163155915784446	121.106473290958	0.240220395326538	0.334775346281288	0.717557006496821	0.473030474967559	0.628595400928221	118.899716861729	0.498612134943286	0.298467200899005	1.67057597431621	0.0948054613402413	0.49704557591744
27245	AHDC1	584.175358750757	0.496793922176734	0.238347143016154	2.08432925140229	0.0371302283486987	0.168094088067299	514.024408682691	-0.0179270088453263	0.206450403193925	-0.0868344579036105	0.930803097613144	0.962525216197298	529.440379872028	0.117484296226454	0.175378520941216	0.669889879307584	0.502927991888992	0.646867965574445	431.363524391261	-0.428493795917608	0.226579912207915	-1.89113762002172	0.0586059757798613	0.141933576606261	443.426598082293	0.0263315399082309	0.193841261444063	0.135840737478019	0.891947185680262	0.984707021215735
54806	AHI1	965.597230687219	-0.223928918523077	0.292014691122364	-0.766841276589209	0.443175891653288	0.720542181622106	916.699732821174	-0.613443634069872	0.17776531632001	-3.45086233225362	0.000558798528003269	0.00359180617009382	923.506684411729	-0.522577666659712	0.143811017418888	-3.63378047133597	0.000279298526969501	0.00148926141734004	1025.85241644247	-0.0995766408541961	0.186933383283444	-0.53268516893641	0.594251534348848	0.727141949837726	986.343000342041	0.130784166379932	0.155697136631135	0.839990825841425	0.400913530377872	0.830012080592828
79026	AHNAK	53008.5584140559	0.625602442121948	0.234611082838188	2.66655110472095	0.00766339542568769	0.0541216032240038	56514.4949704168	0.625257939509095	0.178528341332812	3.5022895235636	0.000461278074531745	0.00305323364989121	55409.313783988	0.621223655441982	0.26654173006476	2.33068066036431	0.0197702047105462	0.0573708598753599	36013.4919790486	-0.532608781090277	0.194709210196886	-2.73540620164662	0.00623033399391764	0.024347382681309	32257.4000384928	-0.497246433762049	0.171572108171229	-2.89817755964039	0.0037533802937259	0.0647458100667718
113146	AHNAK2	6685.84298631026	1.77599299612741	0.2627754751678	6.75859493734458	1.39336336874076e-11	8.62305185829979e-10	7237.71657453976	1.80362644495855	0.195713905864878	9.21562745880605	3.09463014132029e-20	1.89577674014453e-18	6493.295210945	1.63416848457263	0.316592267093344	5.16174478794457	2.44658693217368e-07	2.44821799012846e-06	5033.42482794095	1.17667938701038	0.237987879686013	4.94428282886852	7.64246832861261e-07	1.07685249160792e-05	2339.12563819481	-0.495601017029655	0.185693614389462	-2.66891793053375	0.00760960414614409	0.107864117330113
196	AHR	3834.87066987549	-0.249928571127432	0.18735146200229	-1.3340091849637	0.182200846373569	0.450171411982689	4226.54156923626	-0.147878185290334	0.151526473214035	-0.975923098806978	0.329102574442304	0.52089831417463	4402.28844317028	0.0255251616740997	0.107964837845307	0.236421062482142	0.813105953887958	0.88480075163449	3539.32570735218	-0.589766758406889	0.163445251531229	-3.60834440206544	0.000308157242462153	0.00198148242943661	3830.68690164597	0.0436264949835114	0.135883074233297	0.321059081343783	0.748165618415163	0.954772382301028
57491	AHRR	139.188537142839	-1.21338339806888	0.361071279536855	-3.36050931446357	0.000777989073725636	0.00925860433449966	134.325198762618	-1.75238949993344	0.336313580854127	-5.2105820272941	1.88249126118696e-07	3.00572773578082e-06	149.821154749115	-1.08426578701336	0.288925515133988	-3.75275193854212	0.000174903908674816	0.000980507065997755	181.068906404915	-0.274087650855426	0.322048190870671	-0.851076511606596	0.394726852192451	0.556576915735303	171.888826147414	-0.0674862318922028	0.271066503962065	-0.248965589277115	0.803387399227078	0.96619386663961
10598	AHSA1	1994.56723474752	-1.5435174127078	0.206164316347111	-7.48683108724321	7.05564116082108e-14	6.0078033884268e-12	2089.93324530832	-1.64484227408543	0.164721899885233	-9.98557128852597	1.7628265812487e-23	1.33016865914276e-21	2120.78459676563	-1.46078940204333	0.128322557746552	-11.3837304032585	5.03968771811072e-30	3.2189664956954e-28	2102.34411232087	-1.36921683648958	0.180737132510175	-7.57573619473294	3.570967829315e-14	1.93105715274444e-12	2888.05018281216	0.200275528514753	0.137626654925605	1.45520886650202	0.145611447004973	0.592584917689861
64853	AIDA	1052.34782984243	-0.467083741249871	0.206649867909365	-2.26026634314003	0.0238047255268393	0.123722742283651	1076.41787165844	-0.613861149934766	0.166208705888611	-3.69331526079121	0.000221349329146911	0.00162652472158321	1149.451045146	-0.326564596142333	0.128819304016785	-2.5350594667068	0.0112428238760788	0.0360972805090785	1142.47092048642	-0.264006973383467	0.174848387676765	-1.50991940441296	0.131063990674845	0.25563334005711	996.437744776264	-0.315752497765333	0.149919294491582	-2.10614983772528	0.0351913388689292	0.294771449432351
9131	AIFM1	391.604124423719	-0.0944834685999754	0.252612651753969	-0.374025085220187	0.708385653147102	0.884750880748057	409.87246089383	-0.151175945393009	0.208143745781454	-0.726305490589855	0.467651514168704	0.648019818883281	406.182848447525	-0.127910541802457	0.185375197095316	-0.69000893219112	0.490188570238619	0.637755062121023	446.660061052747	0.217687872361514	0.225919713148616	0.963562981413284	0.335265073804639	0.497711656958038	338.282665872218	-0.232116181521903	0.23020891077078	-1.00828495623708	0.31331768293811	0.767535625659038
84883	AIFM2	507.566721912309	-1.05427191832956	0.228175279662586	-4.62044757823269	3.82913087823637e-06	9.63785017276853e-05	656.674694580057	-0.327509153404483	0.183363875917777	-1.78611600439415	0.0740804773353556	0.183361016566814	503.20942344062	-1.31984470324459	0.192354330894247	-6.86152839454507	6.81276587907362e-12	1.35219326737051e-10	755.52821912173	0.214450060057659	0.193820629760706	1.10643567881511	0.268537989778077	0.427332789937144	612.307092905887	-0.0405503184998331	0.16625546234309	-0.243903676476819	0.807305421742112	0.96645866168687
51390	AIG1	437.05146075809	0.45877604365903	0.296345154882341	1.54811386689005	0.121594884024148	0.354449075522357	619.809579869394	1.10615120998771	0.193077559836973	5.72905111770471	1.00993960603736e-08	2.00104700489943e-07	569.601677028003	0.962359106200617	0.165495621421433	5.81501249359328	6.06293576662826e-09	8.02687240194842e-08	540.590946528128	0.904905783763087	0.208025034571049	4.34998501804851	1.3614683350687e-05	0.000133532903288396	327.138841128028	-0.0519313649489741	0.21950999107929	-0.236578593501085	0.812983728724404	0.967667532569054
9255	AIMP1	453.020071029649	-0.110840512914299	0.273006056219979	-0.406000198123764	0.684742454839726	0.872778487364307	593.256554262288	0.448189342801856	0.214783075582956	2.08670697905502	0.0369146300226809	0.108689054115333	526.908852414647	0.185234790617264	0.186564513871673	0.992872582106781	0.320772052835411	0.479978917189734	588.033992672367	0.531318578800186	0.217652720792381	2.44112996550597	0.014641384512624	0.0481693124346537	435.917325387942	0.0641869218474906	0.203727851342548	0.315062086133558	0.752714514471195	0.9562471846576
7965	AIMP2	399.12952002134	-0.413009256369785	0.343849355782115	-1.20113430321939	0.229699108485085	0.513933562518063	541.410238431626	0.291829792712201	0.224853380802771	1.29786704416145	0.194333026365067	0.365901936265542	481.768611234976	0.022232984510787	0.206626532757538	0.107599852807267	0.914313113756999	0.948515928293222	558.767379351343	0.480678494451065	0.232995864985786	2.06303444260862	0.0391093559119453	0.104474369764776	373.583014154287	-0.309854835021455	0.221545441960054	-1.39860622850152	0.161931097550076	0.615041049410381
9049	AIP	681.351534386363	0.0944670652590352	0.218825484763191	0.431700472919166	0.665959123659386	0.862670877210561	774.905103534518	0.268527895415665	0.180356408380017	1.4888736021504	0.136520656060422	0.285625286167884	718.216425643254	0.113435454674756	0.159880778368263	0.709500265338169	0.478014086894055	0.626842104993318	753.546848457467	0.309456608139968	0.19054915305578	1.62402510416501	0.104370450853646	0.216813854040148	567.694099658542	-0.145851981978372	0.173728805056	-0.839538278821169	0.401167318070848	0.830182828564535
84962	AJUBA	286.670301475339	-0.209864184144936	0.289917816655996	-0.723874739971406	0.469142639065038	0.738904701797123	521.036250249624	1.11947136745943	0.227533563919462	4.92002739365377	8.65321005976169e-07	1.2194729247366e-05	347.861198831325	0.210229091346634	0.200709665563743	1.04742883585677	0.294901838028847	0.452489301182007	302.882113525993	-0.106273802086699	0.234532817960864	-0.45312977096635	0.650455299059404	0.769938460383371	238.61037729429	-0.480719509942036	0.23274060904967	-2.06547328334714	0.0388782408827691	0.31284997321617
203	AK1	646.683780029758	0.376299258795282	0.24260023315876	1.55110839711777	0.120875709193103	0.353373720367093	598.206862966211	-0.0108505339670828	0.193935712609519	-0.055949127786123	0.955382333779048	0.976798316766781	706.265578521429	0.478872168287025	0.155668818075325	3.07622409039752	0.00209640223742732	0.00874171462199531	602.206733543175	0.130148650324287	0.203447953175929	0.639714719625332	0.522358084084515	0.669544553935477	475.092989637702	-0.212433686567199	0.183119067945257	-1.16008501436183	0.246014194826056	0.715515121870549
204	AK2	844.433419076343	-0.653304562778462	0.211813861858117	-3.08433337198713	0.0020400885324178	0.0197845742489565	944.083271482542	-0.484210704706769	0.173720926418398	-2.78729059699217	0.00531507928125445	0.0232868951448393	935.129158665574	-0.452874687708898	0.151925842953458	-2.98089303903113	0.00287409158628861	0.0114696217242119	1144.12719298489	0.228661318829322	0.193373792351982	1.18248350021036	0.237013908633425	0.390362460302411	919.943579358382	-0.0466918856497678	0.151850857444415	-0.307485162978808	0.758474114618172	0.95641273577607
50808	AK3	538.230627574135	0.750810710193144	0.265917198697607	2.82347555506157	0.00475060484827785	0.0382021177551399	495.236645354044	0.398806278486765	0.212979922546595	1.87250644905045	0.061136570527565	0.160101810757791	534.025246760945	0.627840551919943	0.169963092928457	3.69398168215392	0.000220769712580735	0.0012099510308852	434.956422864127	0.17095368017967	0.228265563008213	0.748924533016481	0.453902692658883	0.611708781473944	421.269391617388	0.401669610376888	0.187879946623362	2.13790570838358	0.032524396862152	0.283372938118285
205	AK4	125.602963900325	-0.720518314176726	0.56737351171401	-1.26991884411395	0.20411353998916	0.479191857862701	92.9715444133527	-3.05380135272163	0.416000658719678	-7.34085701239102	2.12230452374506e-13	7.56157579127804e-12	101.036573371063	-2.07960187069549	0.3352671355528	-6.20282052777575	5.54600747902019e-10	8.75117711012804e-09	98.7904129238544	-2.05359768602747	0.368513125869178	-5.57265818194085	2.50881517842591e-08	4.88141429773146e-07	164.985204145169	0.419002219610382	0.255342257371954	1.6409435082264	0.10080914237873	0.506195969635729
26289	AK5	317.484522558915	0.21326561407225	0.31153717279602	0.68455912390232	0.493622168470391	0.755315122564567	513.867015958501	1.18324129027189	0.219792178515382	5.38345494486775	7.30695437005683e-08	1.26055461381138e-06	498.326713149824	1.15456559033411	0.190188549535806	6.07063670842471	1.27404106962807e-09	1.88872656346838e-08	370.866737436554	0.551947369214117	0.243011187839787	2.27128377965053	0.0231298045087112	0.069055782921432	241.946888886363	-0.290876368731626	0.246141213045226	-1.18174589753964	0.237306540786134	0.704351626372886
102157402	AK6	212.754049287187	0.16373107238806	0.312143329539435	0.524538110840439	0.599904319743596	0.824928560627834	239.541669018079	0.309675018913909	0.260436206900745	1.1890628518942	0.234414935081356	0.417537475971197	219.72282939874	0.120695854935324	0.228094515917054	0.529148429764155	0.596702487803501	0.727579556614992	271.785855611053	0.72093127622518	0.243664630426251	2.95870301308823	0.00308936676237724	0.0137108495313637	187.363368658319	0.0930354577955169	0.271242895840977	0.342996846081681	0.731600832859358	0.94844784432978
221264	AK9	80.6311042958287	0.989730260241066	0.462896041025099	2.13812643125933	0.0325064832611661	0.153953782261759	103.013898387409	1.36207434802187	0.379987716477324	3.58452204889405	0.000337696037270853	0.00232228884278988	81.8471707275461	0.920463598424172	0.391480397238098	2.35123803111998	0.0187110599488441	0.0549345740502983	107.029816235675	1.52057570311909	0.384310710875839	3.9566310802364	7.60141855147854e-05	0.000598786284189632	70.7147194422265	0.910241417154249	0.408605169611874	2.22767964002724	0.0259018856583414	0.244287540623761
8165	AKAP1	334.450638381427	0.19530564624187	0.29913013190811	0.652911978462491	0.513813026176576	0.76831973997708	350.023402399062	0.143826110634011	0.228794822333219	0.628624848968572	0.52959468829334	0.701365616610615	345.681001668684	0.16095040332998	0.192354334049964	0.83673915706091	0.402739203809296	0.560421570151357	336.081914961097	0.154158662357147	0.23610399456648	0.652926955514683	0.513803370211104	0.661612084027063	277.329027279585	-0.0512060539588112	0.21143922102379	-0.242178597286119	0.808641778388872	0.96645866168687
11216	AKAP10	492.194094908331	-0.172269430665737	0.247681231242342	-0.695528804510753	0.486723966156339	0.751492790338606	542.352559593959	-0.0720522609858059	0.211089696913998	-0.341334807142015	0.732851547305363	0.847884807139669	533.378581122559	-0.0716323292785167	0.17406128386373	-0.411535108143845	0.680680203258523	0.790655237174493	587.604177856236	0.270323340129868	0.214523992764437	1.26010772336642	0.207630504502029	0.355817950250746	510.17041431205	0.210714850669879	0.188220286673781	1.11951189955993	0.262921817229647	0.730534445188414
11215	AKAP11	1719.29604737567	0.369735011019715	0.276540836860729	1.3369996822781	0.181222740546647	0.449058817996842	1598.14819030108	-0.00312435682933989	0.16450248745242	-0.0189927634391764	0.98484687830884	0.992376365993154	1602.35140999177	0.0565615437853187	0.119667544783529	0.47265567190866	0.636458856879716	0.758344706629453	1501.59500266921	-0.0568558998544736	0.17230556618809	-0.329971347486299	0.741421612099165	0.834640873427424	1369.50449991687	0.0228205126303	0.140436970686833	0.162496474530118	0.870914904299501	0.979191904730842
9590	AKAP12	3676.11019055632	0.0139770566101034	0.296653140615882	0.047115822138561	0.962420917098934	0.98706082237831	3426.95406501962	-0.401552470436591	0.163354084909084	-2.4581722009589	0.0139646196238657	0.0505191888592212	3184.47193960974	-0.594141621104533	0.123954294509189	-4.7932314362895	1.64116111372533e-06	1.40865351348204e-05	2691.11650078468	-1.1787874074893	0.173624857049135	-6.78927791517608	1.12696164946135e-11	4.11221112516215e-10	4080.39732434952	0.551102434628813	0.136793079980584	4.02873036199664	5.6078893096152e-05	0.00217891000165826
11214	AKAP13	1998.82811633747	0.356266568297112	0.261890968231602	1.36036217935568	0.173715340613528	0.439171694968628	1952.48378291969	0.123541851508929	0.155930407681951	0.792288389067227	0.428192540274403	0.613301661824497	1825.45776545183	-0.0163381963566	0.118132840164328	-0.138303593936054	0.890000485258082	0.934859117972022	1427.61951939541	-0.747708364923027	0.171392676158747	-4.36254559810062	1.28557780492175e-05	0.000127468220623215	1637.84646268652	0.0894129067789646	0.134160715268252	0.666461166371879	0.505116377405546	0.881020379626153
8227	AKAP17A	523.270619676575	-1.30261530135782	0.251992111310804	-5.16927015922016	2.3500996395351e-07	7.7090973421471e-06	530.839914195385	-1.56856342188325	0.210918052303477	-7.43683816891284	1.03123754810641e-13	3.78656551685432e-12	511.212101679844	-1.68591744750825	0.18458601991874	-9.1335056048689	6.63163146440299e-20	2.51207036670508e-18	694.77129654358	-0.270340094069552	0.205257563898397	-1.31707737797849	0.187812688992146	0.330988157861233	703.621747238193	0.122407454309821	0.174798067197449	0.70027922088836	0.483752945847227	0.872010847889391
11217	AKAP2	133.48019298767	-0.109467174534597	0.369528858362347	-0.296234440307927	0.76705104896912	0.91307292782502	166.289154632874	0.314847016344022	0.329395591849455	0.955832513046859	0.339156859185642	0.5307773945493	152.516147708825	0.133238963691243	0.294279507768886	0.452763308941929	0.650719186660214	0.769002656570795	119.30612202161	-0.543693241655298	0.342529010633609	-1.58729107543205	0.112446735584078	0.228916917192954	130.258507058356	0.101876565813893	0.30367308043906	0.335481056360334	0.737262232428055	0.950660014891055
9495	AKAP5	46.0721999745261	0.364225828075856	0.71555398537014	0.509012367372184	0.61074355534623	0.831750878863286	54.3555178552064	0.602148620046508	0.469776081763845	1.28177794362295	0.19992055357527	0.372740075586687	52.8186317146363	0.570810977998215	0.451703365065021	1.26368546737758	0.206342943294972	0.350362848287051	23.1396327060246	-3.0177601634447	0.763907358483015	-3.9504268808687	7.80119285701867e-05	0.000612914399532127	20.7295366748658	-2.93986379910152	0.791064569900534	-3.71633860365048	0.000202130657687188	0.00645420392604357
9472	AKAP6	100.695807818215	0.127669578533711	0.390448262538428	0.326982063394751	0.743681451539503	0.903445633445026	147.132178532612	0.89132524420462	0.319537830421855	2.78942009159883	0.0052802524841878	0.0232149364985877	112.159996392933	0.283353424651484	0.327032998149012	0.866436800736465	0.386250670127528	0.545466076313225	96.2188632515014	-0.0680628545659877	0.369434860475166	-0.184235062382704	0.853829054435545	0.911695630685796	93.9769306110523	0.206648649003806	0.326205528192757	0.63349217331993	0.52641229028684	0.889591152116337
9465	AKAP7	24.0547126855152	0.218021402116827	0.678482987931843	0.321336578801189	0.747955339168774	0.905602239013746	21.233548938145	-0.343993464122324	0.688933089603818	-0.499313314040618	0.617558677062835	0.767521688799654	24.5979201910107	0.148397431837309	0.622615954053838	0.238345051827049	0.811613481660365	0.883746350550249	33.8500841616121	0.978948825238894	0.590847070601713	1.65685652675225	0.0975484854126903	0.20661072113256	25.1320031011874	0.570397047103024	0.602777628853056	0.946281049262487	0.344005256513469	0.793790894026699
10270	AKAP8	263.275380953917	-0.664517953296956	0.288873015265189	-2.30038085311264	0.0214266526103883	0.114587256677204	277.397668001471	-0.704758796668128	0.258322937750422	-2.72820835348748	0.00636793723659412	0.0269509419808902	281.418624820122	-0.586545193936465	0.222668706445887	-2.63416087199036	0.0084345514592543	0.0284820286621838	274.256132121193	-0.589424428667703	0.255907152567093	-2.30327453826508	0.0212634012853448	0.0645592140694397	319.078014819646	0.247430344042863	0.214552233705008	1.15324058747885	0.248811648543275	0.716604284582481
26993	AKAP8L	635.569722067976	-0.157530613886998	0.216373457456237	-0.728049621885156	0.466583210968962	0.737401348581493	677.424400151986	-0.15939208772234	0.182315109802762	-0.874267019857977	0.381972855413046	0.572534140172668	597.494268346596	-0.507318694123381	0.166409798337095	-3.04861071398999	0.0022990218162175	0.00946081356036317	692.105800036847	0.0324944037707003	0.197702459505838	0.164360139231049	0.869447641066447	0.921712193984605	643.819773403274	0.166981367021068	0.161437961268797	1.03433768432593	0.300978325490337	0.758510868143783
10142	AKAP9	2443.17985032243	-0.0888512268666586	0.233751653815229	-0.380109511169028	0.70386412585281	0.882293730631005	2290.16033315129	-0.503085528832554	0.154677798632141	-3.25247406726422	0.00114405034865955	0.00651641960927668	2296.59632231238	-0.431448489365184	0.117316033881395	-3.67766003580868	0.00023538339345624	0.00128185205833222	2000.82318876078	-0.845675084667041	0.170805384841035	-4.95110318362674	7.3793961988286e-07	1.04468928498747e-05	2042.02991923266	-0.336811846419086	0.143988029749492	-2.33916560289815	0.0193268645237121	0.204799943046503
56672	AKIP1	265.309179835261	0.158764531139909	0.311636787200283	0.509453754052066	0.610434206125576	0.831661675775097	323.498228121498	0.504069071258838	0.234957844919518	2.14535961304676	0.0319241055764441	0.0970903585755734	296.614973351222	0.326010615713004	0.211957488778374	1.53809434897526	0.124025547518229	0.241847803604887	310.717316944614	0.509508741516254	0.239036134501623	2.13151347422243	0.0330468635904145	0.0914118888025175	224.97194461703	-0.0292742056164028	0.2343245054549	-0.124930192681179	0.900578815316075	0.984847001826296
79647	AKIRIN1	376.996443231339	-0.926452426101491	0.268521254254936	-3.45020146979468	0.000560168334359106	0.00706447586377671	423.629915135373	-0.715753398912298	0.218096631404601	-3.281817762625	0.00103140239843751	0.00596246923352871	409.083419802314	-0.77860768471251	0.198670497688146	-3.91909062378599	8.88836923794408e-05	0.000532592504038086	452.599899552539	-0.328191153511278	0.221047065094912	-1.48471165346783	0.137620223383655	0.264467869652758	454.873260208637	0.0493904673563745	0.194095559045915	0.254464695633199	0.799136575386308	0.96491125486803
55122	AKIRIN2	569.401189098712	-0.978587984554485	0.232485586988304	-4.20924151570616	2.56229386928003e-05	0.000512859894999905	637.278731455958	-0.779793735712986	0.192970833748008	-4.04099272707338	5.32254092859051e-05	0.000478433923036454	574.500281548715	-1.15007180272075	0.181366949159014	-6.34113220767924	2.28082702755051e-10	3.77767875128642e-09	632.356041919009	-0.645628716523447	0.200400343291248	-3.22169466339254	0.00127434861872591	0.00659063233560047	676.381419172477	-0.0370258455694143	0.171374120664947	-0.216052723863736	0.828946650236031	0.971873135698911
80709	AKNA	278.241402300069	-0.36198254919591	0.263178299845375	-1.37542703714017	0.168999091578727	0.431702785849829	341.326807700018	0.0590865944064731	0.269183978430032	0.219502641840295	0.826258522153606	0.905555500143633	277.372800795774	-0.533781367771951	0.212999743639876	-2.50601882730163	0.012209911814623	0.0385934775125015	421.063200013251	0.708246051859152	0.221098554507086	3.20330475899359	0.00135860125800401	0.00691395002218656	251.909288816708	-0.364970314137976	0.21923507091133	-1.66474420639382	0.0959637994140874	0.499401886269316
10327	AKR1A1	1095.40248897176	0.485334694204608	0.242145344339519	2.00431148295838	0.0450367045720444	0.191537610730416	1057.57474024289	0.230391923575368	0.186050376892442	1.23833086190715	0.215593404920725	0.3928349701785	1175.80015922018	0.543725799986018	0.134464159151703	4.04364853367793	5.26257905046643e-05	0.000334354757873021	1116.56136221841	0.480376820771393	0.198532248165002	2.41964126841573	0.0155358249256825	0.0505071471560538	798.489896040196	-0.100537313377186	0.167295978440075	-0.600954752855572	0.547870123530799	0.894929075253166
231	AKR1B1	1208.5562203225	-0.760690675953584	0.252824552982405	-3.00876899407204	0.00262308479293224	0.0240402717740034	1254.08466471968	-0.86692599588209	0.179073744521239	-4.84116752123463	1.29078497846026e-06	1.73554929858593e-05	1284.29936661164	-0.704517290138164	0.144138516955623	-4.88777951250232	1.01979649579478e-06	9.13859426977887e-06	1557.06692652935	0.0120116035315583	0.219031210600998	0.0548396892780701	0.956266180489999	0.975085737955521	1684.02778460051	0.535363469682172	0.146686270461714	3.64971764567363	0.000262528721417572	0.0080406118095392
57016	AKR1B10	117.359311821541	-2.06813448472613	0.373453078732615	-5.53786968832802	3.06172926325529e-08	1.1896155836454e-06	113.201644609139	-3.05471026203025	0.368511771790448	-8.28931528344036	1.13902253961222e-16	5.28040294715208e-15	123.481439325881	-2.04428160001159	0.324735500338814	-6.29522056528677	3.06963065810254e-10	4.96767182513413e-09	127.127559208082	-1.67061562361153	0.324758944729073	-5.14417124062658	2.68704355582713e-07	4.22363500050499e-06	152.950857448295	-0.35965276149516	0.271169572942528	-1.32630205370197	0.18473966687514	0.647586697957059
1645	AKR1C1	1661.55952556185	-1.12111753871824	0.954935166202612	-1.17402476984533	0.240385104334448	0.526955824511554	1427.8002163678	-2.50105150896292	0.211639468532643	-11.8175098732927	3.16940159264561e-32	3.88316376764243e-30	1399.31999978966	-2.52662455454873	0.175739586641913	-14.3770939879186	7.20572074052586e-47	7.79516168038149e-45	1457.87221941963	-1.96824972575626	0.215403705362048	-9.13749242357759	6.39171576868845e-20	6.13860382424838e-18	2509.76463225147	0.524005990644491	0.174593005459799	3.00130001923329	0.00268829553110052	0.0506682514072102
1646	AKR1C2	985.460293902527	0.398265069807574	0.934472836614419	0.42619223823614	0.669967772814076	0.864619941530336	668.132125069571	-1.07529046457283	0.222650105480356	-4.82950799530476	1.3687081901525e-06	1.8300756391048e-05	631.542602644337	-1.25546048812016	0.196380617370273	-6.39299593275544	1.62666590229017e-10	2.74339945992982e-09	629.592753611089	-1.14559137327325	0.23586069542074	-4.85706773326388	1.19136849629909e-06	1.59446809343039e-05	824.900683160557	0.197369845306819	0.193435480589914	1.0203394160415	0.30756751583315	0.763086583008691
8644	AKR1C3	792.114214445692	0.0403684640742993	0.209010777303439	0.193140586313848	0.846848867740261	0.944649958755884	684.553587240564	-0.631259541897145	0.22463556878952	-2.81014954710322	0.00495184850017715	0.022053725868556	716.166775561958	-0.413402970600669	0.147115762232286	-2.81005219514095	0.00495334661582792	0.0183579586922413	601.380060507336	-0.975989448142325	0.196806435311816	-4.95913381387141	7.08081828084718e-07	1.00836564011353e-05	734.877191278417	0.110704536357944	0.162727941926356	0.680304408987386	0.496311733405021	0.876245281872158
83592	AKR1E2	31.0018760064059	0.0163819004079655	0.654790153501669	0.0250185503254116	0.980040167219308	0.992941961825739	30.9336869874898	-0.19336113826053	0.584404945606731	-0.33086841532421	0.740743880420641	0.852737482336714	32.8835245332001	0.0380000495987661	0.552650122312381	0.0687596873040894	0.945180906976324	0.966096188108558	33.7096044120206	0.183311691237644	0.565020289135977	0.324433820806616	0.74560961796776	0.837328668260333	26.3387780509456	-0.174473680036963	0.59448200321423	-0.293488581813449	0.769148725838428	0.958865279287388
8574	AKR7A2	385.717390418579	0.601708162562774	0.28051557837697	2.1450080100513	0.0319522065594611	0.151988190155662	424.458616558279	0.675271586210574	0.230186109968082	2.93358963451013	0.00335066890134327	0.0160412605655617	469.619578236735	0.941968711870502	0.194726013979677	4.83740560708448	1.31544819957274e-06	1.1527657073689e-05	404.51134848845	0.662625152038278	0.238782975582787	2.77501002917415	0.00552000055502605	0.0220892022210293	270.765963878773	-0.068296678831556	0.242260235388396	-0.281914523537309	0.778009052864029	0.961171352728834
207	AKT1	1494.2184184562	-0.211743702095186	0.218188498464111	-0.970462254361292	0.33181613064601	0.623098879917672	1642.76538987017	-0.118716754290258	0.156488730225493	-0.758628139669824	0.448075034644279	0.631459734856087	1633.80326507697	-0.0818290536584751	0.11983338384903	-0.682856905397632	0.494697267374808	0.640802955904817	1494.45483413352	-0.277236809762297	0.176544700331921	-1.57034909142594	0.116333919136158	0.234398855418406	1375.93658748573	-0.161131477446778	0.138752623814307	-1.16128598521078	0.245525616986417	0.71473890680419
84335	AKT1S1	557.737761686882	0.172153699910981	0.247865708342338	0.694544239549315	0.487340967143039	0.751861673517342	564.108429995017	0.0256261846500407	0.200827838090828	0.127602751160677	0.898463353822115	0.945638980482305	539.00772406469	-0.0541246910296724	0.173716442933024	-0.311569187785752	0.7553679539327	0.844863859055873	487.08075365627	-0.286054601180953	0.216256861018323	-1.3227538762653	0.185917240358949	0.328951580030831	547.315366143904	0.387057409253231	0.17967713335468	2.15418290589702	0.0312258308760057	0.275659798159798
208	AKT2	1027.1883244063	0.0391017779775678	0.220359063282223	0.17744574421016	0.859158278687864	0.948779575668878	1069.39042358739	-0.0304944286307161	0.168592745512997	-0.180876279924898	0.856464687620398	0.922376132770484	1076.48923557958	0.0395430461624878	0.13929856589518	0.283872600614161	0.776508014629423	0.860176036869936	1009.90091875733	-0.0705669450305084	0.182536665096381	-0.386590524118803	0.699059374209503	0.804198189950814	912.860403409411	-0.0135842860204214	0.151220551859108	-0.0898309512392061	0.928421552082253	0.988312851070033
10000	AKT3	768.625495561727	0.320300321175968	0.252060213067262	1.27072939151446	0.203824935614473	0.478795182349318	802.340045398776	0.263703913824476	0.186382582331369	1.41485277500683	0.157111666745548	0.315669307666298	749.537778752732	0.127597417386286	0.155552674643222	0.820284303557915	0.412054052362668	0.568794696030683	784.061734363886	0.317625063823259	0.194461707377516	1.63335531764432	0.102394288743021	0.214153908773514	677.68877057851	0.251345320689056	0.172271664386371	1.45900558623116	0.144563570173097	0.59095342985979
64400	AKTIP	363.184511604828	-0.290915251050206	0.323518974034672	-0.899221604909725	0.368534634688475	0.657545968802173	439.263796964923	0.0836660415738772	0.229173655867351	0.365077047172928	0.715053893881816	0.83559760453231	432.029005416708	0.0847713553279366	0.1959575511664	0.432600605709508	0.665304949331165	0.780174006989124	403.409028333092	-0.0374161020146102	0.244453233791218	-0.153060368375271	0.878350668999793	0.927457271612408	326.894587444722	-0.310096356887147	0.230221168886061	-1.34694979782948	0.177996401688147	0.638559939558582
210	ALAD	420.472545107298	1.03498592941334	0.23848435919596	4.33984825211495	1.42581141421874e-05	0.000310113982592577	353.397842987715	0.487182582550512	0.218929907631116	2.22529022106649	0.0260617614990583	0.0827621185715929	422.257731896043	0.942013613480722	0.179273907138361	5.25460524912691	1.48342295724746e-07	1.54895155396761e-06	270.807889408903	-0.115488146744457	0.24300292982833	-0.475254133051169	0.63460584713539	0.75865795607054	249.285079820059	-0.00467430556922821	0.218164651380156	-0.0214255863159204	0.982906163319716	0.998376611444112
211	ALAS1	902.407588964205	-1.01304602186477	0.241659226601496	-4.19204363148656	2.76452809982598e-05	0.000548610320107615	952.826516452892	-1.05654105794425	0.193246879789595	-5.46731237831419	4.56910426121697e-08	8.12759035028624e-07	920.264848105265	-1.13209447121797	0.161805701586051	-6.99662904410018	2.62194280417771e-12	5.39114540968594e-11	988.296081931671	-0.724340374085405	0.198998672812126	-3.63992565301807	0.000272716772312077	0.00178126488117872	1232.70899123803	0.330396008123886	0.16739897139052	1.97370393246393	0.0484154177674693	0.355520186982408
214	ALCAM	2228.35979897168	0.164585970619997	0.221919504833303	0.741647160503659	0.458301141964144	0.731794588432174	1950.94584287986	-0.43263618497421	0.181209834412597	-2.387487336858	0.0169639871634361	0.0592112191486562	2296.46195783243	0.118980036583839	0.137131558268002	0.86763424908591	0.38559459091782	0.544859949134052	1678.84862505896	-0.824135698547191	0.181742676711897	-4.53462947425183	5.77046956429067e-06	6.29768064720995e-05	1612.93689953119	-0.523357642211342	0.155589051577676	-3.3637176710346	0.000769001673595044	0.019194665474391
126133	ALDH16A1	354.011322249161	-0.285375097577823	0.31975704380551	-0.892474780794511	0.372138504346761	0.660803830583081	307.424998154255	-1.05137456708253	0.250542457488026	-4.19639280952121	2.7119972392307e-05	0.000262181568852198	320.657121284932	-0.800256652759975	0.227458859364368	-3.51824789325105	0.000434406358189776	0.00218378400969581	332.342792723526	-0.563243840148047	0.248222653136277	-2.26910732373334	0.0232618001171378	0.0693119658491533	330.12669567841	-0.188791833212013	0.218178786956833	-0.865307924043806	0.386869802748492	0.821827967282399
5832	ALDH18A1	1721.68834508522	-0.245033840186631	0.228920570054489	-1.0703880395209	0.284444680672828	0.574923036390231	1586.71846646011	-0.753443096965506	0.160419314987676	-4.6967105988664	2.64384626342611e-06	3.26927518897603e-05	1931.86623454953	-0.0377781136829539	0.121074563731746	-0.312023537550425	0.755022635335202	0.844556292976721	1338.16278833333	-1.31044858429159	0.175934785007714	-7.44849055423651	9.44141886867506e-14	4.864559378474e-12	1550.08338744642	-0.263377968913012	0.140585794845321	-1.87343229949222	0.0610087132899827	0.401386726668353
220	ALDH1A3	358.599656636368	-1.67445171124425	0.297090869023132	-5.63616013090554	1.73883702080558e-08	7.05286394317291e-07	403.766970706739	-1.37629007383681	0.242249169992334	-5.68129944007798	1.33675204279541e-08	2.59295343745469e-07	376.341118421781	-1.66546866284999	0.212414028101963	-7.84067171896264	4.48142625978463e-15	1.17239578491272e-13	474.01935696263	-0.510936170347486	0.233910570267152	-2.18432270830659	0.0289385432714536	0.0822071017448654	706.346433636531	0.891816726684677	0.465462492016102	1.91597978780603	0.0553676684675896	0.380377066293261
219	ALDH1B1	1649.1634803302	0.586577988873621	0.379559252938567	1.54541875697221	0.122245006211185	0.355541071843867	1670.68949105362	0.459374628288214	0.214176219164018	2.14484423191924	0.0319653033509766	0.0971664297051079	2088.1248348069	1.01737722879263	0.355677853234561	2.86038959001951	0.00423120858357277	0.0160531919973276	922.683451810177	-1.43506486137375	0.241863459408865	-5.9333677971909	2.96782986402087e-09	6.90480572045942e-08	831.172871790155	-1.3502625587769	0.425352134055893	-3.17445817398784	0.00150116524196236	0.0319189110392222
160428	ALDH1L2	2593.36103241796	-0.172130284924215	0.332606960285146	-0.517518589438558	0.604794195620668	0.827765516714745	3038.36201984272	0.101477716244033	0.189386860968828	0.535822367638985	0.592081321871364	0.748013513437444	3188.75877609811	0.280496151313013	0.148022809857452	1.89495221434544	0.0580987327257145	0.13644895642168	2403.09799493399	-0.490145980469436	0.196135287509108	-2.49901986885799	0.0124537328435197	0.0424013224011496	2012.43971708407	-0.697366905781114	0.165615442279674	-4.21076015727734	2.54512842293311e-05	0.00112755763268394
217	ALDH2	339.00483449124	-0.339052414246648	0.248385181158727	-1.36502674058474	0.17224464557766	0.436833378708363	371.202199223303	-0.253940519477141	0.211543910556684	-1.2004151705851	0.229978139930677	0.412079917347805	383.821822889004	-0.094060826734588	0.188828256645325	-0.498128979240972	0.618393136185633	0.745398994109323	384.26951164168	-0.0168452265934442	0.223796151148508	-0.0752704034765367	0.939999569265796	0.965353023688021	399.54704427846	0.411084076687693	0.185532583129143	2.21569747887114	0.026712227687778	0.248271116410652
224	ALDH3A2	530.951333589689	-0.0747831483242529	0.224280103192222	-0.333436391636396	0.738804896749613	0.900707983218435	576.222891048334	-0.0242066232332923	0.191886961770431	-0.126150432577345	0.899612846882865	0.946185305932249	584.849366661234	0.069354946930083	0.163200339686583	0.424968153027594	0.670859890822481	0.784409215503759	566.208504101932	0.0516232931643992	0.19835439615014	0.260257872607593	0.79466486591459	0.871913171827955	459.79865468089	-0.206585512023105	0.181095045569141	-1.14075739274839	0.253970895721008	0.721868980593377
221	ALDH3B1	288.734579939306	0.66669683490965	0.297723719327496	2.23931380548247	0.0251355052354972	0.128525074896669	320.126686153231	0.754247556234459	0.223528289175547	3.37428232916915	0.000740084205325352	0.00451993441166913	331.407056882401	0.874037523300961	0.193651038852965	4.5134667414028	6.37764547442506e-06	4.92177164890078e-05	328.158867117912	0.908652124612146	0.227370699558646	3.99634661095713	6.43275292229617e-05	0.000518289925048091	215.572580858319	0.177587312693391	0.229372109003811	0.774232374915475	0.438793386253616	0.849441578261233
8659	ALDH4A1	422.035030365816	0.459533999063924	0.325415803400378	1.41214407616993	0.157907543002335	0.414546601376159	356.783080270505	-0.183163371545419	0.240752273474946	-0.760796020331165	0.446778911802372	0.630373019272747	424.142895410437	0.349051083494463	0.205247140733962	1.70063798329302	0.0890109870977025	0.188774979348147	324.777252941547	-0.343895282028241	0.253204552996009	-1.35817179414487	0.174409178367209	0.313534319601429	246.787560774468	-0.905724818763295	0.24916844115584	-3.63499010774329	0.000277991302349753	0.00844952804053452
4329	ALDH6A1	240.405785256053	0.261708231450875	0.275795776349052	0.94892037476184	0.342661111067629	0.633515100116378	226.032502708344	-0.0851073580864669	0.265099042153352	-0.321039855124164	0.748180188161636	0.857757435084685	257.165321900188	0.3176572759321	0.212325584656296	1.49608572347186	0.134631317758284	0.256570840127199	282.330505352249	0.615167056791173	0.254644665117512	2.41578615639676	0.0157012795847431	0.0508892714402918	177.58205042219	-0.321950564097502	0.266179101380314	-1.20952607634475	0.226460799164661	0.694788698780124
501	ALDH7A1	662.037115173752	0.763981825234573	0.240819243316098	3.17242847670514	0.00151169790162578	0.0155655617555052	615.808085901544	0.434104435486018	0.209626636570524	2.07084577889496	0.0383732105635558	0.111940510018614	778.046047185526	1.01646215495674	0.15718208128386	6.46678137007923	1.00112328590295e-10	1.74224469813372e-09	551.986633703918	0.265728912342147	0.210300863706944	1.26356548260516	0.206386029325003	0.354610602840513	404.6766805748	-0.285232639930295	0.195842670215675	-1.45643765792296	0.145271671740202	0.592436036315512
223	ALDH9A1	754.359292468265	0.102380077939851	0.286805766095503	0.35696659566377	0.721116813236166	0.890902302587022	875.925073813928	0.328898206707452	0.183151870467762	1.79576766465699	0.0725314753600437	0.180456988116047	825.017939210526	0.216816864475836	0.153012582303604	1.41698716021689	0.156486681472007	0.286534320084761	849.98421326032	0.362643471691468	0.194331926952612	1.86610341068609	0.062026898896941	0.147686021669531	639.283001479831	-0.0891894924555929	0.17683563739283	-0.504363790978759	0.614005757889816	0.917866143667046
226	ALDOA	16498.1802838994	-0.775762017164891	0.222360341766065	-3.48876068009031	0.000485265399668338	0.00625789085759191	16555.5800738066	-1.02719545329822	0.141964836245822	-7.23556255522004	4.63603385672432e-13	1.57690817330563e-11	16348.0617647992	-1.0043694562926	0.103293107813078	-9.72348956825005	2.39432341542383e-22	1.06092382186013e-20	15466.0552407124	-1.13678625072888	0.154199242096277	-7.37219090881853	1.67846418775421e-13	8.43094668367754e-12	20348.7142360829	0.211753527093722	0.118035332471668	1.79398424742481	0.0728156831681239	0.437611182178377
230	ALDOC	127.909743893824	0.319525289240421	0.542472121927906	0.589016976770809	0.55584988527895	0.799227472579577	85.5724938737878	-1.2716661968969	0.393602989701933	-3.23083469934998	0.00123429299429477	0.00698050152605339	89.5199127034596	-0.980521398381027	0.367955367883165	-2.66478351442984	0.00770378981189677	0.0263928981629833	77.439294748328	-1.57179631845464	0.415047175582004	-3.78703051346049	0.000152458383973391	0.00108685445344451	104.681874438643	0.0637710548184971	0.340837602147447	0.187100995948533	0.851581447294518	0.97599728755066
56052	ALG1	389.248750521569	-0.0807852300500923	0.240544902520347	-0.335842619002325	0.736989549545405	0.899308520362042	416.704590135907	-0.0700762752581244	0.204557658492057	-0.342574684197637	0.731918449922238	0.847458517667919	423.994241546738	0.0334471401797747	0.176172728398591	0.189854244092198	0.849423348181571	0.90907981862427	381.303563725232	-0.206028245498635	0.228924189567288	-0.899984601400446	0.368128445430724	0.530729192673933	344.415767417076	-0.150023280653101	0.194227287699981	-0.772410933755298	0.439871080104957	0.849552365686029
84920	ALG10	39.7034284404819	0.130695868337792	0.547246255006574	0.238824600702332	0.811241593525073	0.932323116759791	47.0868428622747	0.416708384915151	0.483039593137614	0.86267956257663	0.388313672181307	0.578471744650243	40.2642990065577	0.0424244383063292	0.491105396147446	0.0863856081385674	0.931159887202637	0.957472848563904	46.8360755757718	0.504889051940196	0.476519675573132	1.05953453303464	0.289356410768289	0.450489393239958	33.5958531332117	-0.0835718513949194	0.561131206511962	-0.148934599297032	0.881605239381729	0.982078950163895
144245	ALG10B	51.4792454273785	-0.236150353166872	0.485565869852199	-0.48634051079157	0.626725761259882	0.841286839186734	54.8716702188526	-0.247066269589332	0.466878024038666	-0.529188046702474	0.596675007874127	0.751304532827318	56.7157326959922	-0.0747687527118837	0.421553579158842	-0.17736476786907	0.85922187969854	0.915161994981379	59.4074115211944	0.125491199082669	0.434717342797795	0.288673091059631	0.772831556648279	0.856363562632692	46.643774255732	-0.226339422743601	0.447485257860604	-0.505803082375751	0.612994894455499	0.917845930474479
440138	ALG11	354.971741000739	-0.733403134610654	0.25162989811203	-2.91461046605889	0.003561327471313	0.030497359215823	374.377212447565	-0.779552060062545	0.226078253745049	-3.44815145706873	0.000564437432929867	0.00362417126052883	382.31330605882	-0.629819695199115	0.184775036422104	-3.40857567880729	0.000653029688988604	0.00312787415451741	379.379496164053	-0.562105520112136	0.23766360009682	-2.36513088198253	0.0180237000522721	0.0567009257779612	358.802053628251	-0.347661799967408	0.196988528122404	-1.76488348474476	0.0775833498751907	0.452387420398999
79087	ALG12	509.111594893373	-0.596576334405706	0.229238284026977	-2.60242889593215	0.00925660078302849	0.0625758721852703	518.376535811094	-0.774988664614309	0.211893944445528	-3.65743658527975	0.000254750258804601	0.00184042500449269	533.059558793498	-0.601191661186682	0.168710302534671	-3.56345553386186	0.000366004717931887	0.00188625950769361	554.040983924396	-0.375577848296397	0.210824106639023	-1.78147487155949	0.0748349064202025	0.170021395074665	560.937747286594	0.026810949299733	0.173671090116308	0.154377733690608	0.877311909126427	0.98114154909611
79868	ALG13	336.902420775793	0.152577079957285	0.258551096393073	0.590123507831982	0.555107849612934	0.798898184838217	363.394699363846	0.18523632224664	0.224587807967485	0.824783517516045	0.409494505942668	0.595831378193603	364.721824078477	0.240218450134472	0.185577435493259	1.29443781511464	0.19551423583532	0.335630442303149	368.280445302629	0.332702073600747	0.219471709628005	1.51592236723659	0.12953898378107	0.253276140112663	288.893071239839	-0.00320652000846056	0.20698755009086	-0.0154913665437994	0.987640172167876	0.999036209933953
199857	ALG14	108.954902109468	0.516896202258832	0.440060984476714	1.1746012950307	0.24015426495792	0.526821141071586	149.11658644822	1.07793372233542	0.323397965580266	3.33314936103976	0.000858688313633529	0.00509626279632891	123.509521986531	0.694206064241323	0.320274944636126	2.16753160329176	0.0301943426294694	0.0807982515148394	107.7725985823	0.431067621095568	0.356684694345129	1.20853972129924	0.226839726616709	0.378013730987449	83.8303120056512	0.0848763392226358	0.361051179814511	0.235081185072545	0.814145721673335	0.967670724290716
85365	ALG2	582.510675295213	-0.71860882987477	0.227907990918441	-3.15306552867614	0.00161565534378133	0.0164386085232531	639.812673036803	-0.608963772189827	0.183823985717498	-3.31275469745111	0.000923819672571857	0.00541880938376663	637.537136373321	-0.558639155531408	0.153473726033457	-3.63996607086755	0.000272673968271906	0.00146018887327909	847.494338116994	0.368512580930494	0.218576236605275	1.68596818507763	0.0918019273867751	0.197756008620492	710.233521369395	0.216541021314506	0.166836773577699	1.29792141547055	0.194314340253705	0.658630883920157
10195	ALG3	462.098111571582	-0.29566416363315	0.244676434324378	-1.20838839445067	0.226897901750897	0.509649757260409	471.368426375735	-0.443995838951213	0.212472386368609	-2.08966372778881	0.0366480174997864	0.108041567504494	473.299869843123	-0.366554521098959	0.174196373009388	-2.10426035150114	0.0353557425946168	0.0917751312313355	476.692956756603	-0.260515433389665	0.209766391519055	-1.24193123361232	0.214261935018434	0.36361528553807	537.80434710006	0.415493370288493	0.176014681573284	2.36056087239236	0.0182473233429871	0.197535124387528
29880	ALG5	499.981862744142	-0.406064301181316	0.247456301199333	-1.64095357124982	0.100807053306097	0.31550820698462	550.92462728634	-0.295926829861406	0.22612537762638	-1.3086847348481	0.19064116468273	0.361386677024006	540.103195818407	-0.303987157515545	0.167180005463565	-1.81832245233294	0.069014863100468	0.155163916141251	701.440079294815	0.496671210592164	0.238517977813412	2.08232190774609	0.0373130761346262	0.1007746859384	580.94470573225	0.32432552273983	0.167291553612291	1.93868438505554	0.0525397811765516	0.371929606607122
29929	ALG6	142.964705123529	0.595836146847643	0.35548734849957	1.67611069525408	0.0937165122061241	0.303032708200034	125.477005478814	0.0958704572132799	0.329976225806679	0.290537468203685	0.771405090826374	0.872701900596271	136.061152398092	0.353378779138544	0.295378848980643	1.19635776345551	0.231556976166298	0.381547607851869	127.641730619327	0.255074036363532	0.325342054660174	0.784018028748117	0.433029531621314	0.591278381154899	112.179566653414	0.225562638118943	0.320357460561697	0.704096722840338	0.481372540862033	0.871829646340257
79053	ALG8	396.8471216882	-0.163305442892304	0.280111888597366	-0.583000756269361	0.559892791115063	0.802447440945049	399.120504799753	-0.34741617967139	0.23415475027801	-1.4837033169684	0.137887645933321	0.287686126088476	430.575309685699	-0.0593904352877824	0.198974440826195	-0.298482734974288	0.76533475140221	0.852615529716571	403.804293264582	-0.174943901942947	0.242995657183466	-0.719946619502183	0.471557862697165	0.627419465029856	387.165547436897	0.0511781408746964	0.214915330104678	0.238131643981698	0.811778992219159	0.967654743902226
79796	ALG9	336.59969468509	0.189331368562869	0.255731014954995	0.740353564843078	0.459085486827924	0.732166759937413	307.363235905025	-0.260610728589817	0.238784078629778	-1.09140747609844	0.275093624228516	0.466071560055284	334.607290686606	0.0410767911720845	0.201380176545173	0.203976339065679	0.838371988879931	0.902399681110632	317.823855343088	-0.031455664727042	0.232977335870283	-0.13501598603804	0.892599235034022	0.937502521135908	272.297445795874	-0.132934965310809	0.215358307630418	-0.61727344894882	0.537054376566549	0.891532649604006
8846	ALKBH1	99.2462893017003	-0.446356329457922	0.471650373585424	-0.946371198786041	0.343959290065176	0.635160619871229	131.192319357239	0.211747716186006	0.313226995470381	0.676020008645867	0.499027941546758	0.676049700344345	104.911655395199	-0.401980543239069	0.32510444720306	-1.23646583950908	0.216285455972308	0.362427540512904	122.670086267854	0.141133921047164	0.329911720326345	0.427792989311068	0.668801841527988	0.783745151131839	123.668232549933	0.473276070581569	0.291389790030574	1.62420265491084	0.104332564455386	0.51208666418965
121642	ALKBH2	94.5856979065523	-0.135981629465641	0.40350137897803	-0.337004125760485	0.736113789944195	0.898879389958299	114.590827293756	0.226960760711645	0.337001909232518	0.673470251929791	0.500648168045539	0.677652533013268	116.143996463506	0.303540024513756	0.301795356929787	1.00578096231074	0.314520947087163	0.473531835099847	156.623089257494	1.06239838420726	0.294804967054735	3.60373298598462	0.000313679308189855	0.00201160261475385	90.7273993554124	0.0266032497683346	0.332135707230796	0.0800975299829731	0.936159687225665	0.988687263134391
221120	ALKBH3	299.503166519343	-0.150537097603942	0.29856318012435	-0.504205165356439	0.614117211012524	0.833494374340533	370.806729564724	0.270583053688315	0.213208780224491	1.2690990183585	0.204405750370112	0.378516323981174	353.460620084998	0.191602329617021	0.194838046203214	0.983392788784083	0.325414158041744	0.485171741962412	396.512193051759	0.549431015347994	0.216634681088327	2.53620986532612	0.0112059556110834	0.0389832207033489	284.17027619705	-0.0135053451933633	0.206950234730748	-0.0652589025131301	0.947967863602719	0.991004832446934
54784	ALKBH4	72.5448146973523	-0.172711179536099	0.444176665917738	-0.388834427353923	0.697398631608562	0.878379948960805	86.492121502163	0.14320589828698	0.365172993243823	0.392159061421507	0.694940690586604	0.82130478175896	74.2768019122102	-0.257673054401655	0.400636630084148	-0.643159000083279	0.520120934047543	0.662181196611359	89.5418842882439	0.357269060321302	0.389299237379562	0.917723504228108	0.358763639160701	0.521171041641362	65.9969303154269	-0.169574958588575	0.382789266692291	-0.442998206438451	0.657767032009553	0.929632640858431
54890	ALKBH5	843.446543716602	-0.918406916269583	0.240691320150569	-3.81570434569496	0.000135795021980639	0.00216227458076863	860.29563590237	-1.11303725427568	0.19563023441536	-5.6894950701357	1.27415568007671e-08	2.47553191758593e-07	824.665630890085	-1.22715272764819	0.16492102129405	-7.44085088740873	1.0003881791573e-13	2.31904657438627e-12	846.669673189825	-0.987949513169164	0.204142784988444	-4.83950247482462	1.30164570645263e-06	1.71528613676881e-05	991.832050428262	-0.0195618661969604	0.167292238000726	-0.116932300211535	0.906913701855949	0.984847001826296
84964	ALKBH6	110.15482766115	-0.16742659254388	0.362679863319886	-0.461637409398184	0.644341362866689	0.851577360005982	122.387138122426	-0.0403703576168955	0.31920757247786	-0.126470551132353	0.899359458636127	0.946092340009572	124.36309950117	0.0608364610937354	0.316976073545812	0.191927612747537	0.847798907670265	0.907907721689516	126.963877709772	0.186099616640562	0.33540349368767	0.554852946206516	0.578995248690938	0.71393159003027	114.069338369799	0.224326554597122	0.305438251483029	0.73444158846485	0.462679647805373	0.864042907380823
84266	ALKBH7	235.094828369407	-0.0907193865371598	0.327954624281185	-0.276621763562565	0.782070551661124	0.920723577490043	314.333611441454	0.518826971351311	0.234498440108014	2.2124964716709	0.0269323797269348	0.0849164387708935	276.884115765297	0.240942860117019	0.218374815444658	1.10334545504438	0.269877174026506	0.42405473692048	308.250732745352	0.575887715737466	0.26379730751791	2.18306896744338	0.0290307314760591	0.0824104827075171	230.849507493373	0.145045716899822	0.23314698874302	0.622121339339685	0.533862084249644	0.89070986429978
91801	ALKBH8	129.304790226814	0.359216692780464	0.34936995769058	1.02818426391031	0.303863159150546	0.596302891265358	137.816002855157	0.355273800333096	0.30948221996669	1.14796190996476	0.250984288508878	0.43744641488258	125.2950035049	0.148400829246057	0.311225389362361	0.476827515743819	0.633484950404854	0.756302175826356	123.664415857759	0.185835085151565	0.321764407425284	0.577550160499703	0.563567863910423	0.703487356685118	111.701711385698	0.235948421871442	0.308158819014859	0.76567148922019	0.443871795484359	0.852155996896936
7840	ALMS1	606.625172806501	0.590279133021553	0.252209444181596	2.34043231385316	0.0192614294516604	0.106912955153321	572.739252721087	0.283993041950131	0.201926984448339	1.40641451525656	0.159601072527996	0.318750844618039	620.391253942126	0.530654245482021	0.165637126570838	3.20371559485534	0.0013566642127303	0.00598191898736194	597.193917549245	0.500968631795811	0.206023382879912	2.43161055212757	0.0150318602249975	0.0491709760220967	440.313006281064	0.0104356958951967	0.190616280748161	0.0547471383568971	0.956339914671206	0.992028395785494
239	ALOX12	58.9037706977914	-0.0889019829638873	0.526988228128621	-0.168698233126735	0.866034008622576	0.951029388779168	66.6870446120362	0.0754207188338806	0.405214825861581	0.186125269907187	0.852346525631637	0.920217881815277	63.7766781027032	0.00651193810224618	0.400324144246215	0.0162666633922562	0.987021652780561	0.991812218124601	68.2906683720497	0.259812779248529	0.403974830384736	0.643141007079796	0.520132608123704	0.667756599350344	53.2977340347845	-0.0962566026962929	0.417490636849929	-0.230559907696549	0.817656717461574	0.968124769242544
80216	ALPK1	389.231401547852	-0.100829865483742	0.276123472913078	-0.365162238544938	0.714990304110343	0.887123078963997	435.817105089287	0.0431728217031755	0.229265173360366	0.188309550335913	0.85063399919708	0.918926626221763	409.283644235383	-0.0923520165659028	0.205680101241194	-0.44900802755637	0.653425865749001	0.771214644772361	560.862693985089	0.786067495568422	0.219381859074693	3.58310162419031	0.000339538433819384	0.00214421825249958	329.723832562403	-0.305174331310129	0.221956614231134	-1.37492785410908	0.169153812808089	0.624224168479183
115701	ALPK2	1907.45938483272	-0.670917054241306	0.326036427601522	-2.05779783313444	0.0396095441710557	0.175673498160389	2697.5302204584	0.211952530730265	0.159392718398982	1.32975039800575	0.183600523674619	0.351817984002737	2237.03281963396	-0.282316577425503	0.125623507229962	-2.24732284307828	0.0246194020304019	0.068432819347469	1801.52509838531	-0.984744825883813	0.177235530031686	-5.55613666011416	2.75810961958007e-08	5.33190112448611e-07	1836.74172142785	-0.452078567429105	0.146920867328772	-3.07702081840742	0.002090806979944	0.0411511944282092
249	ALPL	541.258909632392	-1.22775859730365	0.435988914255305	-2.81603168603663	0.00486208710863835	0.0388384682809794	630.446096325293	-0.845654491120923	0.235185167903853	-3.59569652566967	0.000323524780351272	0.00224152454568824	628.875393364618	-0.784663365370724	0.207268542173816	-3.78573302605999	0.000153256142786889	0.000869296061683969	680.175485000646	-0.408557055484483	0.238274786959598	-1.7146466090588	0.0864100378484861	0.189609304399758	579.933909152078	-0.540235041876217	0.227204975251546	-2.37774301059255	0.0174189610797165	0.192570945417198
57679	ALS2	876.820080539859	-0.0454042090363494	0.250215774479396	-0.181460218208937	0.856006356008482	0.94729581622618	1116.3106050712	0.432403556632791	0.16858720864657	2.56486574577132	0.0103215733448304	0.0399134077782219	988.286855030169	0.161498867358656	0.134222510479201	1.20321745422636	0.22889218226453	0.37811766744153	843.013775370309	-0.228332063876012	0.183401514502975	-1.24498461473887	0.213137405662742	0.362372830332986	836.571374149162	0.101971425435472	0.152836336113417	0.667193600871205	0.504648478073017	0.880897008977122
259173	ALS2CL	27.5406823354047	-0.394872945997148	0.749025008497388	-0.527182592727176	0.598066795687362	0.82372260514196	26.356091381951	-0.791115737062186	0.629674838149227	-1.25638772447614	0.208975430089493	0.384252371988445	25.4778351167013	-0.866445729735277	0.614671654019005	-1.40960742873054	0.15865563226123	0.289270700302589	44.9541679591044	0.846098211298434	0.487195762552099	1.736669889874	0.0824454554261935	0.182882459532564	39.190117640771	0.806126052177458	0.487772453390256	1.65266826073201	0.0983983973301263	0.501375082412307
8092	ALX1	23.192551283462	0.97647657954673	0.707691400297256	1.37980563157412	0.167646498228814	0.429435429429302	27.2768576987106	1.18426505813402	0.63089189069231	1.87712835686391	0.0605005037308435	0.158921362567543	25.5996795393915	1.08919463164622	0.63104750128037	1.72601052921735	0.0843455185041326	0.18118443402462	24.3477698594353	1.03026763065889	0.65191620346229	1.58036819024776	0.114022571897025	0.230950054939055	15.6747311396823	0.303688912326051	0.781703673686099	0.388496207129251	0.697648860362312	0.938305754285057
257	ALX3	45.9975445015435	0.0398361020516394	0.540150511486923	0.0737500033869797	0.941209310140336	0.982332497880845	37.1002131133437	-0.912163466783502	0.553825549994795	-1.6470230865876	0.0995533006178139	0.226389484946608	35.2772626745829	-1.02178506154476	0.541520420197793	-1.88688186711693	0.0591762165361744	0.138327430049909	39.2026909279093	-0.523351923387009	0.512569810429669	-1.02103540383758	0.307237665379955	0.470097906307208	35.0118675017506	-0.473605553692867	0.539608371304074	-0.877683851620578	0.380115310291843	0.818154251589076
10189	ALYREF	256.872353172589	-0.820452956254797	0.355401292032837	-2.30852553056839	0.0209699245203876	0.112848459790127	295.617741855863	-0.531877879907884	0.261301261152274	-2.03549679615947	0.0418009105936084	0.119671801024668	323.17774408751	-0.182296123035591	0.221165377624861	-0.824252534430595	0.409796082475022	0.566850749724693	303.603298257855	-0.296058349477088	0.257961633892101	-1.14768364973576	0.251099183298044	0.406752893738094	285.959351077236	-0.107622892104972	0.232490148117569	-0.46291377495509	0.643426173371959	0.924495255142466
23600	AMACR	340.891293882663	0.83340419660677	0.292890609329539	2.8454452620196	0.0044349381110009	0.0359769371355925	347.404101742648	0.72784080509685	0.219909315353533	3.3097315769764	0.000933854800512443	0.00546432484880746	402.958728207646	1.09237830282843	0.189560174159098	5.76269940494779	8.27791510846050e-09	1.07577061279647e-07	244.486257068203	-0.0703855088252515	0.248344945263283	-0.283418326677164	0.77685618142635	0.85874583885959	191.512732778191	-0.457501233466286	0.251454065500689	-1.81942269477855	0.0688469669084165	0.428659333254772
55626	AMBRA1	550.062515971053	-0.0544469134528218	0.280926990755459	-0.193811613851717	0.846323392903489	0.944618785148551	558.918857299606	-0.200821072836251	0.220523203056539	-0.910657336973122	0.362475949672069	0.554003147621249	525.586348569054	-0.337069902415632	0.179706236382549	-1.87567170289013	0.0607003738237203	0.140930024917872	561.615890515014	-0.0509581703257942	0.210826812737321	-0.241706307011743	0.809007742162071	0.881879410211174	511.490157446235	0.0235601096508468	0.191498166288472	0.123030471296294	0.902082968654123	0.984847001826296
262	AMD1	345.453296118388	-0.0328532231910531	0.255006181876114	-0.128833046122049	0.897489756397774	0.966651297686523	381.032185862736	0.0668808931295454	0.234725367318321	0.284932531552268	0.775695832000948	0.875401669898854	355.247598896115	-0.0899750426061864	0.191905727395257	-0.468850220508896	0.639176700086514	0.760225219358048	381.632415726633	0.188280554682639	0.238523354850567	0.789358990865257	0.429902217283702	0.588413649354788	346.903882833911	0.254514999870704	0.199206687487381	1.27764284964995	0.201375384668107	0.664389356505989
51005	AMDHD2	289.789517065834	1.42412957649464	0.262438930639737	5.42651798276686	5.74640381019384e-08	2.12280997369807e-06	307.843371147464	1.41515877942593	0.232262280397315	6.09293414757281	1.10859674829711e-09	2.56472469302571e-08	249.261657593415	1.02072956280139	0.235414117356175	4.33588934370089	1.45171965844343e-05	0.000103701663644192	324.454311792279	1.6036387211565	0.231942712432426	6.91394312129423	4.71364232006804e-12	1.87997594858528e-10	172.469547502066	0.509548088025368	0.252517590032517	2.01787165781106	0.0436046294916858	0.333238180571088
139285	AMER1	70.0770469805715	-0.0472561997918967	0.430123230587091	-0.109866653162153	0.912515129324991	0.970987914798888	71.5904039037492	-0.174184709566088	0.393381291830903	-0.442788493462374	0.657918726899631	0.796494268389178	76.6459006487284	0.0825640086411302	0.363722541382104	0.226997227962271	0.82042589767807	0.88994346696642	67.6242692294033	-0.22024941280706	0.483030326656943	-0.455974295302343	0.648408462488613	0.768532372932374	55.7248753852639	-0.473882026743045	0.435876390316318	-1.08719361101239	0.276951253793489	0.740386718558145
267	AMFR	1564.77340293147	-0.188620194441552	0.203228935050274	-0.928116827433514	0.353346971712007	0.645322883929653	1846.23282445303	0.107163654165694	0.157885936782847	0.678740971800958	0.497302000847211	0.674777390007058	1672.22271497554	-0.127433241136117	0.119613576736662	-1.06537438819902	0.286706542083498	0.443028201948094	1670.9110528654	-0.0533439318318521	0.167681373625414	-0.318126758378172	0.750388786932559	0.83971079298335	1559.4728188941	0.0929233427108251	0.135325579060115	0.686665029303488	0.492293839042293	0.875811008734973
57463	AMIGO1	80.6933309583123	0.138911523351764	0.445935179411856	0.311506088250257	0.755415915221652	0.909134270063267	85.8140586104973	0.12874011947018	0.377848795974903	0.340718617715884	0.733315421531116	0.848151248739337	74.1258658680762	-0.243702100546416	0.367999690774285	-0.66223452534337	0.50782093080254	0.651347333590782	69.5205103373907	-0.367926811405509	0.401552429135024	-0.916260953016901	0.359530042707257	0.521716204847168	68.2814135048135	-0.0498573602531307	0.374549423410396	-0.133112900826713	0.89410409255962	0.984707021215735
347902	AMIGO2	2508.00186324632	-0.924537394555126	0.223576935005325	-4.13520918216856	3.54631455391929e-05	0.000690065681269934	3941.8761258254	0.322241015444857	0.147836248725859	2.17971585603748	0.0292785304807854	0.09062833603578	2617.81478688418	-0.940920776165483	0.122503369635947	-7.68077465102955	1.58129432970563e-14	3.98911393090446e-13	2700.20303406281	-0.713249404628647	0.165708058191998	-4.30425298812107	1.67550114518924e-05	0.00016040184408291	3985.97413737149	0.74780874044073	0.121355152316976	6.16215073001168	7.17634911348318e-10	1.30544314327999e-07
386724	AMIGO3	54.1698654168218	-1.24150523061545	0.565926534000296	-2.19375688543842	0.0282528918731273	0.139475419337486	45.6433029913758	-2.96004727679805	0.62541497985296	-4.73293312784734	2.21298413936004e-06	2.79110300013613e-05	47.2098696937036	-2.42093339821671	0.566798014629197	-4.27124537442232	1.94384383979295e-05	0.000135786368983326	58.4271184245406	-0.975639587127827	0.52871709667305	-1.8452960822849	0.0649944800793373	0.15245383613764	72.6041134235022	0.166390473028727	0.421868771142206	0.394412870566897	0.693276243012242	0.937359607591073
9949	AMMECR1	61.6851476029679	-0.625538915121871	0.48208726332881	-1.29756366265005	0.194437315502344	0.465746475433647	90.5934993213398	0.34925772738918	0.362132273930811	0.964447944940442	0.334821394590586	0.525759763331725	65.5715880117234	-0.56762025905276	0.394020177861958	-1.44058677942027	0.149701457602427	0.27749538482401	66.3882371362108	-0.431903966496851	0.40809090076089	-1.05835235652537	0.289894831650165	0.451269120067457	76.3899940524006	0.332053935926675	0.359350804707085	0.924038381373153	0.355466332932719	0.802808275618928
83607	AMMECR1L	316.85176521005	-0.642407630338572	0.295135325152123	-2.17665448894487	0.0295063563587862	0.144005412375442	368.865044402546	-0.336291050211378	0.216459862730591	-1.55359541473021	0.120280953740904	0.260833111292683	301.493603373375	-1.02850810988061	0.212685161613417	-4.83582447444102	1.32594888427512e-06	1.15880598270565e-05	340.882680638391	-0.45254016045708	0.225379875879082	-2.00789959037812	0.0446539627304767	0.115682093780616	315.508640793218	-0.312703912161774	0.203954696587814	-1.53320280137377	0.12522589425765	0.557640642930904
196394	AMN1	62.9253851378386	0.587449102778868	0.451055804065425	1.30238675011853	0.192784209698272	0.46337682114864	78.84863908043	0.958510628550393	0.385094149165547	2.4890293208229	0.0128092401299699	0.0473815607641863	74.2922445519455	0.866795515221124	0.375656112386781	2.3074175732529	0.0210315524930478	0.0604323719398225	96.3426785281541	1.46242379332693	0.361008095071137	4.05094460011695	5.10112851152802e-05	0.00042468132996459	66.6454023022317	0.939081925770755	0.389927723694286	2.40834869825009	0.0160248670786336	0.183232908710547
154796	AMOT	124.984152383796	1.23290917580451	0.358942586555912	3.43483671757755	0.000592910963476156	0.00743057309759367	109.829654595898	0.816646258133959	0.331780611823986	2.46140440107212	0.0138394274513486	0.0501518697615371	125.926928437788	1.1543513000227	0.293101012861075	3.93840774808186	8.20241190925587e-05	0.00049719617469129	64.9482202902073	-0.502044267372029	0.411014910276147	-1.22147458600644	0.22190638223444	0.372368318173954	57.2242481908184	-0.535560354462383	0.414031720929729	-1.29352493393442	0.195829566085199	0.659718606037701
154810	AMOTL1	1594.13823596973	-0.239402834004683	0.25084014418156	-0.954403988188595	0.339879188267239	0.630888919965441	1733.80559939503	-0.178141511068793	0.176551222527949	-1.00900751928009	0.312971028057656	0.504476189272154	1568.94394491471	-0.442083539833234	0.13040588778837	-3.39005812797863	0.000698778051525507	0.00332973287409456	1380.3280593375	-0.81811319813403	0.183859015770098	-4.44967680647773	8.59996067516104e-06	8.97761112220072e-05	1669.98415711505	0.187277397503317	0.141007681538824	1.32813613740436	0.184133137123805	0.646593285846271
51421	AMOTL2	1549.67853172094	-0.758530726546182	0.255436948609933	-2.96954191895121	0.00298244118028994	0.0266980893703121	2234.06224360429	0.201360117049715	0.173463205603552	1.16082322097702	0.24571379764754	0.431202216947385	1751.34942599319	-0.480873856104034	0.119753536997508	-4.01552946293385	5.931248818379e-05	0.000372502279346731	1344.36313276233	-1.50848787959331	0.187037323508535	-8.06517036972288	7.3133805806972e-16	4.74579102006864e-14	1572.9664071592	-0.351412699689834	0.138179469016014	-2.54316145656274	0.0109854454314224	0.142315991027514
271	AMPD2	882.267458159912	-0.215003907690975	0.223929657042133	-0.960140387525897	0.336984564241977	0.627850944805153	782.154794268698	-0.869365165234045	0.181367006043254	-4.79340307920566	1.63975695965457e-06	2.14706235709623e-05	865.532767055764	-0.427570450491811	0.143026370545007	-2.98945186725035	0.00279478477036123	0.0111940545438618	760.71612162026	-0.804098299542041	0.18655053304267	-4.31035112270689	1.6299553307444e-05	0.000156725685307343	917.067289675866	0.185634460140447	0.149133576792098	1.24475295324831	0.213222574594589	0.679643210386108
272	AMPD3	87.1647679998908	0.511032380831966	1.49033109496261	0.342898556273354	0.731674777922434	0.895919162033324	44.1808318810031	-2.6699479425209	0.712063925917436	-3.7495902338837	0.000177123756048039	0.00134432676287535	43.1352719618463	-2.77955859224601	1.32377188729978	-2.0997262586651	0.0357529283045631	0.092605945444606	82.8845424281955	0.339325691920878	1.25918827334115	0.269479710941483	0.787560553249646	0.86692320206877	170.475924543327	2.08906440328924	1.01244589297831	2.06338374996401	0.0390761826235559	0.313811805069172
275	AMT	50.5154129925208	0.6332875474462	0.520949916694861	1.21563998217728	0.224122096403872	0.506267147586997	47.5303222966305	0.322596002745731	0.489221874150246	0.659406334408215	0.509634875565944	0.684855730377201	37.7036021878261	-0.286029725786868	0.52062094853739	-0.54940110763969	0.582730214121541	0.716728916436696	67.8152751487346	1.22593908410643	0.42937883575727	2.85514557778404	0.004301710596075	0.017987473251787	34.4413416288663	-0.134203247390169	0.546167472377293	-0.245718125259318	0.805900440361735	0.96645866168687
280	AMY2B	17.2232339383757	2.5570184841013	0.888865757400856	2.87672065529706	0.00401831144186297	0.0332029230357927	7.28322459174163	0.805734707504996	1.16580043697841	0.69114291086847	0.489475736114255	0.668186951248969	7.13151354416838	0.810231561089591	1.16629351472412	0.694706393254059	0.487239320637528	0.634991132040097	16.9330819548879	2.48841646222463	0.843557829775915	2.94990618827598	0.00317870430827533	0.0140140819760725	9.98450802395002	1.78087366161313	0.985147524539498	1.80772282044315	0.0706496510260885	0.433871974536684
155185	AMZ1	50.3200581849883	-0.983494288101532	0.521812960957713	-1.88476400872924	0.0594617061675733	0.228301005515793	87.4624131316545	0.539195155966143	0.362821310816051	1.48611765597064	0.137248002946802	0.286797210473765	49.9204801097177	-1.25088572219217	0.462797138091486	-2.70288128260831	0.00687412935115746	0.0240865320247151	62.0062257750528	-0.298753745438172	0.437902550329427	-0.682237966445788	0.495088491177513	0.646505655775753	62.7393157937984	0.100692302186452	0.38845384592243	0.259213039704489	0.795470870637051	0.964550075534725
51321	AMZ2	897.299628523249	0.230720559590443	0.237168152945884	0.972814253198185	0.330645627469349	0.622312494653865	1041.81444979566	0.450940200962307	0.198409108793966	2.27277973125003	0.0230394570679054	0.0754184190333535	999.975002132852	0.390360479745004	0.143003612591226	2.729724603957	0.00633872534087733	0.0224927346020257	1133.50843008387	0.754568712875828	0.184466010666907	4.0905569006876	4.30338612666391e-05	0.000366138557410349	776.017436488353	0.103844836308379	0.162723129584654	0.638168873554974	0.523363756771148	0.888870111199641
64682	ANAPC1	733.406434307191	0.354402693685848	0.235527380794017	1.5047197166252	0.132396151806512	0.373133379950466	772.057752260331	0.322002297756365	0.191158011646196	1.6844823556354	0.0920884865886014	0.213952488093912	770.688568899835	0.36424032221274	0.160164560103795	2.27416303567215	0.0229561858189764	0.0648606774857103	721.026127203636	0.257642825175887	0.201803342167321	1.27670246889305	0.201707309496773	0.348366602000973	629.699207259869	0.217476308477771	0.176586773501342	1.23155491300779	0.21811539196421	0.683375103320017
10393	ANAPC10	125.553826722111	-0.308085855218484	0.370459767553025	-0.831631076306788	0.405617215468608	0.690065585893939	151.422421795778	0.0590229027941964	0.302232881315761	0.195289481863264	0.845166330805376	0.916325524079237	159.70949791934	0.248858998319228	0.282571160835957	0.880694963997757	0.378482943264926	0.53772162597317	199.163551321223	0.851074884803733	0.318555554118889	2.67166864240609	0.00754751367819106	0.0284751419568459	134.029193279086	0.177967681067862	0.299668062008911	0.59388271100632	0.552590563360423	0.897147362094391
51529	ANAPC11	352.921861519446	-0.10052918276636	0.269014102817504	-0.373694842439386	0.70863136292886	0.884750880748057	438.790021803167	0.326679647936248	0.20942681755885	1.55987495653201	0.118789433667669	0.258620672591853	410.126083026353	0.195976202531169	0.185141549519944	1.05852091569568	0.289818020375231	0.446285558946624	477.00767970642	0.641336511905517	0.213799061152179	2.99971622162093	0.00270231245974008	0.0122930129136717	312.475927323812	-0.165099293303906	0.209457757093881	-0.788222387151346	0.430566636398876	0.844515069115864
25847	ANAPC13	170.525569401991	0.237585578720554	0.325089329325356	0.73083167390823	0.464881974263703	0.736134658798473	179.748015927324	0.208699280349863	0.281041274372147	0.742592990357386	0.457728133652747	0.639583579747299	208.989407752346	0.634313303261496	0.240377627297538	2.63882005323377	0.00831951282025724	0.0281569081019304	192.019169003138	0.489863981486309	0.279070829288735	1.7553392546789	0.0792012957783303	0.177290985608588	152.064401701757	0.202923207056805	0.278466686672117	0.728716276556766	0.466175234313227	0.866514887288687
25906	ANAPC15	156.45869048593	0.573649878683455	0.347669740737645	1.64998506187611	0.0989459913971752	0.312206458006435	226.229851441589	1.24328793313931	0.263597500743461	4.71661502720129	2.39800816673486e-06	2.99613777918684e-05	194.864209482033	0.967861636520241	0.263529431770072	3.67268896691848	0.000240011546517621	0.00130409893691565	155.28113796544	0.500857124782173	0.299123956846755	1.674413276897	0.0940494052555605	0.201044001084936	104.156328132309	-0.256279620141483	0.356601262795476	-0.718672777915733	0.472342559871637	0.869110310163813
119504	ANAPC16	308.361211070672	0.219892505353402	0.322383331001216	0.682083979560881	0.495185850090733	0.756386935901952	399.870286283409	0.707608298752182	0.24000801056869	2.94826950598662	0.00319558341247332	0.0154528272386497	350.963740185689	0.435821390606548	0.222130413607995	1.96200683880986	0.0497616880545712	0.120788023076469	423.016846816262	0.929322188305988	0.21407967885359	4.34101075488606	1.41828780312277e-05	0.00013853982975174	257.632316890741	0.000771483085028902	0.240027605201414	0.0032141431581652	0.99743548921343	0.999349952724396
29882	ANAPC2	395.639759369624	0.633331356655162	0.27318816269194	2.31829721469058	0.0204331736925793	0.111004834096428	352.741962427573	0.180068880360154	0.220682599221952	0.815963202332275	0.414521182125574	0.600454706119642	384.695309882222	0.450772602136541	0.192990662588033	2.33572234061282	0.0195057173613482	0.0567665737375248	352.504815439884	0.292783818124937	0.244313572617688	1.19839358488322	0.230763828722406	0.38309408017285	286.609058070125	0.056911711052516	0.21164564844762	0.268900926950081	0.788005923632333	0.962642157127594
29945	ANAPC4	326.85075079761	0.303740254873027	0.250611749806149	1.21199526801107	0.225514192007327	0.507597185834264	362.030460689207	0.403702286526754	0.218240790601272	1.84980216308106	0.0643420689951545	0.165926808940039	346.680271198801	0.338274935815772	0.191912983192131	1.76264747798284	0.0779599641834871	0.170517896159438	382.058411275008	0.640424504526283	0.218910738900952	2.92550519787907	0.00343897430943695	0.0149366449293743	243.548518215884	-0.24998241632033	0.22149456104525	-1.12861650029077	0.259059647022473	0.726720456290378
51433	ANAPC5	1478.56233658367	0.0197490525977391	0.193170549830944	0.102236353393531	0.918569073084518	0.973525518005993	1577.71175850697	0.0225335204242926	0.168276137794068	0.133907996223853	0.89347532716512	0.942729262369341	1618.91527278423	0.144085542351223	0.11954660263645	1.20526672589264	0.228100350504808	0.377120887906062	1410.53408925059	-0.181582350905	0.172403919517478	-1.05323795081464	0.29223194901871	0.453744770735185	1287.09147346235	-0.0947031870761698	0.140171660150115	-0.675622925309928	0.499280082303238	0.878422723935034
51434	ANAPC7	578.024784151818	0.424309902050374	0.249502293665924	1.7006252560488	0.0890133784992233	0.294126996618731	636.365608455688	0.503056267024028	0.18469203805252	2.72375719239709	0.00645439389050394	0.0272592006483577	670.637628719434	0.672992910216591	0.152698898614817	4.40732000244623	1.04657509736915e-05	7.71471686262049e-05	573.891868148577	0.352409894497406	0.196800365785536	1.79069735511287	0.0733418743870124	0.167357765066733	421.306993788448	-0.176364461751479	0.181986359204501	-0.96910813822752	0.332491237648155	0.78415043449727
283	ANG	93.4982072323423	-0.273508993967818	0.386584797547358	-0.707500645920544	0.479255411435163	0.746023728207566	75.7158160798071	-1.35510508248351	0.393526336573874	-3.44349273871058	0.000574252014295481	0.00367343843135101	87.4320580366307	-0.654869700259531	0.348586408693312	-1.87864381378015	0.0602931444216448	0.140255729991304	102.726980222829	-0.0442166640185589	0.382502575650226	-0.115598343209569	0.907970876031527	0.947183730166708	85.890556133379	-0.224964389766345	0.33822482910833	-0.665132688098102	0.505965628795204	0.881527198746643
23357	ANGEL1	157.018035739848	0.614200151403323	0.331337271796892	1.85370075655064	0.0637819834286491	0.238779698485925	164.544526799752	0.573251948907641	0.288695507575656	1.98566286577014	0.0470707709113355	0.13152868194843	169.326522650368	0.683186801365831	0.27161803549454	2.51524829756588	0.0118948578435993	0.0378066312826735	132.695052768477	0.134119062384031	0.320702053264358	0.418204564077036	0.67579755909524	0.788583757478456	110.839086348687	-0.0378989024140682	0.307206767867443	-0.123366105106191	0.901817196215757	0.984847001826296
90806	ANGEL2	262.158676264322	-0.122528940737777	0.270530353299598	-0.452921231363943	0.650605462087274	0.855549745653867	278.284296630599	-0.136504282258098	0.234393763828835	-0.582371646874444	0.560316375263549	0.72495627560608	294.686347940697	0.0825677637116048	0.204791311418121	0.403180013545725	0.686815801673135	0.79453604494133	329.223534016626	0.44176971417793	0.232697034339584	1.89847591066948	0.0576334181501646	0.140257284592079	251.14814155173	0.043060304817645	0.221134658039256	0.194724360258358	0.845608740216486	0.97559216664531
284	ANGPT1	1057.36370636306	-0.787507134891676	0.281076370647411	-2.80175502863435	0.0050825451406548	0.0400926655444819	1079.9654634931	-0.968045039361145	0.205211494203997	-4.7173041798469	2.38990242076412e-06	2.99223757727995e-05	1484.66027958051	0.157457576499578	0.134060189676168	1.17452897000913	0.240183215159621	0.391451341528922	814.043460500747	-2.39215929975316	0.208313768806773	-11.4834430458222	1.59788117085346e-30	3.25128194171115e-28	932.366873203572	-0.897292336776517	0.160161073879113	-5.60243706566166	2.1135878787361e-08	2.58936082368425e-06
9068	ANGPTL1	293.484174811186	-3.56887059965422	0.30883797952764	-11.5558021882954	6.90001406412137e-31	1.84092375230758e-28	308.723932462036	-3.84261697690489	0.272189033303653	-14.1174570123774	2.96498924135057e-45	5.39403421528731e-43	314.759286932888	-3.18690212190136	0.229158658286784	-13.9069679746207	5.74642699134283e-44	5.65599141902006e-42	383.081852262461	-1.3737484128815	0.248729388964783	-5.52306431740564	3.33137714658764e-08	6.3080729723635e-07	410.564787823605	-0.573664906001348	0.222126059585662	-2.58260965449718	0.00980561960151763	0.131390925151586
23452	ANGPTL2	818.319945381824	0.801757234815877	0.338773543149256	2.36664654318251	0.0179500664521021	0.101607023962253	759.932308481349	0.47483032586184	0.200680993806661	2.36609514859837	0.0179768236600223	0.0619006944897872	822.250498723146	0.709384254548313	0.15591824541049	4.54971932682219	5.37175179882531e-06	4.20769703850583e-05	822.00107439276	0.767215543701851	0.20896821643762	3.67144610209599	0.000241181944441022	0.00160192899779945	544.650504464757	0.0227792326418046	0.193445854941285	0.117755082675297	0.906261720678056	0.984847001826296
51129	ANGPTL4	425.33020496026	-2.01903124456598	1.9131633652394	-1.05533655998756	0.291271425982907	0.582598731413036	366.303347311489	-7.26074104124129	1.10192759924128	-6.58912713161969	4.42419837796606e-11	1.21438823691615e-09	363.969337989154	-5.78974777456385	0.986846935776676	-5.86691569347293	4.43976272967679e-09	6.06515026825471e-08	352.21443782774	-6.29093859455685	0.868966359653519	-7.23956517380629	4.50125536850401e-13	2.12746341334215e-11	1652.17517871857	2.12300049970332	0.754628426889019	2.81330575957158	0.00490350009109239	0.078600029497537
83854	ANGPTL6	255.882510759292	-1.6313277728817	0.276757050702122	-5.89443979383033	3.75954638319625e-09	1.69688398032535e-07	261.229791440762	-1.9101960457714	0.24586147393388	-7.76939963471102	7.88589987736948e-15	3.15619999425251e-13	260.987424048318	-1.79998847445551	0.226767605443881	-7.93759086943728	2.06146010319531e-15	5.53781049645845e-14	404.945464755928	0.070652249546973	0.280979203880098	0.251450102254266	0.801466135657941	0.876044883781624	331.780454275786	-0.166536062290623	0.212766060410234	-0.782719113986151	0.433792075350978	0.844923370646308
287	ANK2	908.494934643232	0.374772378860277	0.272166195931821	1.37699826231969	0.168512785083468	0.430944742354616	1166.01602866885	0.816595312066482	0.22282761731112	3.66469525600286	0.000247633260612325	0.00179766176552128	949.728104345807	0.366816141528038	0.176006920362104	2.08410067498129	0.0371510106816626	0.0956085161306053	863.101106866331	0.182726656246279	0.218499332965591	0.836280155944705	0.402997314127607	0.563641259665137	564.534053053343	-0.796964026231745	0.204193547414339	-3.90298340140293	9.50142209480606e-05	0.003365016922426
150709	ANKAR	64.571985153425	-0.453494424015858	0.459012080419319	-0.987979278457289	0.323162796645115	0.615855958177976	72.2200334279552	-0.283630324218328	0.401089808271439	-0.707149168014709	0.479473783698242	0.660211206521191	72.2291073321672	-0.234599567391101	0.374124415167284	-0.62706297124769	0.530617958273847	0.67104464480277	80.0992691707855	0.145915388450888	0.377095350877291	0.386945604371479	0.698796478423442	0.804088155226054	70.0592738374866	0.109673879520583	0.371113523027254	0.295526497191344	0.767591713907308	0.958372100371375
348094	ANKDD1A	66.665247764933	0.0854599821865054	0.483307464806075	0.17682322001957	0.859647249504154	0.948779575668878	64.992937030554	-0.166473947182131	0.438096122724849	-0.37999411212933	0.703949785768645	0.828009901814667	62.3496533248393	-0.239313617215455	0.440255257175212	-0.543579237987869	0.586731050198637	0.719733399762965	74.7136476872145	0.344874634989697	0.40464212704694	0.85229542832472	0.394050142787127	0.555883892584097	72.83345746941	0.581429663463175	0.383638671555851	1.51556583465682	0.129629171583331	0.565320680722656
51479	ANKFY1	1120.78996023187	-0.274933882003703	0.214464672250021	-1.28195417510623	0.199858721841267	0.474206735750425	1052.83551361217	-0.717029592300158	0.185495891906338	-3.86547424275146	0.000110873550139171	0.000904387715027868	1128.23891406262	-0.403350524793398	0.138308685694205	-2.91630654118997	0.00354202308157747	0.0137779764054364	1065.71205337037	-0.512737230753195	0.216847993216888	-2.36450069538048	0.0180543934580313	0.0567538605560791	1056.00854268551	-0.152888947643542	0.150705540362845	-1.01448790320144	0.310349998717664	0.765173170297148
56172	ANKH	7506.18203256683	0.98576789311459	0.37996465791074	2.59436732493727	0.00947651808617861	0.0637156596111549	5653.09189207536	0.143630715800536	0.162586043474591	0.883413562019438	0.377012865895347	0.567408510046597	5480.78844390808	0.107454715276286	0.120286159717548	0.893325678769751	0.371682790326433	0.530713949669553	3799.43517454988	-1.0673298107504	0.212251533327449	-5.02860824615948	4.94052587148955e-07	7.36782771269963e-06	3712.20693437973	-0.672939512874561	0.140244453655318	-4.79833244976988	1.59992064290315e-06	0.000114337185944614
54467	ANKIB1	2401.82531314211	-0.578734547668167	0.212934615537118	-2.71789791532173	0.00656981047149311	0.0481545448844605	2574.34149516467	-0.560161194462951	0.149747600807774	-3.74070229800884	0.000183506776189748	0.00138489369057844	2565.58253362948	-0.509000989898048	0.11057431037489	-4.60324815205572	4.15952117701426e-06	3.32983535290582e-05	2671.35144801639	-0.28813635202356	0.17925424959954	-1.60741713330237	0.107962894104809	0.222238433423909	2427.83991214379	-0.211356108868689	0.128300687248659	-1.6473497796552	0.099486171480885	0.502283841379102
23141	ANKLE2	1809.10385806709	-0.527111633568975	0.197056012890412	-2.67493300933738	0.00747441839413527	0.0532253067852836	2276.33718602668	-0.00171734724735643	0.156014912557856	-0.0110075839495124	0.991217396075456	0.99544557332536	1893.97810516834	-0.528984476009095	0.122419229171309	-4.32108974701069	1.55260503865124e-05	0.00011038295621151	1872.98978266399	-0.477454445035038	0.168561342103503	-2.83252636148248	0.0046181758074027	0.0190716204223837	1984.56684297355	0.0742714034228837	0.132717592049304	0.55961988366465	0.575738739439704	0.904753835826321
51281	ANKMY1	62.633660309628	0.358934988865771	0.451010509376535	0.795846175207653	0.426121449300497	0.707418345987454	67.7855175943778	0.387455287249918	0.43173359954644	0.897440661688042	0.369483823381217	0.560578112069372	56.8449880091253	-0.0321670908348509	0.418863851536741	-0.076796053698201	0.938785790161624	0.962265451836174	75.9641522022163	0.777307733028398	0.388410863033206	2.00125127026106	0.0453653182739378	0.117095387202456	48.0560616560088	-0.105636378268358	0.444655846848471	-0.237568850195185	0.812215512811302	0.967667532569054
57037	ANKMY2	358.70629209339	-0.822988679998176	0.246136613562019	-3.34362559104116	0.000826912553820263	0.00972117263325087	365.818097793937	-1.01369477095673	0.222569150569759	-4.55451606101635	5.25063132849408e-06	6.05031961240196e-05	387.087029792901	-0.707932583094784	0.181044704644448	-3.91026395654645	9.21953166709466e-05	0.000550239245817458	394.929082081793	-0.539866151023317	0.217667204292364	-2.48023652795294	0.0131295255709057	0.0441636185146323	418.246460480187	0.0251955319350213	0.189611113940044	0.132880037522422	0.894288254635907	0.984707021215735
57763	ANKRA2	331.040624507426	-0.0754661367983376	0.253561188841278	-0.29762495255367	0.765989427791135	0.912882506461379	464.73618314254	0.648334378157864	0.203180805960962	3.1909233507147	0.001418188989335	0.00783356996318662	383.48578969329	0.211555463454426	0.193718628964851	1.09207598972224	0.274799701935998	0.42926952268082	463.634756181189	0.744286289139897	0.212336964450203	3.50521300456118	0.000456242102761943	0.00276207082383113	301.17742585179	-0.0602731205771642	0.205411647901349	-0.293426011586797	0.769196545630176	0.958865279287388
27063	ANKRD1	1222.30652628346	-0.431040897557571	0.269118820549959	-1.60167503958555	0.10922748749725	0.331996256934681	3360.47191577592	1.80324256013319	0.156049537798743	11.5555777067333	6.91806865550742e-31	7.83634437232808e-29	1573.04920064725	0.188153063011347	0.120158107137748	1.56587905296852	0.117376934600144	0.231933886897899	2268.79177311706	1.11509449983689	0.189531848430242	5.88341489344631	4.01886793494086e-09	9.20734915247424e-08	1834.98239036726	0.917739281967435	0.169556569239793	5.412584638166	6.21214753425667e-08	6.65920029431121e-06
55608	ANKRD10	708.451626089407	1.01355479550563	0.321365380112605	3.15390162795533	0.00161103380864922	0.0164054893186112	568.529281078473	0.350993048749883	0.210305744769804	1.66896557739815	0.0951242019317411	0.219055675603072	559.463061643551	0.356675818468822	0.183724480535272	1.94136250884838	0.0522143224228265	0.125566013641925	578.852321544144	0.505715595068164	0.217167870105426	2.32868515412828	0.0198757511676115	0.0612916498246022	537.492571563361	0.613908569075578	0.19677418190377	3.11986340451819	0.00180934922362733	0.0371334132972133
29123	ANKRD11	3627.134822933	-0.634805529771089	0.190576707846351	-3.33097122384384	0.000865435482848747	0.0100390516010455	4522.54038287441	-0.117033644022477	0.145486956229309	-0.804427056938455	0.421150380261299	0.607220948387002	3732.58049166404	-0.701100029546387	0.104705696005857	-6.69591107543158	2.1433203491564e-11	4.02769808335994e-10	3958.32731290463	-0.401217474359185	0.158372651670953	-2.53337599721943	0.0112969702845161	0.0391884897873991	3854.77416830809	-0.105677381159332	0.121176247017808	-0.872096502079332	0.383155734242958	0.819808513750723
23253	ANKRD12	1279.5412755528	0.245531463377935	0.254208122283089	0.965867892704502	0.33411029029935	0.62507398326066	1485.21094661839	0.463936405842215	0.159583971428629	2.90716167600643	0.00364724638214723	0.0171937523794432	1348.57120170871	0.262420224282539	0.124596286865318	2.10616408309343	0.0351901018654721	0.0914440041550722	1268.35403269447	0.166734183149444	0.172343023860143	0.967455365554854	0.33331644395914	0.496028747952086	1102.61909483089	0.112046639528432	0.14225306136054	0.78765714042842	0.430897281771819	0.844661380176606
88455	ANKRD13A	649.881477951307	-0.704464608896089	0.224817777478761	-3.1334915627953	0.0017273988462526	0.0173114779199572	738.385474727015	-0.473267228232401	0.197023092703832	-2.40209013947325	0.0163016909445155	0.0573664722071506	739.202590046086	-0.409012313589799	0.155316223707697	-2.63341654738886	0.00845306059682303	0.0285365059450804	580.435477331859	-1.28053723003474	0.20041766292313	-6.38934319140266	1.66599778619771e-10	4.89004973674901e-09	726.698758545373	-0.0129702854345339	0.164022115509882	-0.0790764427968407	0.936971820751549	0.988687263134391
124930	ANKRD13B	175.535016488841	0.559872402047396	0.314928539617347	1.77777600825783	0.0754406503660678	0.264929614872582	168.988409778559	0.299554352953202	0.292628983643576	1.02366604026504	0.305993040771059	0.497502835550183	151.244258305593	0.0526355294351082	0.273947617824212	0.192137204379282	0.847634732913685	0.90783137256426	167.769553083576	0.394776756967434	0.300752210580034	1.31263127278787	0.189307226461692	0.33280455419742	123.883991248604	-0.107044584251251	0.293595842035458	-0.364598434055217	0.715411183937998	0.944264359807965
81573	ANKRD13C	505.66963220554	0.141248412679416	0.232765275939896	0.606827681272739	0.543965275674407	0.792097889599384	550.71797047072	0.198898761700708	0.19122711892505	1.04011796453758	0.298285098406324	0.490752148063131	536.58906939956	0.177836561572336	0.16361336407266	1.08693175878567	0.277066969494782	0.432080541518616	491.578366783486	0.00399589389523772	0.206360829780721	0.0193636258367625	0.98455102734178	0.992173786323747	472.642163279052	0.223635085372616	0.187300865737724	1.19398853012122	0.232482454772963	0.699369669758005
338692	ANKRD13D	431.97568044334	0.185910064991052	0.262215543895829	0.70899711828262	0.478326265123529	0.745042182028164	464.530278920985	0.210580045793765	0.217340529986148	0.968894507652055	0.3325978260927	0.523954000372521	399.960865809392	-0.16750691944376	0.1961645888965	-0.853910078195303	0.393154815014412	0.55184138149539	541.537734077663	0.702060951669091	0.224042493623179	3.13360622047842	0.00172672409060369	0.00846440290228554	419.373193317658	0.373498729733764	0.20042224642166	1.86355924256021	0.0623836257554331	0.406913558832941
54522	ANKRD16	49.3480947417339	0.950905967410743	0.528566043955992	1.79902961660911	0.0720139959416528	0.257091892737283	57.5499059057559	1.14758688824083	0.459617532891369	2.49683009484337	0.0125308980540416	0.0466209351027136	41.9091245965118	0.45403333539049	0.518019363078402	0.876479467277696	0.380769433883276	0.539992678990577	46.8217481870035	0.789951872771517	0.492669523596826	1.60341128268768	0.108843881693005	0.223706694012074	31.6942968540857	0.116518289550082	0.554744558766983	0.2100395356902	0.833636816199269	0.97258202914234
26057	ANKRD17	3081.41659746822	-0.00932987518545118	0.211977311246655	-0.0440135556516942	0.964893598491597	0.98818668800564	2865.79960238735	-0.437247775054929	0.15645693553249	-2.79468451537023	0.00519503851011723	0.0228989821552781	3044.86682487261	-0.183079413071106	0.108414347700213	-1.688700960295	0.0912767515272676	0.192424724778692	2635.10016592954	-0.577526211690578	0.160426073834104	-3.59995228885172	0.000318275574417228	0.00203347433255925	2961.90491096981	0.158733319807858	0.1259567137065	1.26022119136684	0.207589580273163	0.673782238648174
200539	ANKRD23	14.40674666917	-0.16436378937204	0.864970574310668	-0.190022405678977	0.849291573210158	0.945215784461026	14.5670837430087	-0.327769174431587	0.82896879015016	-0.395393865639036	0.692552235538856	0.819823986208719	12.0413085061815	-0.958914307681385	0.92614586888007	-1.03538150943862	0.300490777515378	0.458439030340434	14.5010472927409	-0.208633127087575	0.816374501338332	-0.255560562885722	0.798290173558813	0.874083735531232	13.9165945955937	0.0241605331186943	0.794624957419848	0.0304049512831106	0.975744096129922	0.996334091159612
22852	ANKRD26	371.102385934936	0.19421311907779	0.266770354637687	0.728016122112066	0.466603717253077	0.737401348581493	383.727162384402	0.111169000261056	0.230663566279961	0.481953010845797	0.629839326866286	0.776510391054142	419.491887288289	0.394414677016641	0.205334554014853	1.92083928060209	0.0547519726354155	0.130061659229687	363.239932081815	0.0758028012010008	0.245622058609451	0.308615608997604	0.757613945843392	0.845353231699035	323.597207502074	0.0866291416305653	0.21437606478606	0.404098945080544	0.686139960685352	0.935594946784799
84079	ANKRD27	446.7192892162	-0.465252100646742	0.238127191328655	-1.95379661621514	0.0507252746239812	0.206793768127511	550.086511324242	-0.0169325744671375	0.223191963451642	-0.0758655204483036	0.939526088471018	0.967569237865298	492.802759318849	-0.292520785068908	0.173315974474563	-1.68778894130062	0.0914517511856034	0.192675334485102	500.148775596898	-0.168498856496903	0.211435640799165	-0.796927404765	0.425493193869221	0.583910127160493	465.894212222836	-0.0237288302814065	0.179918305962428	-0.131886692432296	0.895073914578467	0.984707021215735
23243	ANKRD28	1550.30672216718	-0.0158260141658932	0.195813412123513	-0.0808219109930563	0.935583582618824	0.981024414485879	1801.35030824506	0.222179212232171	0.169200064114925	1.31311541395907	0.18914406064129	0.359466612312304	1614.29549018141	-0.0337087733392671	0.121610746372756	-0.277185810832412	0.781637434253193	0.863786334484846	1705.20673044442	0.192168309961307	0.169927031321588	1.13088723122354	0.258102558274176	0.414961994386163	1428.34666912851	0.0344409009516672	0.140613908858261	0.244932391335366	0.806508780764324	0.96645866168687
147463	ANKRD29	283.253740421287	0.864873330617233	0.270461865169102	3.19776442448359	0.00138497370502512	0.0145005139561213	310.240063713547	0.925157056374234	0.229233022137588	4.03588037948105	5.43979282678526e-05	0.000487429794561273	292.210728051301	0.831797828635888	0.205839933994373	4.04099346756799	5.32252412009273e-05	0.000337805864873539	359.322921423938	1.32496825861042	0.226417880640531	5.85187112811989	4.86073209360337e-09	1.09275447160503e-07	176.081506635293	-0.0955012099895014	0.249414521743218	-0.38290156211443	0.701792753076929	0.939741667794068
374860	ANKRD30B	41.6020400887989	-0.116329345615292	0.736851335228533	-0.157873562893406	0.874556430539988	0.955729096787656	90.8293721588623	1.56157344677134	0.380867974074152	4.10003873538422	4.13080992050085e-05	0.000381234701886654	60.9062794523578	0.759316775789751	0.422507139851198	1.79716909886345	0.0723087786211396	0.160944006037756	108.379092385404	1.97355538553361	0.372802682959551	5.29383364375558	1.19778402402777e-07	2.0396308097097e-06	68.2407403965146	1.31940254355815	0.392036686757894	3.36550784180298	0.000764028954357662	0.0191501704092236
651746	ANKRD33B	36.8757994515053	0.377294914009617	0.629169633028194	0.599671208214064	0.54872538013598	0.795073512040382	38.1416160855912	0.288935607971106	0.573092789743105	0.504168981258033	0.614142635838482	0.764938861878907	35.0511339745414	0.119670432899745	0.55803649718009	0.21444911489566	0.830196844262269	0.896855387925896	21.559583076191	-1.68089822286304	0.731294166404763	-2.29852540890185	0.0215319034368216	0.065188226882901	22.15714322308	-0.943520933224238	0.675374558544713	-1.39703357386947	0.162403475226003	0.616087909250717
284615	ANKRD34A	34.6192846581897	0.370079999671783	0.590446213714866	0.626780206351699	0.530803319983267	0.781653950658543	44.9529993525956	0.846513169881873	0.499059133587151	1.69621816917222	0.0898445708137934	0.210244350372484	29.3361427879489	-0.226655842839463	0.578632878459311	-0.391709236161908	0.695273064854552	0.80130904719968	22.9332155802068	-1.04345398479513	0.670439922789526	-1.55637209140767	0.119619637655342	0.239378854817867	32.9937549874008	0.511559462213032	0.541089119741205	0.945425519658765	0.344441678713289	0.793790894026699
148741	ANKRD35	50.2173515153196	0.669254340197057	0.523188974371661	1.27918280579368	0.20083268924477	0.475948541718514	31.6849722904499	-0.898092817397328	0.586377408904809	-1.53159518726125	0.125622360895059	0.269155547335292	62.3537430687354	1.04619098341487	0.41828915879247	2.50111904988178	0.0123801553989223	0.0390021556650219	30.3484042074921	-0.893872084627339	0.593136891160752	-1.50702493462859	0.131804265997007	0.256701851605138	33.2871430891379	-0.132980804811341	0.559523070209702	-0.237668135402356	0.812138499832634	0.967667532569054
375248	ANKRD36	131.483109601512	0.314588816216427	0.406192753762852	0.774481605843942	0.438646041638704	0.716319964079744	123.337128268382	-0.0301327352848412	0.426322266749343	-0.0706806508480069	0.943651920703072	0.969821844721543	145.408810200343	0.451903367365914	0.319474736993896	1.41451988228587	0.157209313871676	0.28755056221951	141.223405830035	0.437406298882775	0.325178730022961	1.34512579851668	0.178584613246742	0.319081452898815	104.930267910271	-0.0382942599204963	0.328405034163414	-0.116606799338652	0.907171649393762	0.984847001826296
400986	ANKRD36C	144.824961731278	0.536005299802878	0.440389821032065	1.21711555127849	0.223560254623396	0.505567773706937	137.917898996495	0.254235120030965	0.42898451135386	0.592644054277409	0.553419389718437	0.719071665365843	149.162370111751	0.492289120523789	0.327279053941626	1.5041876789695	0.132533049305889	0.25349742849078	125.034972639555	0.0941557280345232	0.359049957251966	0.262235731080867	0.793139707581009	0.871193049716034	94.2947642648559	-0.393937258058468	0.357370176784063	-1.10232269968207	0.270321404163854	0.734998160290646
353322	ANKRD37	175.249275895711	-0.883629584959938	0.391052412161028	-2.25961931823112	0.023844887584589	0.12387785389034	171.816415803266	-1.24422473359205	0.289820454246318	-4.29308806663655	1.76205073955421e-05	0.00017894625277929	167.182288386116	-1.29772083909193	0.257966156345895	-5.03058562981369	4.88983934317572e-07	4.63434813203268e-06	170.580262473055	-1.08128828281921	0.282450763164126	-3.82823636483113	0.000129064779515635	0.000940754510069945	223.369946512232	0.232056370699983	0.226208754733991	1.02585052896325	0.304962044403147	0.761049875678942
51239	ANKRD39	57.592502348576	0.161589738092567	0.560932954319373	0.288073176746474	0.773290724546745	0.916950956929207	56.9338042661236	-0.054899283214336	0.453294941951734	-0.121111616595496	0.903602628196354	0.948847143554326	57.7388463003078	0.0431078535552938	0.450899713237625	0.0956040828807886	0.923835022387199	0.954189828730904	57.5885460680603	0.10418082183437	0.448330731609285	0.232374928795116	0.816246819933257	0.886149672029187	53.4790313601128	0.231844320978958	0.436048525189959	0.531693854205695	0.594938049196364	0.912888244271751
91369	ANKRD40	447.466189099348	0.411962561111742	0.290217300308717	1.41949691032726	0.155754196996336	0.412048944017895	513.996827793794	0.592431795291126	0.226824352978882	2.61185268473479	0.00900530490461252	0.0358986374467737	477.242514803754	0.453811517597796	0.200934369078548	2.25850619622168	0.0239141187103731	0.0667660398684399	434.337325007153	0.278670454884434	0.242945751995923	1.14704806564846	0.251361756221115	0.406942421289541	393.711313593341	0.335157097077391	0.218826033968406	1.53161436507039	0.125617625543889	0.55775340690826
338699	ANKRD42	148.632309083825	0.11752769983414	0.381109516872338	0.30838300968881	0.757790908724939	0.909750806862414	145.10691554552	-0.130508841142294	0.294857753121671	-0.442616277715583	0.658043308880223	0.796521727380664	151.170511057889	0.0360203948381035	0.272242760232377	0.132309835557639	0.894739228121583	0.936952005867617	143.504660065823	-0.0356344786964712	0.300916800042119	-0.118419705019738	0.905735113283438	0.945508698692841	149.108357616114	0.395109836375883	0.266054940857269	1.48506859185843	0.137525655066413	0.579141709830709
91526	ANKRD44	699.603874276584	-0.349966777588913	0.218676656940158	-1.60038470720121	0.10951326557409	0.332612260683663	709.674958581966	-0.521148472435827	0.190489350868377	-2.73584045543798	0.00622211851262872	0.0264362975870959	702.225899193919	-0.492476987536636	0.150731626175495	-3.26724390913988	0.00108600070876054	0.00494527740265323	559.181269577538	-1.33014876908972	0.217725135296084	-6.10930275588463	1.00067342213333e-09	2.53976415067879e-08	685.332405379868	-0.100893480586115	0.166424011860683	-0.606243530954987	0.544353050281293	0.893084896685249
157567	ANKRD46	83.1147610129506	0.421328294616915	0.40564611409245	1.03865975780281	0.298963003126955	0.591219147946896	87.4898222066094	0.38917500959811	0.36779246050986	1.05813754055373	0.289992741697984	0.48137591420863	88.7272762173456	0.46765530653267	0.344059885446692	1.35922647862745	0.174074833182152	0.308894723932509	82.3412793744493	0.341974220556667	0.375039908867777	0.911834214094887	0.361855996523635	0.524246714255685	69.6966632991151	0.225280624433631	0.378073541233812	0.59586456036687	0.551265710175249	0.896329376539009
54851	ANKRD49	89.785095818265	0.427961041846247	0.425312804971027	1.00622656276573	0.314306597220281	0.607066615411842	99.4670951989701	0.516357931853839	0.344241027598461	1.49998951448676	0.133617118676005	0.281428195252725	106.758356654725	0.730791496087359	0.321450905614803	2.27341557706816	0.0230011483169523	0.0649308245693066	108.083496685409	0.815073051618665	0.339730687500814	2.39917405641112	0.0164321017718576	0.0528300433238219	74.9550814937698	0.219415617591047	0.366698773402421	0.598353835643342	0.549603861905426	0.895928149845122
57182	ANKRD50	817.729828728848	0.804451440401082	0.250077917009659	3.2168031868644	0.00129627489278934	0.0138708345479757	792.129330066493	0.580301824760469	0.182668153374439	3.17680895131703	0.00148905092700284	0.00815059059921821	766.045713749423	0.541596655536981	0.150830462500232	3.59076440235769	0.000329709570047093	0.00172662560711971	556.544867405694	-0.267094934684618	0.203924970986942	-1.30977061510393	0.190273446674395	0.333903336840537	526.325639927957	-0.069049517127315	0.178435622985845	-0.386971592173568	0.698777238885173	0.938845068269403
283373	ANKRD52	901.206435761195	-0.0840981178032629	0.205619318222604	-0.408999108304688	0.68254031553127	0.871391163060286	984.102189422863	-0.0159916233802366	0.185271003974018	-0.0863147661383605	0.931216200602656	0.962644246288083	867.605185215274	-0.345268760769236	0.147798560397077	-2.33607661564249	0.0194872488163218	0.0567319641145941	806.73408487962	-0.506641283436191	0.186939706949746	-2.71018550153387	0.00672455873916022	0.0258413340792633	859.309225056749	0.0632399565804632	0.157273297947465	0.402102311109338	0.68760873198157	0.93572097832994
129138	ANKRD54	113.247015964613	-0.247745983041055	0.36289871073886	-0.682686313590494	0.494805079887122	0.756164499516453	135.728908756222	0.096942710810478	0.301855224562572	0.321156312437397	0.748091937477062	0.857748270940325	124.671880183835	-0.0974444680511092	0.290359965643334	-0.335598841373351	0.737173397833064	0.832578833820488	122.298050758455	-0.0769092212503816	0.316062966653893	-0.243335124214668	0.807745796755667	0.881063809744847	117.984374993097	0.156424750104114	0.299929827000798	0.521537826592009	0.601992161855358	0.914375744502164
22881	ANKRD6	62.1622466124107	1.18036620126363	0.457887683370409	2.57785095369943	0.0099416869187325	0.0661640205910767	48.8409932284692	0.490769589337443	0.466910369463341	1.05110021416214	0.293212565746663	0.485198908065076	54.4290321219234	0.790893587912083	0.428752401984613	1.84463943350798	0.0650900067006771	0.148485364069611	38.8254822279932	-0.00322864854676584	0.519212827995731	-0.00621835280770911	0.995038504276237	0.997869952567613	38.8974686476549	0.336050673380026	0.489153059710364	0.687005154539988	0.492079480227514	0.875811008734973
122416	ANKRD9	89.1668434748093	0.0056244656030461	0.387247551887429	0.0145242121625629	0.988411762787495	0.995958849392992	87.0547958610671	-0.248863969955643	0.406551926252008	-0.612133294386067	0.540449570879711	0.70941212114408	95.0947518377712	0.0600302018727796	0.32919923650616	0.182352190454295	0.855306343153776	0.912902532471976	97.0232034446921	0.18372421642441	0.355760098907515	0.516427269355386	0.605556024097295	0.736077691248033	79.4129065487261	-0.0479228832360671	0.35545702469816	-0.134820470285434	0.892753820656529	0.984707021215735
23294	ANKS1A	253.367377956994	0.113923942950526	0.317079225135018	0.359291728753327	0.719376861312453	0.889449277807871	250.491591929935	-0.101665443324928	0.246313808319667	-0.412747640980756	0.679791516301098	0.810743115249536	262.132758637069	0.0782773247877428	0.218936270348965	0.357534750468598	0.72069151589983	0.820912893466625	234.66926449329	-0.168779219662248	0.256209175725036	-0.658755562460345	0.510052747103731	0.658336009996806	237.519221499658	0.204655165921686	0.233116272006676	0.877910255513285	0.379992423277166	0.818154251589076
124401	ANKS3	189.568382179955	-0.00969890806491034	0.300163441540064	-0.0323120897573257	0.974223168007798	0.990777831680332	201.357496408003	-0.0215381572465436	0.260618104497336	-0.0826425980193705	0.934135728783681	0.9641681161786	197.18513452533	-0.028769346532507	0.237124838951781	-0.121325739891624	0.903433033125303	0.942314958419606	212.899952263532	0.254465347340356	0.258906550451109	0.982846308434392	0.325683086388137	0.488897263004975	178.534894734509	0.0953371026772619	0.260389297644532	0.366132953772203	0.714265868648262	0.944264359807965
203286	ANKS6	263.86069420322	-0.132954556636527	0.299932379997722	-0.443281771169678	0.657561939212396	0.8584064269467	286.71815180405	-0.0808189035229381	0.235663093938355	-0.342942554866392	0.731641676738485	0.847301467264563	278.535637169633	-0.107111195970071	0.228040122565917	-0.469703290652766	0.638567016529771	0.759962323719843	290.551181984264	0.0859953143866647	0.234963316981961	0.365994639040898	0.714369075892344	0.815984848343253	270.684414712397	0.219154712744347	0.21375016770852	1.02528440138207	0.305229013736777	0.761049875678942
55139	ANKZF1	331.881714185403	0.582766594800921	0.249888982948673	2.33210199154967	0.0196953263131785	0.10850031996648	321.131891054261	0.343857628584063	0.235102984914599	1.46258299829315	0.143581518232	0.296743237943656	296.517809185103	0.18030711638783	0.216825672202283	0.831576420616911	0.405648076046535	0.563248750908934	355.020155922181	0.692315818238704	0.251017878579159	2.7580338984515	0.00581501673850951	0.0230545825448503	315.042430511278	0.696655723124847	0.202176809849368	3.4457746348055	0.000569425027680712	0.0150253118293069
54443	ANLN	292.190161991801	-1.28260957358576	0.409651400105275	-3.13097812739355	0.0017422513608855	0.0174270366413354	319.029810418677	-1.18170099214065	0.278852181093644	-4.23773264926989	2.25788404710523e-05	0.000221671412539595	343.027143640266	-0.787244030601232	0.217754812739991	-3.61527729603495	0.000300026302196226	0.00158919975155372	274.105273011426	-1.76548643167922	0.27372209063278	-6.44992308657968	1.11906929745421e-10	3.40109934094458e-09	292.223530241705	-0.844930298149976	0.235640379452037	-3.58567703937158	0.000336204828101555	0.00989898867615014
55107	ANO1	2136.25525600652	0.435485434021546	0.214639765756241	2.02891310697809	0.0424671415224619	0.183008076496295	2547.1457094095	0.704408014868293	0.156396604897865	4.50398533477314	6.66908107117357e-06	7.4983253594913e-05	2015.41811803178	0.161255343832895	0.116413137627397	1.38519884541746	0.165991673664653	0.298940647185863	1289.71416718221	-1.35540247852911	0.575242216538138	-2.35622914932434	0.0184615253182314	0.0577012786892394	1237.97298539749	-0.988943299930322	0.16973645253674	-5.82634599197989	5.665409970352e-09	8.29498928098124e-07
55129	ANO10	977.810747087652	-0.158531528168359	0.203693486474772	-0.778284720400196	0.436401181206298	0.715054443318389	1097.41900738615	-0.00890869990762837	0.201857124285437	-0.0441336907932512	0.96479783756922	0.982055581187998	1058.06575700014	-0.0621084768167066	0.134781152210729	-0.460809807587937	0.644935064652725	0.764726005366833	1055.64397083735	0.0072425986708131	0.192304677525629	0.0376621035120056	0.969957091562255	0.983308130738462	943.299316185976	0.0282542917157714	0.146679594098805	0.192625919708634	0.84725194408482	0.97559216664531
196527	ANO6	1806.17380001498	-0.000184433177619994	0.215393981765157	-0.000856259660128669	0.999316803720629	0.999815765346203	1944.39505397543	0.026371633256293	0.176428981961681	0.149474496554204	0.881179232076785	0.936914080127535	1860.0631087	-0.0498712059239016	0.119377163042572	-0.417761694555569	0.676121360016095	0.787398437695012	1516.39872305261	-0.633394408690032	0.169902329531316	-3.72799131381708	0.000193012028836478	0.00132709587982928	1637.00764340873	0.00109113244810798	0.143794959751281	0.00758811331075365	0.993945619645112	0.999210167562002
57719	ANO8	179.387098639723	0.135639701532967	0.348749815836267	0.388931249204294	0.697327005015832	0.878379948960805	151.062192051797	-0.607316029953323	0.315934668589435	-1.92228359320245	0.0545700832951298	0.146976893253617	151.647314292138	-0.520919456829524	0.311711502166672	-1.67115891845078	0.0946902922937234	0.197712312216751	153.144529601731	-0.401912566917051	0.313564162881574	-1.281755425185	0.199928455292989	0.346240782716725	154.381646312406	-0.0102967947027413	0.297601363365733	-0.0345992860593423	0.972399270802516	0.995482403795184
3730	ANOS1	20.6615194795754	-0.196131314368988	0.847612297841916	-0.231392719133917	0.817009720989231	0.934397297145061	33.0451108499763	0.824795254429679	0.638501518456489	1.29176709935402	0.196437812355654	0.368260232254618	29.8829631104288	0.648142698651678	0.585032892569696	1.10787394500979	0.267916259467946	0.422085862462752	14.4035472792993	-1.87745084776702	0.913460812718278	-2.05531624523673	0.0398484692352658	0.105927901447927	11.8323174266311	-2.37411771807426	0.993441718409069	-2.38979063802178	0.0168579796214025	0.188451492862717
8125	ANP32A	507.906524990201	0.101005845262019	0.24295159237289	0.41574473447777	0.677596803117337	0.868640172145584	488.38306756464	-0.200912215100249	0.196377690149257	-1.02309083556052	0.306264899599834	0.497877423435583	591.906159334345	0.386457923469027	0.15627751276154	2.47289527866184	0.0134023409087811	0.0416068535761746	491.560368028464	-0.0504593835663071	0.204132008801374	-0.247189962331706	0.804761213211189	0.87876645120978	482.375199293854	0.237426370084765	0.199897404725265	1.18774113356338	0.234935412739863	0.702684123976381
10541	ANP32B	1899.09476353668	-0.0496639145943694	0.189192177579744	-0.262505116383241	0.792932041329593	0.925524216235961	2232.37745648996	0.223887282803998	0.162803248230321	1.37520157145304	0.169068961267296	0.331755355112996	2140.23994597114	0.157846383250675	0.115428730782228	1.36747915515483	0.171475166577414	0.30577276511161	2549.91847716852	0.665130899480796	0.162018227088125	4.10528439568109	4.03817766356247e-05	0.000346026572812758	1846.81098070784	0.153761201464466	0.138934687604152	1.10671571020879	0.268416860852205	0.734550732783807
81611	ANP32E	419.040591219312	-0.491272304397542	0.236259460665524	-2.07937622059098	0.0375827843890505	0.169185942772756	386.049604692301	-1.06401845620453	0.210362419501425	-5.0580253769962	4.23620071931808e-07	6.38995754231811e-06	472.609795753788	-0.24677117842405	0.167920762930852	-1.46956918320856	0.141678471684141	0.266448721688828	444.398517364999	-0.362922411419825	0.207939696634492	-1.74532529042666	0.0809282620722866	0.180207737204735	431.293536333291	-0.0810694293754707	0.180177903418098	-0.44994101850187	0.652752969980938	0.928136988305461
290	ANPEP	4801.57225847201	-0.401427419510356	0.243745068342073	-1.64691504218248	0.0995755096130985	0.313263928255803	4344.09229379564	-1.02745970395074	0.18761483107304	-5.47643114392562	4.33989535974983e-08	7.76589025104563e-07	4666.36683230056	-0.666071037425795	0.106756878868339	-6.23913929000535	4.39985082387812e-10	6.9885461234297e-09	4338.90033330633	-0.848818485118085	0.157533243430911	-5.38818643374375	7.11722035072841e-08	1.2676888770103e-06	4568.10411353297	-0.241316984014306	0.123203610235765	-1.95868435634732	0.0501497636041925	0.361186599779205
84168	ANTXR1	7500.45975188025	0.900203438514723	0.216228072237274	4.16321261712448	3.13800911439796e-05	0.000616611087192503	6771.72230000487	0.512650160589397	0.15703483912106	3.26456322341432	0.00109632992489679	0.00626541333090707	7024.87854958267	0.644015529466962	0.116423397658936	5.53166753777117	3.17200690292548e-08	3.7637805227598e-07	4431.62631419505	-0.602710821390779	0.166445540001957	-3.62106921809796	0.000293388000468872	0.00189769555260173	4457.51518703709	-0.182211609279303	0.140699881299504	-1.2950374058343	0.195307325982239	0.65945598994355
118429	ANTXR2	1197.63415394901	0.274758158044459	0.291123402796659	0.943785883941355	0.345279075521446	0.636191003792277	1061.15146660797	-0.258535496234929	0.185193100229293	-1.3960320115319	0.162704855598785	0.322758391029872	1064.39092095592	-0.19248841313899	0.14880104782882	-1.29359581768825	0.195805067859616	0.336033622246429	1034.61853053053	-0.198798964088721	0.193942897417024	-1.02503864145772	0.305344955232551	0.468276212003931	1112.71267793685	0.341643274854417	0.161735661691981	2.11235587303598	0.0346559368441125	0.292322933539986
301	ANXA1	10970.8881239418	-0.798512273786844	0.236234901122524	-3.38016216059749	0.000724430745573828	0.00875001562511004	12592.1245266983	-0.524518739670608	0.145935609102797	-3.59417926094472	0.000325415741099668	0.00224943396855712	12456.229883127	-0.499907419475198	0.0988400593725385	-5.05774098729539	4.24252125170822e-07	4.07432472998395e-06	11048.1196942096	-0.85366033685117	0.162739725821383	-5.24555594857101	1.55811766577711e-07	2.58716494849989e-06	13205.54940754	0.129052489383198	0.119232895217594	1.08235641806469	0.279094185797359	0.741348799839708
11199	ANXA10	11.7270513191153	-7.05562936915755	1.77126335582881	-3.9833880975063	6.79396697413889e-05	0.00120130143581018	12.5071977091093	-7.23716183218261	1.69387671173924	-4.27254343957044	1.93255889837349e-05	0.000193691441508936	12.2886618371874	-7.1896363871624	1.68321739913807	-4.27136529769952	1.94279864174359e-05	0.000135786368983326	18.0444296919941	-0.953271949891603	0.830690645329565	-1.14756552905854	0.251147966905257	0.406777029505883	24.7169313146539	0.442051519535711	0.638518069570437	0.692308551006397	0.488743581243158	0.874363796215968
311	ANXA11	2902.76628109319	0.00127678158742771	0.208082820208653	0.00613592984825672	0.995104267028352	0.998220767135888	3070.52853689183	-0.0225989285290677	0.149728904639917	-0.150932303842173	0.880029117603586	0.93635438732144	3172.23757160008	0.120218731348582	0.113126096305836	1.06269671874446	0.287919509377867	0.444272529359033	2744.93968768921	-0.229645404994977	0.163556998141756	-1.40406957576919	0.160298132285946	0.294969202650641	2462.75621259418	-0.192547839687074	0.137030035008409	-1.4051506275632	0.15997649204544	0.612265783709773
302	ANXA2	33177.3625237167	-0.164120677578573	0.286956398356338	-0.571935940507487	0.567365374121388	0.807658131574744	39895.6806920894	0.181589868785046	0.161556607859165	1.12400149514989	0.26101239165811	0.448800771393231	39874.6804109394	0.22855432576468	0.120142582906912	1.90235901571857	0.0571242351891356	0.134578735756551	29081.1056917095	-0.679840866285036	0.178516314247997	-3.80828424084868	0.000139934368415088	0.00100956255578313	25755.5020014156	-0.68454643851449	0.154701535055215	-4.42494923059533	9.64649668256911e-06	0.00049493948363643
306	ANXA3	18.5846723510133	0.112521746643021	0.788739556711371	0.142660204734979	0.886558547187032	0.961693342747336	31.8801059486998	1.22758851934735	0.583170498044695	2.10502507150707	0.0352891257131509	0.105114495767255	16.1321785829787	-0.473694981525826	0.760321708540143	-0.623019145981435	0.533271940295395	0.67320536785819	20.2462893865321	0.275662561024874	0.712390038584839	0.386954541886179	0.698789861695226	0.804088155226054	13.8121269524364	-0.490728935279674	0.804578314803093	-0.609920658127322	0.541914367223821	0.892622833755989
307	ANXA4	1549.19398308203	0.827254578281534	0.220752052511729	3.74743776499011	0.000178650142811282	0.00271502989188893	1610.47281173319	0.769449820759379	0.176823425503813	4.35151518282733	1.35199957400261e-05	0.000142649023594458	1748.44930309678	0.990710842738796	0.12907338179642	7.67556276089046	1.64693994335953e-14	4.13733364850653e-13	1538.87102052648	0.763594289218614	0.193762898881054	3.94086945245056	8.11868038241802e-05	0.000632888038902132	947.689929301604	-0.192727087507827	0.165085983354965	-1.16743459130281	0.2430349085772	0.711977230275951
308	ANXA5	21589.1446686634	0.0326565435573077	0.202774094172998	0.161048893797285	0.872054891534011	0.954550446180797	23392.4357077894	0.0779215077595663	0.149366231582325	0.521680884187124	0.601892536390902	0.755480209538528	23614.1332985484	0.153676576613643	0.0990535673435875	1.55144918789835	0.120794075306692	0.236931600176864	19582.569735874	-0.327338210814603	0.154598910091929	-2.11733841215283	0.0342311370760091	0.0939517148142408	20600.7594760673	0.178411349804457	0.121070831310102	1.47361133870047	0.140586266693474	0.583444470004342
309	ANXA6	9770.48465164517	-0.137068674334007	0.25462687282657	-0.538311894626166	0.590361740900809	0.819597948803782	9472.18437308662	-0.442664359545444	0.168135360790722	-2.63278561668196	0.00846877840162224	0.0341682198482118	11068.533219578	0.090906900050929	0.124656856284312	0.729257120391297	0.465844396450459	0.61660708912887	8009.57596386341	-0.908962817889539	0.187300265210615	-4.85297133384958	1.21625277054057e-06	1.6223460567044e-05	7933.47082669291	-0.490376306936061	0.147313783953389	-3.32878766518697	0.000872248760678003	0.021028551447189
310	ANXA7	2148.67022404499	-0.045211145210395	0.22794130189907	-0.198345560167126	0.842774707843676	0.943776057407683	2379.62209632061	0.0630492479667277	0.160807962027006	0.392077899452139	0.695000656541075	0.82130478175896	2452.71411031771	0.1953940448517	0.122894177215588	1.58993736952182	0.11184892317858	0.223887279237181	2298.57380288362	0.0872668539816337	0.172429623265346	0.506101285434822	0.612785548222369	0.741166613988006	1829.8865419041	-0.23219256047854	0.142663205828679	-1.6275574289097	0.103618762073929	0.510902200188746
8416	ANXA9	38.3600637316539	1.63794911356715	0.685294236248114	2.39013992374236	0.0168419549111723	0.0970632839836675	31.3991206228058	1.10858400707275	0.641535474351048	1.72801669026043	0.08398523212179	0.200598902344606	31.2992010375073	1.1394749926356	0.62054621239077	1.83624518187865	0.0663214031547937	0.150464902177266	20.8555981634681	0.276181600886054	0.830660061469247	0.332484506836109	0.739523436697353	0.83302457283225	20.3717594434831	0.504331255751117	0.719651163229969	0.700799611700141	0.483428080430193	0.872010847889391
316	AOX1	316.476280169974	0.916993709288816	0.353871313264547	2.59131971119481	0.0095608623069136	0.0640556433352704	453.264658367531	1.52732849064764	0.209823468659434	7.27911181911999	3.36025081499002e-13	1.16272425174597e-11	335.574904914116	0.946763239270698	0.193949068137264	4.88150445043977	1.05279546888095e-06	9.41323007470028e-06	289.288096242982	0.669343956036501	0.276919327543176	2.41710812305848	0.0156443692808658	0.050787088484801	233.418924361007	0.444750859087788	0.237218673194079	1.87485602671724	0.0608125329759916	0.400941938994923
55435	AP1AR	278.822823250887	-0.351055780028979	0.269130185680368	-1.30440879064346	0.192094239549588	0.462273690124746	365.099847820418	0.252881916510961	0.218411067746432	1.15782555856807	0.246935230994562	0.432460810757249	305.936847866357	-0.205296797289335	0.206078223458881	-0.996208108957701	0.319149040261158	0.478205849195905	418.242834502234	0.696714622759874	0.223815440835401	3.11289793125691	0.00185260076440587	0.0089751703699324	293.250124050558	0.100732036205228	0.208699907349035	0.482664498919788	0.629333974258301	0.91992564069332
162	AP1B1	938.68434009409	0.106438160844251	0.213353182189891	0.498882462177282	0.617862189812092	0.835837008550308	935.70610995654	-0.08935682226047	0.183493459538779	-0.486975516648241	0.626275681484658	0.774099364964491	991.356915258551	0.127286465140949	0.1428823991882	0.890847759165153	0.373010849458279	0.532277395162806	749.836391292405	-0.679020483488813	0.195776500121876	-3.46834519498563	0.000523674142200695	0.00311840678428539	821.578291050378	0.00855722338960121	0.157016410933643	0.0544989109018521	0.95653767627631	0.992028395785494
164	AP1G1	1034.77960867852	-0.0672860291283813	0.211322008199074	-0.318405213455075	0.750177584141254	0.906829649134102	948.088501082811	-0.559124160471738	0.179490304430036	-3.11506608809437	0.00183903701058738	0.00968903790527539	1021.331461146	-0.249279260833412	0.136031698582101	-1.83250862432598	0.0668756780353084	0.151346238569164	799.109044565804	-1.06332816724313	0.185595516430542	-5.72927723521315	1.00859442593027e-08	2.11311973530417e-07	942.325173800057	-0.0500793116869723	0.147299364098357	-0.33998321712735	0.733869166714473	0.949136401548418
8906	AP1G2	260.035040649484	0.696195638206196	0.267655007964345	2.60109326367971	0.00929271868977214	0.0627846823800812	199.279456747197	-0.173193117590193	0.282689653229611	-0.612661679023389	0.540100065904257	0.709206199837315	193.689555881738	-0.206011319206403	0.272624523437655	-0.755659529849722	0.449853354232061	0.603624882961067	249.315327850594	0.546623925814094	0.250564317444972	2.18157130826955	0.0291411863463995	0.0826653927430355	173.507157866293	-0.102772195545358	0.250110678411998	-0.410906868102869	0.681140826114089	0.935196616541852
8907	AP1M1	754.760513288086	0.0723090842904879	0.22811258139488	0.316988584532808	0.751252264163094	0.907409574579796	723.770007705487	-0.246099318007999	0.189113147196368	-1.3013337340976	0.193144245098666	0.364349246017232	766.396173389089	-0.0191128081483973	0.151189364912443	-0.126416353157286	0.899402358052492	0.939923113470641	694.831368441717	-0.236830965378311	0.203515928035906	-1.16369744453873	0.24454664540649	0.399426187497267	661.058183400753	-0.0250192218262683	0.163408623986104	-0.153108331836855	0.878312845494513	0.981204079949025
1174	AP1S1	375.986088765476	0.273046016497334	0.280032550158645	0.975050994402782	0.329534965455972	0.621218861787853	431.20830279547	0.459813963266607	0.218805544945646	2.10147308369552	0.0355994583606458	0.105823114544712	439.272830605156	0.548382884379314	0.185576373460107	2.95502533083609	0.00312643380201348	0.0123372386114288	459.823823309778	0.715941851755303	0.211511862568392	3.38487800665934	0.000712098950603171	0.0040419611829745	354.282078884563	0.374118486046863	0.19475267480515	1.92099279982248	0.0547326152270648	0.377005036383328
8905	AP1S2	252.870680851856	0.850323500393926	0.337940391722387	2.51619374665475	0.0118629949298141	0.0754780694898506	216.987154337163	0.336677822226307	0.30329393032273	1.11007108473306	0.266968396122135	0.456167572539985	217.893995970768	0.386897542326179	0.24382276538466	1.58679827011149	0.11255834076521	0.22477973655557	220.798254539979	0.4877541776377	0.296600841330769	1.64448008795011	0.100077074041804	0.210961417712354	191.322936263575	0.435718639979497	0.265798406193278	1.63928236523231	0.101154466968318	0.506487204411541
130340	AP1S3	10.4528742317238	-0.251926114354791	1.02030714624074	-0.24691203554047	0.804976301649478	0.9302560852634	15.212435965622	0.603087539156032	0.827319896499902	0.728965351501254	0.466022857267533	0.646796269344778	10.9340608674273	-0.268368521740901	0.956302591827765	-0.280631385959095	0.778993140483401	0.861861119267215	13.5855368814517	0.43196386478543	0.863968432881395	0.499976443982797	0.617091664063438	0.744080558055488	12.1663592335382	0.424077710088213	0.927451935474347	0.457250337044494	0.647491121398016	0.92655284904703
160	AP2A1	2436.75713872011	0.387010574370957	0.188838203624814	2.04942944246533	0.0404201406900336	0.177666993474232	2681.24625738372	0.465362536039853	0.162024117656932	2.87218065291494	0.00407649858480945	0.0188400764079319	2476.51828689631	0.308491133776938	0.120784087457756	2.55407098956503	0.010647154642965	0.0344797823497098	2174.31066675033	0.0238206625716995	0.167308537934377	0.142375654379591	0.886783291461503	0.933435634721205	1897.08515069165	-0.023500946195743	0.132320610923904	-0.177606088965673	0.859032342272464	0.976476264090438
161	AP2A2	1182.1446390218	-0.177638354574358	0.218146523796006	-0.814307519016309	0.415468803343495	0.697834142829043	1372.34562947722	0.0705349031623172	0.165053783521127	0.427344963911651	0.669128087284462	0.804548462249603	1262.80891494878	-0.118821260799268	0.126361556722203	-0.940327611351674	0.347049540737981	0.506856103768143	1232.10238423922	-0.115743812884138	0.173020994481349	-0.668958199154349	0.503522143145662	0.653254388893281	1047.5952732045	-0.244526915483033	0.146300373925526	-1.67140321601303	0.0946420611258393	0.496707524276285
163	AP2B1	3763.25735541857	0.222986597885982	0.20375887932751	1.09436505845503	0.273794902253484	0.563932148742922	3715.58170488046	0.00918601608819826	0.159501049743933	0.0575921983143415	0.954073464202838	0.975937986427285	3978.59264475782	0.247300240767639	0.119845214869364	2.06349699516336	0.0390654329978368	0.0993640583431529	3170.54200628709	-0.34388530146366	0.176118429561006	-1.95257987662524	0.0508693975734504	0.127678678208085	2856.20808925317	-0.292951867729855	0.13779884218062	-2.12593852817622	0.0335083783083663	0.28776937766112
1173	AP2M1	4991.74848521473	-0.0538644745869242	0.211399697036013	-0.254799204266353	0.798878189896486	0.927864133491072	5935.78923837312	0.249835668089913	0.147969031023305	1.68843214260533	0.0913283046904417	0.212638928527852	5732.34530642671	0.204373602117287	0.1058221151052	1.93129386909451	0.0534467211458889	0.127795345981648	4742.09167176725	-0.2749569712262	0.162259346100412	-1.69455244233542	0.0901603553211902	0.195586386995101	4392.61280689927	-0.13927068371526	0.129842307813269	-1.07261405054161	0.283444317970139	0.74480903513887
1175	AP2S1	948.734608303227	-0.377222946478138	0.219673599503828	-1.71719745718267	0.0859431000088572	0.288221468912385	1089.00396091099	-0.144068182528123	0.167096064496665	-0.862187765834535	0.388584200893489	0.578659369977443	1049.33222513376	-0.202807729648655	0.133439206310955	-1.519851138623	0.128548393092529	0.248091589726894	1100.60082828714	0.0162406881086962	0.199481969641226	0.0814143159800635	0.935112464399328	0.962698322194832	985.771948135347	0.0449752428764713	0.14811449423792	0.303651868156985	0.761393131086374	0.956933669984925
8546	AP3B1	1866.44220416564	0.14454150296083	0.202415288973819	0.714083919715796	0.475175288667375	0.74321971283748	1759.66136685815	-0.215665780919802	0.164297301231638	-1.31265565108547	0.189299007979758	0.359638162786861	1947.40206336815	0.133068551884111	0.124169319368061	1.07167014010659	0.283868217131558	0.440058036575749	1472.32976992175	-0.674482491344849	0.177218656895391	-3.80593388507049	0.000141270119889088	0.00101736520052099	1556.47287480388	-0.0906575127817675	0.144779906062213	-0.626174689896615	0.531200366474504	0.889800266213657
8943	AP3D1	2856.32000252415	0.0356941370858582	0.184241111733281	0.193736005770153	0.846382597410972	0.944618785148551	3075.51496195613	0.0629367290018715	0.149599333079833	0.420701935671636	0.673972747519676	0.806955792680966	2888.28882293384	-0.0668561240715344	0.111254177150901	-0.600931360814014	0.547885704312751	0.686816112056323	3039.34028222017	0.151540361159205	0.166218136991384	0.911695702419406	0.361928926926374	0.524246714255685	2553.24120580749	-0.000711717066689848	0.12696135857707	-0.00560577702276092	0.995527260488024	0.999210167562002
26985	AP3M1	624.435997700177	0.127512218236232	0.228454061927191	0.558152554437268	0.576740216107842	0.811300483592787	655.367552712385	0.0840818160477236	0.188656103109392	0.445688290290661	0.655822424214138	0.795078740664293	691.666588552878	0.276413952185586	0.160473327292889	1.72249156198454	0.0849805100320976	0.182222493654541	573.000596864378	-0.184039345923178	0.199393853107025	-0.922994079583758	0.356010290544153	0.518614675158665	537.066572835334	-0.0198731446891404	0.171743713176215	-0.115713957277434	0.907879244254945	0.984847001826296
10947	AP3M2	258.203795917084	-0.260221516725857	0.335071151661917	-0.776615699188623	0.4373855364184	0.715631024069298	315.294845054935	0.136842333848783	0.223144672703957	0.613244906053976	0.539714416260954	0.708935795389549	281.298977538972	-0.14135778570984	0.205393229371727	-0.688230016842505	0.491307944212226	0.63848290190322	312.564037047912	0.231086725481222	0.23521195937152	0.98246163204745	0.325872476062558	0.489073518581198	263.350298306145	0.0863961555096755	0.222662438143386	0.388014054952725	0.698005632532352	0.938438479751783
1176	AP3S1	903.426036231912	0.333714955714522	0.246256819305691	1.35515010977326	0.175369736200143	0.441958239466608	961.684499918728	0.330152750983668	0.212841449471298	1.55116755596136	0.120861535038229	0.26166326202741	939.844096579409	0.314173578847295	0.145371131778199	2.16118272592558	0.0306812272377012	0.0817802833896373	1053.9409380302	0.660685863610077	0.189958185579996	3.47805945604721	0.000505057884910546	0.00302254232719397	798.02259179183	0.269939009638405	0.17776917149819	1.51848043934408	0.12889332696122	0.563134382640612
10239	AP3S2	53.0146481217144	-0.443799189279389	0.482011172750176	-0.920723863613444	0.357194613897213	0.648814853174914	57.6157858854503	-0.372314385166356	0.436131157099304	-0.853675274297321	0.393284937781733	0.582015281131458	58.372703596865	-0.27768864903278	0.40976814372969	-0.677672613847606	0.497979294219331	0.643258967834093	56.1688898861748	-0.317685172829597	0.436813427671296	-0.727278862564308	0.467055144037183	0.623415277314475	47.331265462398	-0.510052089423829	0.468325342939654	-1.08909777596544	0.276110770566518	0.739292130111869
10717	AP4B1	269.905544615823	-0.365928057057364	0.294523433621866	-1.24244122974328	0.214073811553529	0.493304834451603	277.453334829127	-0.489850398685635	0.245587909929063	-1.99460306831524	0.0460861886827529	0.129168269727781	307.070152335345	-0.111179673547852	0.20737837244505	-0.536119906029797	0.591875683452897	0.723604480442108	312.13733822003	0.0137056509962708	0.244412177518172	0.0560759743456389	0.95528128350994	0.974668150076931	260.591114729081	-0.166403605065856	0.223327950285481	-0.745108728455805	0.456205992924261	0.859137248167204
23431	AP4E1	436.941850156879	-0.295180398386332	0.246053429390061	-1.19965976136993	0.230271506614507	0.51416025821346	539.617392717688	0.139598207354473	0.19462761639901	0.717257961317677	0.473214941224834	0.653316292892559	432.590360203318	-0.48252345351597	0.174713972594923	-2.76179086508844	0.00574852873541745	0.0207791490231465	445.605846175117	-0.298805952518569	0.217548187446162	-1.37351616681484	0.169591938827539	0.306572989854631	431.49962868578	-0.0262362452966987	0.187745360170565	-0.13974377461506	0.888862438585749	0.98449946642693
9179	AP4M1	248.725565675606	0.347713797321488	0.278738353052148	1.24745587937242	0.212230388264614	0.490603907810445	258.222826742205	0.278991753003882	0.237639655272545	1.17401177292532	0.240390310073099	0.424903055063697	256.420392049561	0.305513545693929	0.216232892287312	1.41289117701847	0.157687723706001	0.288149282924654	240.270225468157	0.203536705289883	0.251710855166685	0.808613141277116	0.418737703480323	0.578018496425858	200.451668231626	0.0371416017155315	0.239539987513893	0.155053868462681	0.87677884988648	0.980953021315542
11154	AP4S1	46.2799587142297	0.137455928150404	0.597780055818893	0.229943984936239	0.818135296903314	0.934411375059094	58.1462755693818	0.558832002782079	0.450809801760754	1.23961812853096	0.215116672134443	0.392388797987168	46.4031551179311	0.00443372888732996	0.45700852660949	0.00970163274681863	0.992259338444267	0.995368696826069	53.6970078155222	0.460412614270897	0.450964393085476	1.02095114676522	0.307277584983649	0.470099070693094	34.5350451762061	-0.472285714590759	0.518193668698356	-0.91140772865305	0.362080582921904	0.806519383777436
91056	AP5B1	289.08249878393	-0.0887953520924772	0.281576231089201	-0.315351021458724	0.752495150145955	0.907803132300275	323.160016970237	0.0473653656562501	0.241115522505084	0.196442622872824	0.844263737879739	0.915559492478507	279.629394038005	-0.335075768440807	0.21654940107247	-1.54734100755453	0.12178103827431	0.238338860150847	300.213032130465	-0.0362894618647431	0.245442004054683	-0.147853510260037	0.882458378290557	0.930514961034531	287.130458525845	0.169889655330216	0.243778587639274	0.696901466922955	0.485864459689456	0.872854811167382
55745	AP5M1	427.912147324809	-0.42086091410941	0.240118906108192	-1.7527187714231	0.0796502919586991	0.27306722023305	476.315136469138	-0.282187351941581	0.201756465474485	-1.39865332829826	0.161916966214621	0.321770442459278	503.701695885313	-0.0543092088260312	0.165632220361278	-0.327890362802428	0.742994560656662	0.836399989159576	443.08746418483	-0.374378128625796	0.211472119166225	-1.77034272934827	0.0766700640021197	0.173077118906628	448.132547828963	0.0235007996290038	0.202985891937168	0.115775532007309	0.907830442719261	0.984847001826296
55317	AP5S1	93.0126516262971	0.313528992785598	0.38549259241561	0.81332040862558	0.41603437891751	0.698467599159715	117.191522333549	0.713346219350715	0.365574654097742	1.9513010854412	0.0510212400342574	0.139451861846421	104.10218788788	0.477138399259004	0.320280889312501	1.48974982642019	0.136290028049758	0.259072532972457	87.2683794811218	0.0830868421633859	0.363732045749793	0.228428710459403	0.819312971674001	0.888064080646335	68.3030187113656	-0.269582423005012	0.415616164528163	-0.648633152445026	0.51657552162327	0.885757925754327
9907	AP5Z1	1037.62331819726	-0.518722437630966	0.230791334282174	-2.24758195208819	0.0246028594716274	0.126501897565892	1166.59737281265	-0.341355478572006	0.188435148989596	-1.81152762848323	0.0700592162863447	0.175820866629319	1002.17780829229	-0.821585310061858	0.147425729406976	-5.57287600588246	2.50567915754953e-08	3.02698142091095e-07	1061.57499302452	-0.510556318888167	0.186746157883064	-2.73395889198355	0.00625778565294012	0.0244361453866582	1128.46659044329	0.0575396797449479	0.154641693533334	0.372083869687737	0.709830405652862	0.941996022524622
317	APAF1	330.842122531475	-0.158360942420884	0.260579403539284	-0.60772624493712	0.543369053405965	0.791836220382953	301.243622482575	-0.686030216189873	0.238691249002191	-2.87413224849134	0.00405139279812202	0.0187601516880259	318.537299751757	-0.426814129521911	0.197730572905214	-2.15856416764904	0.0308839951854332	0.0821566269797699	264.494588762534	-1.04312440535748	0.244311455048859	-4.26965000535431	1.95779941806285e-05	0.000183763737403006	305.729508787493	-0.0964460825735114	0.204254303081351	-0.472186294822384	0.636793821298891	0.920685883179826
320	APBA1	99.6034768947281	0.809814946281021	0.377828036377229	2.14334265409698	0.0320855941762736	0.152441489386759	109.576194702712	0.88008941574544	0.333236403034293	2.64103623653288	0.00826528785996146	0.0335048316456979	97.0455838616296	0.642497020982981	0.328235070361861	1.95742953449387	0.0502969889274618	0.121865666473156	73.028502666505	-0.0349071058579677	0.414306226969692	-0.0842543596635859	0.932854199028831	0.961692972034445	70.4485788850317	0.196024209932603	0.374814858748387	0.522989431601466	0.600981607768064	0.914304544981952
321	APBA2	56.9623921934627	0.752549843549431	0.476506026741673	1.57930813319473	0.114265397236679	0.341686266307241	79.2900222349924	1.3201779148922	0.392088752055298	3.36703847782405	0.000759800862512932	0.00461453159139746	59.7839274704056	0.757506707562625	0.412054654216684	1.83836464364817	0.0660086913940973	0.149949369326583	55.0326487951978	0.622331124879129	0.44478610331067	1.39916944402476	0.161762177177144	0.297071276887198	57.5883502045961	1.00864534334598	0.43432953322897	2.32230430163781	0.0202165560929528	0.211428547432048
9546	APBA3	264.578059479262	-0.358640975586778	0.292491933288879	-1.22615680902409	0.220139671152685	0.501345956366368	278.785931349803	-0.399637731909637	0.245016110521178	-1.63106716150036	0.102876148851233	0.231925257089138	262.79003069776	-0.537584949014449	0.228216661820408	-2.35559027428722	0.0184933029397061	0.0544951120736174	308.048882223169	0.0427885962891485	0.251785018399461	0.169940993952483	0.865056541482364	0.918864252388584	264.171232088451	-0.056403194846974	0.228939670072723	-0.246367066175371	0.805398098028729	0.96645866168687
322	APBB1	683.162365032123	0.246946869717342	0.217858045653011	1.13352191780266	0.256995142290049	0.546006667551641	653.584590491854	-0.054792068046602	0.188238131383703	-0.291078474078741	0.770991302672781	0.872701900596271	669.458191875164	0.0634831849573744	0.161339273616313	0.393476328078345	0.693967704415227	0.800278098533157	563.402922834762	-0.38387475648547	0.202886441453504	-1.89206707819086	0.0584820440536241	0.141739796244307	597.487994194134	0.154204708180573	0.166479918223019	0.926266121623139	0.35430769745059	0.801258894336261
54518	APBB1IP	327.973291779026	0.177735369018551	0.273214398482053	0.650534415484788	0.515347078717455	0.769153322211873	364.895942236501	0.291337290532391	0.220108347438787	1.32360854970942	0.185633084221088	0.354186626766662	324.585369983719	0.0216059280483694	0.195829417284675	0.110330349484527	0.912147388776286	0.946923648692456	317.573887685599	0.0328557369470068	0.229529411405975	0.143143907988741	0.88617652841625	0.932878746372946	343.277131195397	0.55171232690002	0.19714734166615	2.79847713003553	0.00513442053114034	0.081079618306502
323	APBB2	2203.08958022127	-0.300096845731923	0.188216726243233	-1.59442176963649	0.110841599716692	0.334920484991321	2603.64046525634	0.011570040649454	0.158849844132215	0.0728363361806256	0.94193635564409	0.968530490598308	2337.32375080503	-0.259106759523125	0.112798700926707	-2.29707219493143	0.0216146516375673	0.061723837541952	2107.38264651128	-0.518738768902999	0.170730910398905	-3.03834125695804	0.00237884399141129	0.0110390499098928	2314.98383839134	0.141727127896907	0.127686136450781	1.10996488605901	0.26701415795073	0.733604873611648
10307	APBB3	246.488922777729	0.881780509177452	0.289907605776283	3.04159149883742	0.00235331029053604	0.0221425104609527	182.727658471045	-0.035005574715768	0.272249052599583	-0.128579234276541	0.897690598539762	0.945405755343121	186.202300003152	0.0736867912325323	0.275219957614721	0.267737819128967	0.788901136749584	0.86821783980286	304.739785278736	1.2875234009582	0.25163846044423	5.11656047603084	3.11157549414473e-07	4.81168452474175e-06	143.683282582873	-0.275635110149079	0.275486019406156	-1.00054119168459	0.31704867364529	0.771627091503227
324	APC	1756.89356965391	0.143745437284807	0.190661010951306	0.753931999875522	0.45089005455021	0.725946894854475	1748.90161237869	-0.0524968077819517	0.165461415643893	-0.317275224424137	0.751034775001891	0.859793357627925	1801.56121643945	0.084334095106834	0.120033099879213	0.702590328765131	0.482311091289144	0.630869872273728	1417.46349205194	-0.591678852089506	0.181374037195905	-3.2622025800221	0.00110550110886376	0.00584391933593548	1586.75591312809	0.137290836460529	0.134048647421792	1.02418665985144	0.305747118460005	0.761260867737623
10297	APC2	150.007314469481	0.136437052049401	0.356879041895445	0.382306148673682	0.70223429448374	0.881817712124717	139.153287307358	-0.274204235541754	0.310875796734348	-0.882037902024483	0.377756311173031	0.567958931662232	127.943959151827	-0.491048310640786	0.298307617483931	-1.64611388332126	0.0997403146220448	0.205774313094579	160.849888941106	0.275111562087668	0.310899346311723	0.884889483851882	0.376216240368887	0.538620800535721	127.088978016796	-0.0527042600861837	0.299990277643521	-0.175686560578514	0.860540194180846	0.977092087528233
164284	APCDD1L	1152.2150223135	-0.102935443013579	0.315810569668637	-0.325940462099111	0.744469401545973	0.903842616539685	1002.96857205479	-0.796388003155473	0.228085468000569	-3.49162097058058	0.00048009900582682	0.00315174891359357	962.594435234659	-0.889284880672851	0.185010555495236	-4.80667104799732	1.5346418821044e-06	1.32194976472809e-05	971.773773036967	-0.745326042501574	0.208690227157819	-3.57144679294414	0.000355014676295756	0.00223022040237077	1353.23585102914	0.590721348100926	0.181041364120323	3.26290818107359	0.00110275241720845	0.0248865517312118
327	APEH	948.857486801905	0.191617493589161	0.205775523136411	0.931196726746434	0.351751810765652	0.643377854974469	1098.048011096	0.405095173069344	0.16766884821405	2.41604315520908	0.015690201616287	0.0556714689145266	1050.91822507184	0.337969349590495	0.136753671981724	2.4713731243404	0.0134595302370827	0.0417520121640116	916.777643334972	0.0383376134878148	0.182234855245253	0.210374757541414	0.833375192377902	0.897768284621784	755.074085094639	-0.179935492259475	0.156301142383264	-1.15121034635983	0.249645709745091	0.716604284582481
328	APEX1	1895.11601163717	0.658643346048513	0.231345866677164	2.84700719104538	0.0044132365456441	0.0358736072897786	2030.35752536254	0.669968296524873	0.153414056629847	4.36705938974909	1.25930494269862e-05	0.00013369119758605	1967.72875044371	0.638639998131427	0.115553277928982	5.52680122604508	3.26122094502262e-08	3.85440365234563e-07	1920.14027911261	0.641357071200312	0.172476316210602	3.71852255017544	0.000200391405924051	0.00136842936753028	1331.68271218343	0.00246049625154829	0.137387402722417	0.0179091838319382	0.985711302551434	0.999036209933953
27301	APEX2	208.386892907304	0.350349111156374	0.327194515534933	1.07076706522292	0.2842741791005	0.574787401905314	234.980885098389	0.484877527931628	0.267326451393203	1.81380303147942	0.0697080556409046	0.175138025545165	217.850594346045	0.339544160026816	0.243202642977144	1.39613680127122	0.162673303545326	0.294672051436456	195.269330598852	0.117062756124991	0.280538875852701	0.41727819636112	0.676474934712208	0.788914085022349	178.608257742188	0.205388927712295	0.266588096384908	0.770435478918564	0.441041614472337	0.849676105715738
51107	APH1A	1164.87737047421	0.130931468163615	0.197737873683183	0.662146637489358	0.507877249246316	0.764873840247274	1275.99068511271	0.204028618509337	0.161651998462994	1.26214720788648	0.206895820941901	0.381596661386085	1197.06959308072	0.0779673104006274	0.127994668655261	0.609144984082295	0.542428342872627	0.681684766442702	1304.57869681217	0.376430051818929	0.172614166264948	2.18075989916807	0.0292011800383616	0.0828160090622562	954.407906640627	-0.156153496571572	0.160223058272694	-0.974600648964052	0.329758391595053	0.782694021142922
83464	APH1B	138.20426139119	0.277178932463342	0.352076048993695	0.787270060703009	0.431123791946333	0.71168324571809	161.561728218068	0.511803847525758	0.30513166788646	1.67732130549032	0.0934796685312175	0.215972749673721	140.731183613117	0.197320581712182	0.292237119803298	0.675207112104708	0.499544188703486	0.644448497846096	150.39967732603	0.437688370270197	0.306950702110496	1.42592399124938	0.153890283413854	0.286204934528787	115.694377824044	0.0654382163794033	0.313505486286304	0.208730689706792	0.834658480879764	0.97258202914234
8539	API5	962.109286505676	0.0392895655423426	0.211501509051557	0.185764941907649	0.852629098251043	0.946612257592197	958.724132188209	-0.160299436660389	0.174018149579621	-0.921165045414099	0.356964264715537	0.548459695224519	1027.27489541566	0.0915202425604993	0.150855202981722	0.606676075810182	0.544065902233624	0.683240258734716	871.144345195309	-0.325331701828046	0.187787592624119	-1.73244513805147	0.0831943371466299	0.184113578804256	889.026058234066	0.0946757456432724	0.155441068522458	0.609078067612445	0.542472694320055	0.892622833755989
51074	APIP	196.936162453319	0.370605740299572	0.308614730624493	1.20086860257655	0.229802175218524	0.513972599790164	239.720683506882	0.697943771779687	0.307469997650603	2.26995731977988	0.0232101727454504	0.075832529021666	214.421342823259	0.468947728354379	0.235236107195944	1.9935193365692	0.0462046083051097	0.113639082534376	294.149270330994	1.23718225731179	0.280122917029335	4.41656923479142	1.00279791066041e-05	0.000102456075893432	187.312893176148	0.489740991304277	0.256835981312689	1.90682391462913	0.0565433934313942	0.383753522632741
200558	APLF	73.0214605542527	-0.393160457576581	0.426762083320286	-0.921263797659159	0.3569127171605	0.648470654090339	104.132956640233	0.440209189563318	0.343942422615042	1.27989210001007	0.200583086401375	0.373532330918395	82.8840451404357	-0.140302549632593	0.360760524357311	-0.38890771068298	0.697344418027963	0.803155467189394	84.6889244459054	0.00315658521882229	0.374113785597206	0.00843750040855448	0.993267928569954	0.997088509280233	70.3163099819932	-0.197488441807807	0.376261497906705	-0.524870184450218	0.599673437437494	0.913731225766013
333	APLP1	86.4373864769594	-0.527763091338409	0.395033324291092	-1.3359963802687	0.181550456433781	0.44932895896598	77.7016905278621	-1.23418030399036	0.386473139805664	-3.19344393406219	0.00140586634567828	0.00777955045192938	91.8374465728072	-0.474338425664681	0.34604554659399	-1.3707398645451	0.170456063009537	0.304588750687281	71.6214011618247	-1.4276157731365	0.448707593487502	-3.18161714634826	0.00146455280027184	0.00740292899674252	83.1703494957425	-0.332879808899619	0.346498104912333	-0.960697343449657	0.336704367346811	0.787907596137733
334	APLP2	8164.63422025965	-0.0805862130414321	0.229946956221951	-0.350455663190637	0.725996758500446	0.892882307166191	8217.82456311222	-0.257761559371331	0.16320344719901	-1.57938795898727	0.114247097527107	0.251101025079256	8474.26813605838	-0.107969795719766	0.108480647880615	-0.99529084522604	0.319594829004463	0.478694612284594	7178.44447276214	-0.565996673645085	0.155135350777093	-3.64840554270793	0.000263872883347053	0.00173198139124186	7328.46915726866	-0.10691920206673	0.119319282680252	-0.896076473684884	0.370211921144165	0.811508058776775
57136	APMAP	739.192777954385	-0.0146175891830849	0.247360456852406	-0.0590942843859916	0.952877011087027	0.985357883391602	767.313105757576	-0.0936120186891957	0.19226316883403	-0.486895224170605	0.626332583545434	0.774099364964491	790.323111633961	0.0424079808409025	0.163371493874371	0.2595800517899	0.795187725353336	0.872454187648857	688.844819018108	-0.292974874131164	0.212052839574407	-1.38161259580003	0.167090684379253	0.303825804878972	621.74772256229	-0.238888451096875	0.179114282512957	-1.33372083870305	0.182295362717107	0.643685341459907
27350	APOBEC3C	393.088701682341	1.08184571484831	0.27438495054971	3.94280266713213	8.05349176524369e-05	0.00139524130062793	334.726727545506	0.571771016680031	0.244194966051547	2.34145292151246	0.0192088483829001	0.0652818122087409	366.552076539752	0.823920890989859	0.207784111000699	3.96527379799069	7.33117467287914e-05	0.000450295373257968	318.242015097795	0.555395573816332	0.251830603703052	2.20543319854497	0.0274237105765967	0.0787800060952484	230.610557548903	0.0237693351114341	0.245559511544308	0.0967966378575614	0.922887893998814	0.987667137024068
140564	APOBEC3D	41.2474242509948	-1.12759556282085	0.562657580033075	-2.00405291394912	0.0450643925450711	0.191587498900894	33.6338066414161	-3.14286755267434	0.657625213418461	-4.77911656753109	1.7606709919698e-06	2.29288249464006e-05	32.8526450419119	-3.1513114152475	0.638738938797512	-4.93364538128856	8.07089172083803e-07	7.38120851361943e-06	56.4153100343337	-0.072934704219073	0.444733376300829	-0.163996470932143	0.869733921987306	0.921712193984605	43.8703776633693	-0.478106890234703	0.474332074412452	-1.00795817113343	0.313474543439363	0.767763233074865
200316	APOBEC3F	66.4062509959262	-1.12612928123318	0.462226051001817	-2.43631720625101	0.014837666611856	0.0882760284152344	57.0284136684421	-2.50639334709679	0.493898417517527	-5.07471426957517	3.88078706297391e-07	5.89084832681766e-06	69.5620357792221	-1.13120800512123	0.391912629486529	-2.88637803431673	0.00389703758329278	0.0149606241544211	98.5004266904614	0.16516577871799	0.353544799629527	0.467170720347361	0.640377740126727	0.762195153208421	66.932433949091	-0.675309488308773	0.391059749273114	-1.72687035565284	0.0841909494486689	0.469482832828945
60489	APOBEC3G	151.513646233041	-1.86319504055599	0.326599192937295	-5.70483663416066	1.16454725496093e-08	4.88865536470662e-07	143.264408848502	-2.96284283391716	0.340799783829789	-8.69379317270031	3.50535547265854e-18	1.85413229780665e-16	156.500947191187	-1.94948655161888	0.283406901630813	-6.8787546824051	6.0378030149246e-12	1.20836564338691e-10	252.786774680053	0.113221195859464	0.26364419490419	0.429446951792771	0.667597991319361	0.783074884188828	174.266843110777	-0.705548760768777	0.280707509207094	-2.51346593029064	0.0119551324680384	0.151691647550575
347	APOD	161.84637107269	4.75443306557178	1.54496281248944	3.07737702625401	0.00208830983891874	0.0201060528677292	18.9420183726504	1.04466620466201	0.741022812563515	1.40976254300196	0.158609810237228	0.317826918348898	17.0353104592863	0.858878496829294	0.762349982293991	1.12661968489176	0.259903312701382	0.412929211288462	44.7541198137054	2.70329113867434	0.548585584434205	4.92774731122845	8.31830992697258e-07	1.16252980993371e-05	18.2537984657843	1.31976463810604	0.728610950860252	1.81134340150643	0.0700877112655927	0.431878736198809
8542	APOL1	1434.7675488596	-2.16307111783752	0.208803668497958	-10.3593539969757	3.79516515262129e-25	7.46963161022478e-23	1473.31742389031	-2.49430315170265	0.170473255801564	-14.631639080127	1.76483652606479e-48	3.65351589111378e-46	1514.63835073417	-2.10525363897377	0.129488422599712	-16.2582383560401	1.95272169768878e-59	3.04523144751258e-57	1845.85740671326	-0.886452030145699	0.228199265841386	-3.88455250667565	0.000102518536294746	0.000770172107771227	1688.38097825284	-0.765109397077101	0.149897232245696	-5.10422631301833	3.3215058985231e-07	2.9322058689462e-05
23780	APOL2	1197.28282016394	-0.776177996087555	0.266646600779753	-2.9108865210274	0.00360404887090926	0.0307225734701711	1455.56714088472	-0.312682123879542	0.16265480800205	-1.92236631502219	0.0545596810106576	0.146976893253617	1285.04360107982	-0.684563297487707	0.134224571891618	-5.10013396087024	3.39413172484674e-07	3.33252115715124e-06	1354.60634551051	-0.405881002128153	0.211131907680904	-1.92240484437617	0.0545548365017435	0.134648604482613	1284.41636543191	-0.190431208035555	0.140612405061306	-1.354298775791	0.175641076573985	0.634018871120644
80833	APOL3	272.498078997496	-1.36305589043793	0.311969735385613	-4.36919269990439	1.24706689446857e-05	0.000276752035766906	245.491124716376	-2.5246755177288	0.258127473675625	-9.78073151911532	1.36222385783818e-22	9.67823778761129e-21	269.95924525257	-1.67798734588918	0.245847424719272	-6.8253200040848	8.77295359389529e-12	1.72133377051462e-10	366.639711840316	-0.266998131158594	0.289902530451365	-0.920992758300142	0.357054207867667	0.519630957140423	295.976854567879	-0.592706690850329	0.2337200081622	-2.53596898062315	0.0112136666450665	0.14459048566616
80830	APOL6	383.685601869954	-1.88088229888591	0.288152389163395	-6.5273874853051	6.69267470383698e-11	3.91962207289106e-09	436.993760015372	-1.49404605246877	0.255609566817092	-5.84503182362447	5.06471432936818e-09	1.07252248593869e-07	426.604370245821	-1.5208443228169	0.178431879829332	-8.52338900577394	1.54951269009074e-17	4.89646010068675e-16	459.083656979091	-1.0336417177231	0.240501183198223	-4.29786541578536	1.72450813867117e-05	0.000164568523090202	471.774441991068	-0.469536275861738	0.195535191426994	-2.401287831797	0.0163374801367131	0.185570280531104
81575	APOLD1	24.6724906721753	-0.462235263888934	0.701404181071996	-0.659014126751389	0.509886697195083	0.766266076670943	21.0995419493939	-1.37049680433236	0.725889125138377	-1.88802498462985	0.059022596379735	0.155857557671317	22.3868537354742	-1.02180202394593	0.658536970351414	-1.55162438853003	0.120752124098613	0.236888009504353	22.5770573329688	-0.881534024062573	0.664940192626275	-1.32573430488662	0.184927720215147	0.327538695954978	20.7418905314325	-0.740369267468069	0.660836366114605	-1.1203518835095	0.262563840594975	0.730384956020219
79135	APOO	61.9287678182001	-0.0304454647652075	0.491540808742178	-0.0619388344237694	0.950611541454818	0.98452235093483	76.3437861034891	0.362639963972131	0.383456261767205	0.945714023030581	0.344294468097175	0.535415578091281	73.7202786652124	0.316927300735945	0.368142424385911	0.860882310058678	0.389302865538692	0.548229014822167	86.4158024299928	0.768065034614497	0.369265979122919	2.07997778847325	0.0375275702059826	0.101217362463002	58.3431319106773	0.0788973728160493	0.400989303105283	0.196756801752724	0.844017857433999	0.97559216664531
139322	APOOL	105.993800775021	0.105978582756823	0.364596857914196	0.290673329888553	0.771301170943752	0.915858160256224	140.167835172161	0.654734314565642	0.304229372505161	2.15210750091047	0.0313888885154149	0.0958510641924177	112.371739675517	0.141693953787955	0.303055452980009	0.467551243162424	0.640105538889565	0.761179175181808	119.046745481919	0.362778815289024	0.31985874197892	1.13418446231785	0.256717180162491	0.413066579258907	100.923449892863	0.255599297954965	0.332584517964949	0.768524342380551	0.442175734483891	0.850442696394834
84334	APOPT1	272.678287721544	0.0795975086811607	0.277975235032023	0.286347482256795	0.774611994313838	0.918002015533597	335.627708570557	0.462083873286637	0.267653740273791	1.72642412100783	0.084271139402618	0.201121759254072	301.627761096808	0.232168911876518	0.218244399557222	1.06380238094332	0.287418232519067	0.443742229433525	363.61019481246	0.754980811206301	0.225484204863361	3.34826473394802	0.00081319291654266	0.0045171222776648	247.335956933049	0.09203853717064	0.245404223196287	0.375048709316722	0.707624241370329	0.941473840091815
351	APP	14863.4887557865	0.21747540321489	0.222295742332478	0.978315648032621	0.327918232946099	0.619686131534919	15399.0522301499	0.138965719602935	0.168470196008209	0.82486827281998	0.409446380639307	0.595831378193603	15348.1589388067	0.178894310222583	0.100821122420534	1.77437332503003	0.07600141914398	0.16723933316491	13159.4566253495	-0.191856168445992	0.152607773262662	-1.25718477076379	0.208686736586791	0.356979805175895	12487.1492433052	0.0094058721217928	0.116110737327382	0.0810077718761902	0.93543577175729	0.988687263134391
10513	APPBP2	648.613501277275	-0.383489537677272	0.22550871671486	-1.70055305738876	0.0890269453367041	0.294126996618731	712.085109094965	-0.288220120219307	0.180780508525501	-1.5943097105441	0.110866683810549	0.245695140737036	713.752482962171	-0.225362741681697	0.151039479814722	-1.49207837552239	0.13567860008637	0.258075182930007	663.419511156307	-0.377789424296547	0.209205935690233	-1.80582555198592	0.070945592876481	0.163390081171799	635.680502536629	-0.134232626912212	0.164580428206118	-0.815605041105499	0.41472606531685	0.836139218972862
26060	APPL1	610.4699545956	0.54784008358123	0.229489559319452	2.38721136249441	0.0169767278199361	0.097662958412148	650.839265850997	0.547277874290083	0.185819545611843	2.94521156258388	0.00322733902972933	0.0155812865822115	670.738443379761	0.660810969391298	0.155657589985096	4.24528588329403	2.18314894484307e-05	0.000150230673522496	553.556810853195	0.246779081788485	0.200454284186147	1.23109906475892	0.218285815298202	0.368257618416936	465.493970779506	0.102252682860948	0.17865829492875	0.572336609961084	0.56709395194198	0.901841574469582
55198	APPL2	832.735822148531	0.500347021292028	0.21368001794508	2.34157141179493	0.0192027519734116	0.106675368773373	963.856557204957	0.696694906115619	0.171265895834933	4.0679138290737	4.74359157010368e-05	0.000430508722465873	901.225671492863	0.580574048511913	0.144319999114297	4.02282464020884	5.75043115987446e-05	0.00036189173985399	721.190463357972	0.0685332832188164	0.198268320868152	0.345659270824162	0.729598796692684	0.826071258539628	689.901177158199	0.276706536647494	0.169555402854785	1.63195352072902	0.102689277947599	0.508607211509536
353	APRT	488.134291301767	0.0218175136354586	0.23796529997991	0.0916835926805321	0.926949433624359	0.977949430093743	576.600199951593	0.301061505522442	0.193250740443876	1.55788021733286	0.119261645561505	0.259134017057001	562.647031088271	0.282314701181055	0.161347161675029	1.74973453669838	0.0801641312926153	0.174228215124294	524.01124953099	0.160770880966813	0.203833269229024	0.788737194742107	0.430265623934586	0.588750559501668	425.948702228633	-0.0846903847525917	0.188687257853185	-0.448839978471085	0.653547096816976	0.928262434170182
54840	APTX	268.992700862664	-0.136408640667095	0.263722742753213	-0.517242613371209	0.604986808323397	0.82793475672298	288.011371580408	-0.124435397919129	0.228544968534173	-0.544467894949622	0.586119535436924	0.74365500468794	273.320524376712	-0.227393111279317	0.216510744191289	-1.0502624806389	0.293597450159212	0.450833527047546	327.000131264661	0.350137148343838	0.27028667113671	1.29542883809738	0.195172335170748	0.339817822150084	264.507645519044	0.105375375765558	0.215901242925524	0.488072112683058	0.625498763321033	0.91884719838888
358	AQP1	756.233220217069	-1.08008688091582	0.288850432053375	-3.73926004970019	0.000184562723916636	0.00277676699667059	694.402739754408	-1.89955883209077	0.205315896142996	-9.25188389099591	2.20570232259291e-20	1.37936811392568e-18	662.15810898958	-2.12098954436997	0.195656815697047	-10.8403560428689	2.21606907943417e-27	1.25521497669082e-25	538.868492319583	-5.17263052226871	0.294255238125678	-17.5787202811304	3.58578440996513e-69	8.60946836832628e-66	646.991338165866	-1.35153991398884	0.185205555812001	-7.29751279902621	2.931358528071e-13	1.21358243062139e-10
282679	AQP11	14.0636585764637	0.397862601150061	0.933213275815991	0.426336199302538	0.669862883992681	0.864619941530336	19.099475131533	0.991060037397842	0.845997707851222	1.1714689392186	0.241410335819791	0.425953549182693	21.4092557423762	1.25427400032955	0.737830018351929	1.69994981111121	0.0891403663571976	0.189015984322308	23.3549033396145	1.49078504574602	0.797321489065983	1.86974146086591	0.0615197289952649	0.146915525480039	11.5599746094345	0.170072921732751	0.91978536790733	0.184905009001933	0.853303542124851	0.97599728755066
360	AQP3	19.6034464675402	-0.795542648047251	0.85409843111288	-0.93144141127934	0.351625278061838	0.643244413897673	14.9062921885118	-3.04984471179541	0.973189239783778	-3.13386604281919	0.00172519594390442	0.00917379437487173	17.5928169811623	-1.48590180332301	0.803128180278338	-1.85014277896219	0.0642929736129618	0.14722159175142	12.6899438645048	-7.19895976604217	1.68977887972661	-4.26029692548109	2.04155502573847e-05	0.0001904340954467	19.4433344965991	-0.437845522444014	0.716032681628088	-0.611488181584753	0.54087644007591	0.89203841937601
9716	AQR	809.74910470796	0.162067846060286	0.227124837646694	0.713562848253489	0.475497537469996	0.743530012355402	811.754703638973	-0.0113833189963038	0.179756727387596	-0.063326247433059	0.949506715275801	0.973769873905036	895.68339830899	0.308805137149628	0.141979047916082	2.17500498617339	0.0296297427370012	0.0795959621444989	779.66028655331	-0.00122588881927424	0.189167982927579	-0.00648042443706532	0.99482940558487	0.997869952567613	707.053680599625	0.0642564347156533	0.162089118082381	0.396426579870682	0.691790360958652	0.936901869562276
369	ARAF	884.392560935921	0.0739032018757492	0.209188159115813	0.353285779597276	0.723874205315552	0.891910777233889	932.311471407784	0.0410264411791308	0.170796048171111	0.240207203963107	0.810169629201867	0.895840537544519	892.666947614345	-0.0331534416832687	0.141079861303657	-0.234997691214836	0.814210525194907	0.885521237799152	886.677240971223	0.0222840353332618	0.181333029922296	0.122890106357407	0.902194120224373	0.943422604539618	782.072683997767	0.00657749280999765	0.153620807809707	0.0428164185814288	0.965847875856136	0.994083250642929
116985	ARAP1	1770.45272799669	0.49372007863164	0.232528269127618	2.12326905663532	0.0337313121070304	0.157791241364054	1611.17566569931	0.0770739640558916	0.17603786448129	0.437826056814517	0.661512380682326	0.799238667596813	1574.05298702091	0.0631548516280326	0.130170703482008	0.485169473150781	0.627556134390563	0.75214033953108	1425.19870934526	-0.153196876761485	0.197793058582715	-0.774531107710334	0.43861677966133	0.596721946069578	1405.77636323314	0.153102611903643	0.149248881795603	1.02582083069351	0.304976045392742	0.761049875678942
64411	ARAP3	104.404242529393	-0.790918978457752	0.424470253794243	-1.86330837411552	0.0624188926450226	0.235364706374416	124.087166720569	-0.386141579448794	0.32740148259742	-1.17941304475888	0.238233743259747	0.422334645699066	104.91562153375	-0.959404450431644	0.335130180485054	-2.86278140943033	0.00419940165359584	0.0159577262836642	204.380105119935	1.02822481269556	0.276392237654919	3.72016530355429	0.000199092425756824	0.0013603327098524	148.370682687443	0.570825711338414	0.277654141903401	2.05588761408433	0.0397933502612165	0.316606337465981
23237	ARC	63.2378988899882	-6.00489942745047	0.939875823796904	-6.3890348867491	1.66935974774192e-10	9.19373079421534e-09	66.3649781683492	-9.65291275946869	1.87761412218088	-5.14105249073045	2.73203707485534e-07	4.23818722968837e-06	65.4706098850915	-8.15612040647976	1.47519638451844	-5.52883703625823	3.22360619727392e-08	3.81370080954338e-07	65.3032451351585	-5.08114869424785	0.704673802955437	-7.21063940923766	5.56897484352126e-13	2.59130011614236e-11	142.771929328643	0.621025634267148	0.803612141748148	0.77279274665536	0.439645046757983	0.849552365686029
372	ARCN1	2792.99393036721	-0.247920264434789	0.197435607148297	-1.25570188688696	0.209224074854421	0.486504701722797	2612.0053193478	-0.700353262717236	0.158318746853427	-4.42369129769344	9.70286376537176e-06	0.000105415106776881	2940.37338275655	-0.232634953835919	0.121264915730553	-1.91840279964262	0.0550599563448672	0.13058659999786	2563.41583366544	-0.608612633150652	0.175399021044237	-3.46987474346937	0.00052070113015445	0.00310224172084574	2625.3102616728	-0.133688150421982	0.136555676430856	-0.979001048628497	0.327579461376596	0.779722246884895
374	AREG	37.4330790343007	-1.90116986529577	1.01957146481137	-1.86467543562286	0.0622269119616676	0.235183318064636	49.1569745071484	-0.800464775144225	0.568684494647148	-1.4075727097868	0.159257633078359	0.318406638506707	34.8457042970468	-2.93702839197601	0.59812153039603	-4.91042078025738	9.08811661624923e-07	8.23623428889968e-06	60.380988504028	0.0117411886406323	0.443169733764624	0.0264936608844961	0.97886358970732	0.988746941054807	74.368215903078	0.829506229017238	0.367276059569993	2.25853607226244	0.0239122582822453	0.233885987982674
9870	AREL1	617.447160630377	-0.0576097611996149	0.237452993567659	-0.242615434465768	0.808303323430098	0.930810107660374	636.974315481487	-0.158358552801724	0.205947227286609	-0.768927821404179	0.44193616026726	0.626558917974849	599.145499271999	-0.293502756921132	0.174905047638156	-1.67806910597762	0.0933336089977398	0.195559235184935	540.83364099405	-0.550140799137044	0.205677828901127	-2.67476957568191	0.00747806282811537	0.0282480889272604	624.938365430255	0.2543741320229	0.166594915666475	1.52690213266868	0.126785349195055	0.559832623183463
375	ARF1	3123.23761623265	-0.495681323767234	0.192914816932961	-2.56943106624872	0.0101865656161174	0.0673828687532264	3436.29206100965	-0.389645690247469	0.150546696728039	-2.58820484750562	0.00964775876678182	0.0378811770806898	3395.86532411897	-0.369565034788113	0.112979426942887	-3.27108257483847	0.00107136622632537	0.00489348255827882	3505.12411806805	-0.185819110762784	0.172601193252076	-1.07658068441858	0.281667637279633	0.441900154932304	3315.47377432557	0.00567586864268945	0.125379129302474	0.0452696447508148	0.963892382603171	0.993773460329212
377	ARF3	701.408844577525	0.128072759029269	0.213986510206043	0.598508564422824	0.549500646050882	0.795694168035675	718.204761548258	0.013629047967397	0.180111580431281	0.0756700259625834	0.939681623417258	0.967584769955578	742.267679986741	0.15627934801169	0.146894199901757	1.06389052880379	0.287378294064049	0.443742229433525	623.456089647726	-0.282114301717728	0.195802170748175	-1.44081294216375	0.149637536122803	0.28098080623052	630.004201149718	0.107246029173739	0.163561916063032	0.655690711842784	0.512023146239207	0.884129137602174
378	ARF4	4684.70291583606	-0.682339380912033	0.247609176322961	-2.75571120200345	0.00585646811352001	0.04411088843847	4837.14314919767	-0.806494788683471	0.167140413306941	-4.82525304758222	1.39825622256339e-06	1.86542916270207e-05	5327.22690117287	-0.392379636600814	0.110936843272786	-3.5369641412635	0.000404754616383822	0.00205596168931342	4662.92657547231	-0.780608959637327	0.193850871781565	-4.02685297447067	5.652835440588e-05	0.000462592293553231	4938.94862452774	-0.168527915226889	0.138208086841426	-1.21937810643635	0.222700715676655	0.690605821623027
381	ARF5	848.549693529949	0.15984167767036	0.274090417981267	0.58317134487089	0.559777959275427	0.802447440945049	1043.76229885362	0.528366169080106	0.178034327523095	2.96777692499535	0.00299961940926072	0.014700583774283	988.643123373893	0.438511878148724	0.146881442176381	2.98548183930643	0.00283131949486045	0.0113102077492629	949.699809027323	0.400333182040265	0.179311567620676	2.23261213625185	0.0255745330814784	0.0744838111700991	658.953864640401	-0.295266813412093	0.159937677539991	-1.84613668244785	0.0648723617664499	0.415612366791888
382	ARF6	847.367149704247	2.15618654573588e-05	0.253029714371745	8.52147563415443e-05	0.999932008461645	0.999932008461645	995.322545045847	0.263844387830564	0.201902519512662	1.30679096262599	0.19128371531362	0.362103333796531	917.187166240572	0.0926676072042892	0.137084195569215	0.675990451120242	0.499046707711445	0.64408349808674	983.87149747348	0.349102206819118	0.185839546396402	1.87851409233679	0.0603108710620517	0.144982203745187	788.663895545242	0.0778924831346326	0.153221889202987	0.508363938989431	0.611198137374785	0.917557259326225
55738	ARFGAP1	740.031849961755	-0.342919318531015	0.242335787828307	-1.41505850870846	0.157051342051673	0.413573458048096	686.700442613312	-0.847875004350947	0.185750123056084	-4.56459996042612	5.004477057581e-06	5.81129168572293e-05	772.845999368541	-0.352756993945202	0.147893165303868	-2.38521498421114	0.0170691431368252	0.0510120136353899	696.491071816687	-0.624480914336624	0.193088201156236	-3.23417438557693	0.00121994941555293	0.00634828467000996	723.928961077877	-0.099814159260563	0.161646584950751	-0.617483872554274	0.536915615555467	0.891532649604006
84364	ARFGAP2	497.741907626185	0.267937574805903	0.230127662443425	1.16429972807712	0.244302566727866	0.531454360596984	531.057140362586	0.268808635117508	0.194287265307605	1.38356281196257	0.166492361876796	0.328093515354454	502.222220499088	0.168939847345348	0.173425007281094	0.974137755528669	0.329988145289683	0.489559877518967	456.697792086871	-0.028434088945108	0.20940166207116	-0.135787312592798	0.891989421242589	0.93729986038512	385.409400276967	-0.175770336812557	0.189561579193189	-0.927246637006662	0.353798493673993	0.801232877572669
26286	ARFGAP3	1032.75847446754	-0.29168968365797	0.260342226591004	-1.12040865393769	0.262539658844551	0.551540007714379	1009.05225190765	-0.588455868664624	0.177194379170645	-3.32096238841706	0.000897076255824953	0.00528777349223869	1050.11725376551	-0.388580648402383	0.14238599844631	-2.72906502494982	0.00635141785653264	0.0225311153977087	1129.57434057635	-0.0795584032646907	0.187723665106104	-0.423805934215716	0.671707349979479	0.785714710171271	1044.18441288027	0.0399123235259453	0.15442318866871	0.258460687608068	0.79605138514446	0.964550075534725
10565	ARFGEF1	1511.11252002497	-0.0198764684358809	0.224538544906589	-0.0885214092936685	0.929462268976507	0.97880855327686	1690.0966412282	0.115465429776621	0.161987938423631	0.712802637654763	0.475967893219196	0.656211562048787	1589.25051705926	-0.00899169781985453	0.130565236227207	-0.0688674725346289	0.945095110182859	0.966093648001683	1558.49288683052	0.00920658064340401	0.175388601739548	0.0524924684505768	0.958136296368666	0.976271111687815	1376.12461501932	-0.00352552101455922	0.14392153483543	-0.02449613269196	0.98045686845552	0.997653348321793
10564	ARFGEF2	1333.98054732204	-0.0574972011765769	0.234631818182581	-0.245052873143722	0.806415492275197	0.930404496706202	1536.92674078492	0.160957861421251	0.184371082949258	0.873010337882265	0.382657442959625	0.572826623333463	1405.69175255216	-0.0406116686454253	0.131538516045938	-0.308743551822055	0.757516611627085	0.84671502116895	1405.39064928975	0.0337629773874475	0.171811261595979	0.19651201599836	0.844209428617616	0.905502428081284	1303.47912970218	0.157483892012724	0.142571152782143	1.10459857369161	0.269333569397145	0.734550732783807
27236	ARFIP1	431.351958842348	0.0867727583297839	0.248152344368687	0.349675351851052	0.726582353655227	0.893327981360436	454.477833874595	0.0507764010326084	0.212813768846982	0.238595469211007	0.811419278724421	0.896592112745354	485.120363501205	0.280084726850285	0.174799327512933	1.60232153541645	0.109084525882269	0.220001173462259	413.294035065472	-0.0968690225826805	0.220997202072287	-0.43832691850549	0.661149315228551	0.778452091930047	372.175127260981	-0.0480212472212832	0.198792483534685	-0.241564702887292	0.809117475157	0.96645866168687
23647	ARFIP2	733.486799728997	-0.307133019346998	0.238585291761339	-1.28730910895475	0.19798656988672	0.471164867801776	718.474778853609	-0.596884710721657	0.194891021355883	-3.06265884682142	0.00219380006756942	0.0113002820297323	796.978344738359	-0.18959306114019	0.161434370652014	-1.17442809963235	0.240223595580165	0.391451341528922	857.141183432503	0.0989284841357846	0.207199025304376	0.477456320030745	0.633037217666398	0.757159688959361	781.762819127666	0.17807520908964	0.175925392246438	1.01222004859987	0.311432852327637	0.766414305978983
10139	ARFRP1	232.331659420265	-0.284976064690993	0.315005450157346	-0.904670266970449	0.365640097402623	0.65507336296833	248.9093809749	-0.266337098375124	0.255611638268957	-1.04195998342956	0.297430232125921	0.489810787590138	244.184116511197	-0.267588913240384	0.23859581744169	-1.12151552407569	0.262068487284574	0.415183174833602	204.616958450784	-0.803635753011665	0.287223630729532	-2.79794441345398	0.00514289625878499	0.0208301179442354	231.966250222509	0.0132348435469631	0.240899340018539	0.0549393101116201	0.956186814214733	0.992028395785494
384	ARG2	298.325580691393	-0.363137712233297	0.313281666374091	-1.15914128150631	0.246398601280446	0.533710256042332	333.697807622532	-0.204348169300249	0.234275178709995	-0.872257020250564	0.383068179025736	0.573074959576627	322.932819727164	-0.252648624654525	0.202300903549121	-1.24887541391123	0.211710645367456	0.35705357156916	289.67859307033	-0.531255600888878	0.243004656240462	-2.18619514995293	0.0288013309583923	0.0819142331569532	290.71998597554	-0.129635605313727	0.208201863965331	-0.622643826739772	0.533518604049178	0.89070986429978
55082	ARGLU1	386.157972074844	0.758980311561353	0.244487249557639	3.10437584346263	0.00190680937979381	0.018734168096403	368.521546143704	0.49683657106008	0.220014979090883	2.25819429710214	0.0239335486575816	0.0774630883788043	350.396610017334	0.416564269780934	0.204521465403301	2.036775303558	0.041672564247794	0.104840593230151	422.221645794934	0.912777545518363	0.221617773423516	4.11870190471604	3.81012647695703e-05	0.000328360146129714	290.517943570742	0.301928245848548	0.21585300114512	1.39876788484196	0.161882599740489	0.615041049410381
392	ARHGAP1	1956.82941066374	0.70634709694069	0.209638122288728	3.3693637837867	0.000753419201212421	0.00900951287824335	1714.85493507389	0.216926082391166	0.166126961490599	1.30578492765271	0.191625707091018	0.362566880579462	2037.47474759051	0.691569712736618	0.127987329809944	5.40342324325048	6.53809405130444e-08	7.30320310400592e-07	1288.01587670332	-0.522681606302145	0.194094408622734	-2.69292459278461	0.00708282863860531	0.0270363617826572	1186.32062399065	-0.394143339048144	0.153044758029421	-2.57534687318317	0.0100139603098431	0.133142422458446
79658	ARHGAP10	485.128844265205	-0.00986814417523866	0.238113452696087	-0.0414430350889654	0.966942705209697	0.989112992388415	538.580491571273	0.103361792259588	0.204585987355666	0.505224202280763	0.613401373339583	0.764443917942934	479.560222886667	-0.179941145516287	0.172782509306435	-1.0414314865468	0.297675335621727	0.455464504350879	445.615530488142	-0.333065440165072	0.213001422097266	-1.56367707260179	0.117893424714268	0.236872060869421	440.611476077571	-0.00110004220487996	0.183819537549799	-0.00598435954927772	0.995225200408987	0.999210167562002
9824	ARHGAP11A	194.313623648629	-0.0519456985876632	0.289807379046593	-0.17924215304163	0.857747566303993	0.948086658170295	182.110234240991	-0.454896595462581	0.277764265744437	-1.63770740719081	0.101482744697689	0.229747811222243	201.73123919101	-0.0814079800524344	0.243269803066991	-0.334640711778011	0.737896130231405	0.833003359200781	166.353880428448	-0.625002803734905	0.289058306643411	-2.16220322810485	0.0306025148410332	0.086058372140221	150.472211291835	-0.549452825917778	0.269818324073997	-2.0363806935777	0.0417121425712575	0.324770417451697
94134	ARHGAP12	671.770467415931	-0.0351014435011531	0.217541259367481	-0.161355338307838	0.871813540540353	0.954495109221911	751.543782211329	0.100852638777389	0.184749677684787	0.545888036402749	0.585142902534664	0.742821622138725	722.647666158967	0.0419901402708418	0.148500491110842	0.282760952214629	0.777360088852601	0.860881669919951	781.16340616103	0.32351041864943	0.186286615653405	1.73662728003678	0.0824529810946714	0.182882459532564	606.434779527434	-0.0419260965758591	0.165218296468116	-0.253761825851716	0.799679566793715	0.96491125486803
55114	ARHGAP17	940.474050384104	-0.0415095635368242	0.203152869778223	-0.204326739672146	0.838098175492446	0.942421651479015	989.649771372585	-0.0814757281266791	0.171658219218284	-0.474639248255704	0.63504412643675	0.780048575562768	974.396315571576	-0.0733793310229719	0.134323873260223	-0.546286592561365	0.584868950953825	0.718402860377817	789.823636288072	-0.685270151488893	0.184752967303658	-3.70911580739372	0.000207984289171649	0.00140905834735081	863.37793853879	0.000832558254042609	0.155822094365892	0.00534300515873985	0.99573691895909	0.999210167562002
93663	ARHGAP18	461.985432206628	0.136578513074111	0.27093232606404	0.504105637958565	0.614187145245697	0.833495067912268	565.703158086767	0.49713246919911	0.215444836326024	2.30746987338707	0.0210286398547083	0.0700741088071685	560.174658411684	0.512544413110281	0.164708058061734	3.11183568759081	0.00185927953610874	0.00787521293460096	530.865671335322	0.445137869598192	0.21740378180638	2.04751668025091	0.0406073808095863	0.107709148612259	447.549522563006	0.313787553057984	0.180379776802245	1.73959386479337	0.0819303573101198	0.464214996195618
84986	ARHGAP19	55.4554217036051	0.361635229165449	0.472474227118179	0.765407314111535	0.444029038980074	0.720991701649279	57.3915685147595	0.278935271001532	0.441033288017408	0.63245854356128	0.527087289579092	0.699539856966526	54.7687209676967	0.214748100888713	0.461654247456964	0.46517085475041	0.641809108501436	0.762600808914036	52.4138931460215	0.15598127269275	0.453148219937724	0.344216893788497	0.730683178327322	0.826875198212071	41.0814952117071	-0.188741476601874	0.488759420206582	-0.386164376171203	0.699374935035171	0.939250075484433
57584	ARHGAP21	3576.8845123781	0.178191520611086	0.198219770244814	0.898959374188597	0.368674300362477	0.657629614705951	4218.01554455169	0.440492911005587	0.147509240712256	2.98620553450512	0.00282462726008027	0.013979925602549	3534.23474911929	0.0149999145499399	0.110104316166632	0.136233665238327	0.891636562244852	0.93549775792365	3152.2454837795	-0.252066257709823	0.169978178088342	-1.48293304790464	0.138092199963965	0.265077847868148	2879.981277681	-0.160025373122695	0.128150564318497	-1.24872936747261	0.211764075752169	0.677361214412543
58504	ARHGAP22	1604.86805264521	0.262166509053791	0.207128201765274	1.26572097290203	0.205612996888742	0.480831640172622	1731.49679232729	0.293770740456304	0.161821384106651	1.81540123438006	0.0694622715353664	0.174776507612143	1591.28567726554	0.114056411078005	0.127895366399581	0.891794709134814	0.372502978127364	0.531615849935035	1748.88185276729	0.431008171103426	0.177489139529334	2.42836362972053	0.0151671278259754	0.0495594364591275	1384.14031855806	0.132014148311678	0.141919014593301	0.930207616576205	0.35226359908293	0.800684535458823
57636	ARHGAP23	2185.72769981762	0.562844631145925	0.284296230598255	1.97978225023072	0.0477280016905209	0.19910437397373	3051.34121506915	1.16425528307735	0.15936769515212	7.30546602914754	2.76307385256409e-13	9.64425225224914e-12	2484.41726752412	0.75391234088851	0.119207871908142	6.32435030355587	2.54300240569744e-10	4.19455671533172e-09	1741.61738164167	-0.101115796874506	0.210425679718423	-0.480529738622262	0.630850762312252	0.755361087139153	1513.00793916218	-0.163936536267155	0.142585465787278	-1.14974226413602	0.250250041330837	0.716604284582481
83478	ARHGAP24	837.757274928503	-0.0716301786565052	0.210505838039277	-0.340276447074785	0.733648352520287	0.897329066866195	827.711760839405	-0.307286303071978	0.176088636305963	-1.74506606171936	0.0809733703328605	0.195191177993707	868.003044977106	-0.10292031227498	0.140920443629542	-0.73034337406389	0.465180321857801	0.616203976023007	924.237439813326	0.149767919056523	0.181184952599029	0.826602413214561	0.408462449121475	0.569456706735954	769.691909243921	-0.0286081349828059	0.155782911666877	-0.183641034030619	0.854295070021288	0.97599728755066
23092	ARHGAP26	126.158328464699	-1.25160303936254	0.397601274915829	-3.1478848744323	0.00164456449684745	0.0166713511244062	185.989079902035	-0.0664937749731864	0.296299513140215	-0.224414054105179	0.822435135958615	0.903061607449025	128.206940425109	-1.40652034042798	0.300040085568551	-4.68777476103816	2.761917525589e-06	2.29357577090406e-05	231.32129154758	0.627553445676831	0.265304196547507	2.36541092769506	0.0180100750257845	0.0566837980968491	178.435855878991	0.27747958185966	0.249210814494823	1.11343314864622	0.265522444857953	0.732505163824583
79822	ARHGAP28	77.9567665620637	1.35593840824102	0.482546137414804	2.80996634955018	0.00495466800398808	0.0394206388706964	46.0863195127286	-0.0311509129918055	0.49375104549115	-0.0630903231016324	0.949694579995069	0.973769873905036	70.7739811887819	1.0599083290509	0.396243564828826	2.67489095881916	0.00747535593334041	0.0257424932743194	31.3980579688141	-1.28667026435459	0.601750977553126	-2.13821050958076	0.0324996617896946	0.0901891908888773	28.8461464537758	-1.13287652821115	0.592962134817015	-1.91053772524742	0.0560640138738299	0.382228592032483
9411	ARHGAP29	1032.6719683976	-0.0186894700964956	0.263578117578144	-0.070906759135476	0.943471963906414	0.982785463191142	1205.86285808262	0.23387403626921	0.166288558334375	1.4064349262018	0.159595015224775	0.318750844618039	1092.94537470224	0.0104279501244477	0.134072887278137	0.0777782170291799	0.938004474240831	0.961710871472328	896.914138174732	-0.535571159990032	0.199487361069589	-2.68473730425059	0.00725868335231858	0.0275848349618818	950.755017002678	0.0302553512770423	0.150100669703192	0.201567063870327	0.840255195904113	0.973942778614644
57514	ARHGAP31	2083.41110978976	0.123384967375801	0.23654605081629	0.521610768600935	0.601941364032303	0.825853005767595	2501.67364545778	0.43463308695223	0.160415456286462	2.70942150472137	0.00674006517116471	0.0282767164605781	2178.07768647971	0.116595996182056	0.122607942259073	0.950966095945779	0.341621587043124	0.501732016851693	1670.40092018528	-0.643475184676541	0.181995274338599	-3.53566974205805	0.000406742842072135	0.00250922292861047	1621.91992985724	-0.327994776659066	0.142375515811351	-2.30373020803424	0.0212377930126919	0.218159630641901
9743	ARHGAP32	570.769930607607	0.233736625888152	0.341475993776934	0.684489188545532	0.49366631407331	0.755315122564567	529.413111767968	-0.16334389049689	0.194839279370628	-0.838351953592342	0.401833065219147	0.589613786396956	557.924053276561	0.0448588129580259	0.164276671714701	0.273068674266374	0.784800426231524	0.8659269979039	498.237405659761	-0.216526347388404	0.205786079598323	-1.05219142038687	0.292711735015692	0.454181773150237	446.90520594301	-0.179338749808623	0.183682646550905	-0.976351077122148	0.328890516538495	0.781603234671648
2909	ARHGAP35	2477.34930882553	0.0805765282697147	0.232175477001219	0.347050124804057	0.728553662051256	0.894377839119364	2680.91932553555	0.121276719277678	0.165645522915921	0.732146073994623	0.464079414551487	0.645378912499387	2498.37953204556	-0.0279146350239369	0.114643571016857	-0.243490627309858	0.807625344992328	0.881129604127028	2436.13367451999	-0.0263464065284591	0.166420184641157	-0.158312566382909	0.874210506472523	0.92514960597696	2188.24296762072	0.0106769293546307	0.127675549131381	0.0836254821480645	0.933354206072004	0.988687263134391
80728	ARHGAP39	105.775244356349	-0.270691904071666	0.397352991893436	-0.681237865560758	0.495720991980987	0.756490806976434	111.241227964466	-0.313012158161819	0.345772958758726	-0.905253433598411	0.365331139933723	0.55648386192332	102.857595268866	-0.516768447301262	0.337550802554763	-1.53093532407592	0.125785377904658	0.244511299390237	132.95341194159	0.327796640243529	0.324468055677998	1.01025858942747	0.312371415458662	0.475358825752979	121.717407740599	0.413680535400371	0.312492499200539	1.32380948809557	0.185566324215016	0.648402004809511
143872	ARHGAP42	112.522616239937	0.281025117867268	0.415384757509177	0.676541718941285	0.498696767790165	0.757509285689362	122.437014149995	0.331327069858809	0.350933847531939	0.944129704754838	0.3451033714586	0.535979327525988	122.625323339445	0.383043144942558	0.336884414575742	1.13701652071066	0.255531379393822	0.408251836583424	95.0138531235434	-0.268714842567267	0.401044069861433	-0.670038189718434	0.502833445538937	0.652596271750804	93.9998117650392	0.0474447806714751	0.390039838367431	0.121640858200696	0.903183453575821	0.984847001826296
394	ARHGAP5	2484.36241408427	-0.151319480731744	0.192241148628289	-0.787133669411902	0.431203621449824	0.711717167875528	2840.37774607093	0.0530715681357542	0.151145451555472	0.351129111657564	0.725491488743492	0.842464804587115	2676.01305011193	-0.0681829602813122	0.119051988051763	-0.572715847900555	0.566837105265153	0.703520590073672	2549.22027110223	-0.136405214007025	0.166978288569413	-0.816903893168847	0.413983352782331	0.574418648884869	2335.61282034114	-0.0399288844048265	0.13067367244215	-0.305561814086944	0.759938298579612	0.956472958829442
396	ARHGDIA	3705.8392208592	0.209740418510631	0.230523517717431	0.909843909148241	0.362904834212097	0.652641617667831	4108.66117059797	0.312453352444338	0.144544327673018	2.16164381871253	0.0306456411662843	0.0939973729626653	3864.69074848717	0.197366413748876	0.106298246730247	1.85672313344671	0.0633505545174765	0.145479720528946	3454.68634735407	-0.0457818757000576	0.176797130210903	-0.258951464005349	0.795672689496594	0.872333391543982	2890.32645731612	-0.221828729681487	0.124759969911923	-1.77804411012677	0.0753966105744236	0.445170948407629
9138	ARHGEF1	729.144004771324	0.0369206251848808	0.211562568423595	0.174513976928837	0.861461547308619	0.949188386847765	686.293050753996	-0.342645527810632	0.181556801263286	-1.88726351988181	0.0591248904979875	0.15605903719704	710.992151627808	-0.17416271581281	0.147146546987352	-1.18360042677576	0.236571271386613	0.387709543716453	672.488587333898	-0.268196320691506	0.190017904628173	-1.41142657696554	0.158118871039195	0.292123275904208	663.270230837524	0.0479279730614725	0.165506545817777	0.289583549850901	0.772134853332316	0.959754182385378
9639	ARHGEF10	1194.94763090078	0.500026993196398	0.269582634698315	1.85481900106796	0.063622077728933	0.238329692734343	1380.80574068248	0.690231540224538	0.189150580070883	3.64911141147904	0.000263148968107213	0.00188684247376338	1313.38802005675	0.613975905651815	0.14428067326555	4.25542722913267	2.08650219962158e-05	0.000144407598922513	966.391878401866	-0.134855439950742	0.211833562014565	-0.636610358945242	0.524378675988207	0.670817524915967	835.527885719836	-0.2120595537426	0.170133001412536	-1.24643397801701	0.212605113513906	0.679046819060378
55160	ARHGEF10L	695.756818966036	-0.125588218982336	0.242961192446207	-0.516906497362298	0.605221431790382	0.828161444047792	786.252146404631	0.0428300499253319	0.201487269518182	0.212569508871462	0.831662756280793	0.908714029104306	710.612253382057	-0.201788707355064	0.163966705477282	-1.23066879198242	0.218446764757821	0.365095797698	751.224048444733	0.0388402716133902	0.215756386385932	0.180019105176869	0.857137569457166	0.913686425264898	680.751666089639	0.101118176307808	0.174476347108272	0.579552346112899	0.562216536805372	0.899277333243638
9826	ARHGEF11	1086.68591892536	0.2875215656537	0.202478745392321	1.42000862903709	0.155605168911931	0.412003993569174	1220.31859597613	0.420179531695335	0.166122673724698	2.52933282540146	0.0114279600926031	0.0433540337541504	1143.1270497052	0.299442416624695	0.131272868979311	2.28106857839671	0.0225443891329636	0.0639227921389909	1001.62641740067	0.00629644483483266	0.212541274129177	0.0296245746179439	0.976366466201495	0.987138237051453	893.201203950398	0.021157992922059	0.153907689018365	0.137471968145362	0.890657748537451	0.984707021215735
23365	ARHGEF12	3579.64549505669	0.154259521863846	0.193244873950377	0.798259320986997	0.424720019199149	0.706258802009	3832.37411150069	0.164884373314687	0.152364454771535	1.08217086171394	0.279176613367332	0.469872945991247	3848.32325139222	0.224540508118492	0.106717600500323	2.10406256386745	0.0353729898811884	0.0918000567307782	3062.10545080254	-0.37674738285898	0.165625380831419	-2.27469594918215	0.0229241756677102	0.0685612179598556	3083.43658897907	0.0137664174709295	0.126552329284719	0.108780435324566	0.913376642068072	0.985885099763488
9828	ARHGEF17	2115.93284577348	0.671593842187824	0.267566889385898	2.51000354987578	0.0120729947934528	0.0764092648867655	2105.17190337686	0.503818265558534	0.16050122188845	3.13903071659287	0.00169507678527696	0.00905643523588163	2241.72877687662	0.698100753428172	0.122732891842224	5.68796793548708	1.28559953140813e-08	1.61988238962737e-07	1472.077006413	-0.38417279934008	0.180187723117556	-2.1320697808554	0.0330011104440747	0.091327416062959	1288.12964818373	-0.430592686860403	0.143357095069567	-3.00363708298811	0.00266773337331096	0.0504390659527109
23370	ARHGEF18	534.079692230252	-0.195359274407135	0.232713167499314	-0.839485262077877	0.401197056092453	0.686703445413219	614.718384666973	0.029741370419176	0.206169235524842	0.144257072804601	0.885297474614106	0.938445023191628	563.133361714156	-0.173646821550561	0.163235289305059	-1.06378236158264	0.287427303508824	0.443742229433525	527.201551147478	-0.300623678334483	0.205131669664293	-1.4655156798873	0.142780277591718	0.271508626012608	519.736845607019	0.0202628817606209	0.175229505169454	0.115636243685251	0.907940837269026	0.984847001826296
128272	ARHGEF19	79.2707394502076	-0.998335968818462	0.503826099546241	-1.98150903598997	0.0475342170493345	0.198710240213896	79.3836353632753	-1.28245382433639	0.381878507701848	-3.35827703961196	0.000784299643574089	0.00472982713229236	70.3007335152165	-1.88559553683485	0.406243196581509	-4.64154366818184	3.45815917311137e-06	2.80578211829198e-05	79.165540811535	-1.08879431777016	0.388591526153813	-2.80189928109546	0.0050802731510691	0.0206741285351134	77.0147177685463	-0.695081378804476	0.360633883043176	-1.92738788973209	0.0539313077143855	0.37597745131915
9181	ARHGEF2	3080.23559501662	-1.14485830933108	0.183684461793016	-6.23274444749257	4.58333536979071e-10	2.40294866592608e-08	3762.14797898731	-0.592815728480928	0.158872253316269	-3.73139875658969	0.000190419536424256	0.00142808705424487	3139.34384912568	-1.27521317920126	0.10934733604545	-11.6620415761315	1.99207765167662e-31	1.35914025234846e-29	3891.51005246166	-0.327362879101573	0.159279102484225	-2.05527827565449	0.0398521343901876	0.105927901447927	3531.81881633274	-0.253910655296348	0.124399374333052	-2.04109270370249	0.0412416134843782	0.322361205399378
115557	ARHGEF25	312.209786249597	-0.271004721449299	0.254492007617707	-1.06488499967511	0.286927973900387	0.577899220709284	317.002376147674	-0.437968864970782	0.248784011315513	-1.76043815137035	0.0783335454563587	0.190781111621602	332.11642818341	-0.218678840028978	0.20944646095452	-1.04407990009658	0.296448424466264	0.453934287297998	325.643017809415	-0.202645415254681	0.240088131416018	-0.844045951207573	0.398643728456936	0.559995080754214	295.372783811294	-0.13039006607423	0.210871314188408	-0.618339514675429	0.536351559630738	0.891532649604006
64283	ARHGEF28	699.606209658521	0.40613353302316	0.276215572500168	1.47034987689882	0.141467019046527	0.388217835582309	1059.29102513792	1.20212416322762	0.174289237768982	6.89729428285768	5.30023139310255e-12	1.60301960546555e-10	690.464665617994	0.253234184483107	0.152153616311124	1.66433234137067	0.0960460327288655	0.200055639376967	650.074095792139	0.159245028638904	0.19302032702315	0.825016883428062	0.40936200548019	0.570240420864587	589.504953543792	0.222573074175677	0.177421098322821	1.25449045395211	0.209663793317571	0.675220896612328
50650	ARHGEF3	452.02299429847	1.89825308280216	0.468959382808248	4.047798492558	5.17016267435322e-05	0.00095496881643515	261.668988758306	0.648088613862605	0.248169628375398	2.61147432949475	0.00901527558761738	0.035926456681222	323.730393327204	1.16181415970646	0.203235854021745	5.7165806953637	1.08688867735445e-08	1.38549461121786e-07	211.200269635704	0.220368315669749	0.278829214489381	0.790334384699642	0.429332510929803	0.587767908964795	182.818389875206	0.153896186581608	0.248214654750775	0.620012491752878	0.535249562800435	0.891532649604006
389337	ARHGEF37	47.4854575558579	-0.0106640643677085	0.572940074294714	-0.0186128791581492	0.985149928533895	0.994593848131344	53.0187968209678	0.12012057309728	0.491460020319352	0.244415757398181	0.80690883915271	0.894520767399741	47.479520406465	-0.162223502143854	0.482377312131366	-0.336300025030355	0.736644631053667	0.832138168362412	32.6637821707365	-1.55055692358883	0.59259479525442	-2.61655508284227	0.00888220319232871	0.0324553602945104	35.1274830795609	-0.690485620383474	0.539104220714872	-1.28080173341597	0.200263315046781	0.66339962099116
50649	ARHGEF4	36.0774206278228	0.325711092623583	0.59685341769065	0.545713709546688	0.585262746591365	0.816538696206824	34.9710881573314	0.0648757795646632	0.543650651534647	0.119333581927159	0.905011079051712	0.949810786775206	40.7858221766053	0.519348635849948	0.502195071237356	1.0341571743632	0.301062691175613	0.45900975058872	34.9867106782739	0.18411933929029	0.536941256806897	0.342904064376088	0.731670634018902	0.827636479920562	31.2313929892746	0.217521211290821	0.555701624372381	0.391435262649255	0.695475531602221	0.937658325482547
55701	ARHGEF40	2330.56029281893	0.295550805175736	0.210146187431534	1.40640574443934	0.159603675474064	0.41674678724263	2147.07440715658	-0.114055328315961	0.164030679244433	-0.695329244756706	0.486848990890731	0.666226389987362	2226.28757700813	0.0438114385139835	0.12231877088234	0.358174286726003	0.720212888693192	0.820546290849999	1763.14098940206	-0.620792253049897	0.18916779861327	-3.28170152425905	0.0010318276299325	0.00551763505449427	1862.61608341723	-0.0514054368564737	0.141425126708747	-0.363481639032495	0.716245126311489	0.944325431521685
7984	ARHGEF5	119.608560307318	-0.16025641848971	0.351485673429032	-0.455940115357411	0.648433041655935	0.854392606802011	113.292514993706	-0.546770688965725	0.330321700219754	-1.65526723979071	0.0978703011356894	0.223834039187852	121.598385632878	-0.251297163513707	0.300823980835479	-0.835362801914192	0.403513467181169	0.560912950679975	115.460752503572	-0.33917460955774	0.324541148981083	-1.04508969239371	0.295981517559242	0.457540319121645	115.317355721875	0.0142268800117246	0.30604322801436	0.0464865048772034	0.962922490006611	0.993370631983104
9459	ARHGEF6	394.373030712336	0.650409541827216	0.240999477462252	2.69880063092291	0.0069589852117407	0.0502402744751406	389.759924694004	0.463783757522962	0.225342573615953	2.05812754368102	0.0395778916250915	0.114453695747224	426.172408580579	0.724640055672927	0.176406484005996	4.10778583200091	3.99470257825571e-05	0.000259993422941272	317.976578065791	0.0419143122533477	0.228151514290801	0.183712619149763	0.854238908756646	0.911892059365422	233.8053819086	-0.541435468228538	0.240072417183914	-2.25530060712371	0.0241144665544443	0.234627786190318
8874	ARHGEF7	559.581669557868	-0.100789669025635	0.225779741084344	-0.446407053801975	0.655303238444105	0.857874897040664	609.287179849066	-0.0402033680637916	0.190997018904418	-0.210492123355658	0.833283598612604	0.909484244027046	574.109754270937	-0.162824545132843	0.157262610773071	-1.03536717553161	0.300497469004793	0.458439030340434	527.187505679638	-0.35239104790811	0.204714639695186	-1.72137688068039	0.0851824567389146	0.187395160921875	536.596436871784	0.0651502803817858	0.169509785913071	0.384345246092144	0.700722576906989	0.939488747372305
23229	ARHGEF9	167.582801800893	0.30511918946461	0.318459412850325	0.958110130059226	0.338007227864806	0.628970052347313	205.889007436246	0.649291603915433	0.28112874076662	2.30958813440724	0.0209109671439229	0.0697245161058268	183.846540707607	0.419526531058984	0.248944957079925	1.6852180336567	0.0919465129848041	0.193293719874217	176.956542918932	0.388604491235072	0.279563057059474	1.39004235868118	0.164516015029067	0.300659123111898	125.135367308788	-0.25441863896446	0.295564892374376	-0.860787750942361	0.389354952537824	0.824136592137284
8289	ARID1A	1523.71870474612	-0.334566575883435	0.225515348173827	-1.48356454934301	0.137924480053667	0.382518204556324	1574.96255836737	-0.43828141375308	0.162686796409448	-2.69401957273791	0.0070596018948205	0.0294731015129033	1491.14616101149	-0.56646080646503	0.127199228136279	-4.45333525025901	8.45465863684887e-06	6.37348056327622e-05	1428.34084213946	-0.628362975784604	0.171320358113739	-3.66776594855959	0.000244678999643634	0.00162375422372683	1554.43880025803	0.029408721183456	0.136228834219408	0.215877360706844	0.82908334455744	0.971873135698911
57492	ARID1B	1601.38633958188	0.273103100575825	0.245085321600038	1.11431846996333	0.265142586042563	0.554217770793824	1641.62727626842	0.166979638454832	0.172463010933651	0.968205515784901	0.332941740754569	0.52414205863906	1587.50455072017	0.124609629633098	0.124106250004316	1.00405603769967	0.315351603857573	0.474350752739789	1443.05514266219	-0.0745823754929352	0.177833642466629	-0.419394072226411	0.674928155594545	0.788105486617305	1357.25337773466	0.0935649747007821	0.140009102540533	0.668277797678869	0.503956282967286	0.880428593773113
196528	ARID2	682.312221819388	0.305860675951241	0.277978835889709	1.10030202469297	0.271200550278046	0.561371253414342	630.39515300341	-0.0936307719674569	0.203657622293696	-0.45974597421368	0.645698565928993	0.788076348301966	651.459786441622	0.0573029249221948	0.157648907990452	0.363484439268461	0.716243034872429	0.818407685103066	543.760047489177	-0.420537609978691	0.207140236382155	-2.03020725149139	0.0423354770576962	0.111382292806847	630.616387380365	0.358309195253524	0.18207544939651	1.96791602844393	0.0490777002585062	0.357975011727597
1820	ARID3A	113.718420546239	-0.163115366850616	0.402667011890708	-0.405087484283139	0.685413205932628	0.873018348231183	115.125242836664	-0.325164227742035	0.334953958407012	-0.970772906486804	0.3316613772089	0.523037959604724	107.593821394711	-0.491278574574191	0.322051359304573	-1.52546654556914	0.127142771716759	0.246366048535557	121.969424420084	-0.00968016496794153	0.325696132470275	-0.0297214612114714	0.976289195909672	0.987138237051453	119.094938442483	0.257771512798864	0.301813794138396	0.854074657305635	0.393063624714261	0.826248854082227
10620	ARID3B	27.2564033445249	-0.512916202375887	0.786248654762425	-0.652358766236454	0.514169757846938	0.768470324002283	23.3876771903375	-1.4353782760647	0.714969719797007	-2.00760708645427	0.0446850609325281	0.126005994978127	20.0922272056899	-2.32177625774088	0.783189366457462	-2.96451453145079	0.00303160924713922	0.012021120790389	24.7643052604911	-0.936366261898942	0.713545311172206	-1.31227302210239	0.189428031296948	0.33282042648212	35.6111249930131	0.561634890870535	0.551212595896346	1.01890794051475	0.308246673602657	0.763348773617093
5926	ARID4A	500.911464418677	-0.188017245099023	0.278142002240203	-0.675975737517887	0.499056049562998	0.757575791004343	495.861703414085	-0.428802576517166	0.202662129935383	-2.11584955045072	0.0343576052992068	0.102952774351778	497.984278516156	-0.352693739327004	0.167239170354035	-2.10891825509761	0.0349516381937501	0.0909404664479374	477.041864688131	-0.409543715873444	0.226793689586308	-1.80579855030573	0.0709498120073792	0.163390081171799	506.0649784361	0.127696504566126	0.186757733662811	0.683754841428314	0.494129986811741	0.87616668463473
51742	ARID4B	1031.99825086913	-0.36329143451286	0.261173121079587	-1.39099855686204	0.164225864369188	0.425007783428656	985.157440308154	-0.755891712463653	0.174398207674599	-4.33428601441842	1.46233951697205e-05	0.000152020005024099	1002.92202912747	-0.621471028379516	0.13707185411046	-4.53390692358113	5.79025523258222e-06	4.5119652714372e-05	934.290301495086	-0.793003806720545	0.190609541657674	-4.16035734530406	3.1775003825656e-05	0.000278640555826881	1095.55642390799	0.116145809203299	0.152496802882473	0.761627830931054	0.446282159454487	0.854001928202001
10865	ARID5A	225.94105354485	-0.842142518475926	0.474219427476135	-1.77584989075191	0.0757576619935234	0.265170867628837	219.214965301138	-1.25411328616025	0.277645689195652	-4.51695572797636	6.27350152141013e-06	7.07285753686117e-05	209.992649370321	-1.37780361109861	0.258949357951454	-5.32074542295994	1.03342931678647e-07	1.10699547154076e-06	239.349201777393	-0.688624359677416	0.271551985327741	-2.53588409175614	0.0112163851712918	0.0390071564256541	290.254566138057	0.276307015300876	0.261673455088755	1.05592298312092	0.291003402890825	0.750578480524415
84159	ARID5B	1329.79190891847	0.211670028168711	0.308008468172575	0.687221456684475	0.491943185105935	0.754505605567432	1346.5038232564	0.0689733215842004	0.190782437711662	0.361528673244247	0.717704274232214	0.836963778054244	1278.00149298542	-0.0267617374813062	0.133966517760573	-0.199764373431988	0.84166486555814	0.904484670272253	983.254190739942	-0.82720032439254	0.191913929868753	-4.31026723780941	1.63057376883691e-05	0.000156725685307343	1073.50997847715	-0.114002404886611	0.157563738236268	-0.72353198878579	0.469353108437339	0.868423083224319
25820	ARIH1	818.416477241569	-0.366732261377102	0.283956423988619	-1.29150894431535	0.196527255627395	0.469434919709087	839.225237755369	-0.499090727007518	0.177372604302332	-2.81379826930216	0.00489599422045334	0.0218536069163507	801.128772665358	-0.599468999711372	0.142388556507032	-4.21009254126238	2.55266107592735e-05	0.000173177142371387	823.191323409431	-0.414289441980187	0.190040485976022	-2.18000622263437	0.0292570002972291	0.0829534117260605	884.957790500592	0.166176905340595	0.149799858809431	1.10932618135507	0.267289494529329	0.733604873611648
10425	ARIH2	878.78816488108	-0.317165311449879	0.22223747514658	-1.4271459448533	0.153537831613649	0.409093476776181	980.84578910217	-0.172827251314834	0.174736218516712	-0.989075148712252	0.322626375430719	0.514172403742586	940.489347138643	-0.246272238682472	0.143254235526723	-1.71912710138705	0.0855912309705617	0.183204902227184	1067.27411867887	0.196303817628216	0.188847874781322	1.03948121129522	0.298580991808921	0.460728124250141	927.04356262137	0.137512114673138	0.158692978666233	0.866529293412265	0.386199969328384	0.821721208122459
646450	ARIH2OS	39.8553183709458	-0.60214228406115	0.565161668061219	-1.06543369462192	0.286679715766753	0.577689940835119	59.288944587404	0.399183076439812	0.44808525572016	0.890864118700464	0.373002071819653	0.563825735759788	39.9721349420037	-0.76104410037754	0.500811839715988	-1.51962082367927	0.128606301212549	0.248103371468221	60.4425614477469	0.546843711468365	0.432146273691689	1.26541346011584	0.205723152622666	0.353724784765841	49.9117435687267	0.356813655059336	0.459551558545434	0.776438787823325	0.43748995004741	0.848546743177578
400	ARL1	1110.85362500085	-0.156414823570619	0.232178355217543	-0.67368391607419	0.500512289564333	0.758346266762523	1117.17452294936	-0.341195531028553	0.181262459647839	-1.88232870552146	0.0597913993216055	0.157403054517544	1296.61850963726	0.154112501002889	0.136744245360169	1.12701269875726	0.259737111987714	0.412774383370629	1286.91028892138	0.204171680394189	0.209775790857408	0.973285237346436	0.330411557477427	0.493602631597376	1057.39370050489	-0.0080974258823345	0.161795294809154	-0.0500473508323332	0.960084655065996	0.993255328598488
285598	ARL10	68.3448360899416	-0.0957520488245383	0.463771881388812	-0.206463678948795	0.836428733507553	0.942129972276169	79.5101810517424	0.149853242730239	0.395579348114015	0.378819681676224	0.704821770914986	0.828373332262665	68.5267118791265	-0.234150594206514	0.428559026003239	-0.5463671979802	0.584813553258771	0.718402860377817	65.4741136196712	-0.286054858370371	0.405667185806295	-0.705146653165489	0.480718975957429	0.634788042493138	55.4956307166496	-0.445421455906342	0.416133359008754	-1.07038151655843	0.284447615579047	0.745650234201319
200894	ARL13B	202.381441588926	-0.0800081087501019	0.35941273207217	-0.222607886729055	0.823840697743526	0.936968781714059	300.890131392062	0.769297329778915	0.265199110127863	2.90082922754909	0.00372176645455385	0.0174627783586667	235.879061316824	0.212866519457891	0.262266297441209	0.811642675916486	0.416996696056074	0.573967942026746	225.624748765771	0.163269647310197	0.316788558302991	0.515389975524428	0.606280536062186	0.736257399796473	178.753603042923	-0.165355118462154	0.285362592485496	-0.579456182472686	0.562281404347466	0.899277333243638
120534	ARL14EP	326.749404327318	0.390752173460585	0.260004200360347	1.5028686956558	0.132872906915839	0.3737715128775	354.551441183646	0.436848165886467	0.230423637127695	1.89584788840208	0.0579801614067479	0.153883244476309	368.626683511113	0.574749102628358	0.185966743508029	3.09060153329804	0.00199751497601656	0.00837505580726495	353.902264406553	0.53725345886496	0.22216836229154	2.41822666973595	0.0155963579716223	0.0506586248510079	263.673905821404	0.0784295832997676	0.21801114477454	0.359750339281401	0.719033843533357	0.945222853986804
54622	ARL15	116.151664119182	0.803880676786066	0.394102534317217	2.0397754563512	0.041372695441818	0.179971225171908	124.151496675712	0.808285964419527	0.321014534971203	2.51791079955939	0.0118053214236556	0.0444485714436604	130.675635298493	0.965418178247175	0.295267498981242	3.26963916305773	0.00107684753710013	0.00491291231971823	89.6280788509959	0.107640138102706	0.359718069553776	0.299234726340637	0.764760954675804	0.851034043463388	71.8935682891938	-0.186270771668968	0.368403625526644	-0.505616011250402	0.613126239326548	0.917854567251189
339231	ARL16	167.565041756247	-0.392202797719149	0.433404328257129	-0.90493511981372	0.365499760068587	0.65507336296833	212.01455065092	0.129608137832186	0.3096975031694	0.418499137079876	0.675582217330668	0.808150294598797	185.500739572656	-0.213339357865981	0.251793824678481	-0.84727795901427	0.396840209002575	0.55513248249102	244.764111889525	0.606212342458928	0.263190252250899	2.3033236879952	0.0212606378168241	0.0645592140694397	196.845453504942	0.366225733690014	0.247017944979255	1.48258756553404	0.138184022816587	0.57980427019099
402	ARL2	843.384646177831	0.219623751673036	0.223204727019613	0.983956543419159	0.325136880257413	0.617754927104051	1005.37786555536	0.504545262046506	0.168422984812162	2.99570312572962	0.00273812867129958	0.0136248284112284	951.773101540595	0.412581645680937	0.135498806659249	3.04490981030182	0.00232750094898882	0.00957472812451449	1079.37631571054	0.776119057071473	0.177248081230878	4.37871626977177	1.19380434334927e-05	0.000119829608209933	663.783261018446	-0.183495754710022	0.159591509968194	-1.14978393741993	0.250232872573414	0.716604284582481
23568	ARL2BP	655.878983837249	0.0192124410795549	0.233071408342519	0.0824315655711852	0.934303535759451	0.980747006140222	663.821693478234	-0.135423977738228	0.183033477042556	-0.739886385411024	0.459368936125073	0.640878490790756	730.831630201082	0.189354379720844	0.147658058792883	1.28238432273072	0.199707860955867	0.341589351446654	589.456277399232	-0.374299155503294	0.197081318133347	-1.89921175202431	0.057536640188152	0.140113793996877	518.996164486866	-0.396452962939482	0.173630064477527	-2.28331979333449	0.0224115379327073	0.224241003553594
403	ARL3	401.471591093238	0.180954660332089	0.239972283016522	0.754064836394588	0.450810290649347	0.725915819412025	443.547479955206	0.278837349952908	0.236385494185634	1.17958739775266	0.238164357600577	0.422334645699066	464.621521546603	0.439976352765385	0.169540542436827	2.59510997453206	0.00945606571606545	0.0312689084102645	478.043136011285	0.573868705879349	0.225677417391797	2.54287164622706	0.0109945608631389	0.038451432933988	339.864897907997	-0.00275276028548478	0.208997332791847	-0.0131712699330303	0.989491150925122	0.999210167562002
10124	ARL4A	172.469984840952	0.352662926746182	0.424018530518053	0.831715836369956	0.405569359647826	0.690065585893939	192.911165414522	0.47233974947842	0.276973978032815	1.7053578564787	0.0881277031995751	0.207074233330195	200.36191011071	0.607602976834562	0.254652686518516	2.38600654539093	0.0170324479138806	0.0509150198033055	141.226141783661	-0.278944287717792	0.317196562266113	-0.879405141483756	0.379181645375244	0.541978289407049	159.541083984539	0.405498318322341	0.263661886999128	1.53794817649804	0.124061286471485	0.554534551517742
10123	ARL4C	722.687655562275	0.384755681146464	0.248056099297696	1.5510833325034	0.120881714938169	0.353373720367093	822.592405196313	0.546184008252413	0.199616757306694	2.73616311386747	0.00621602057840162	0.0264197377291569	751.290661856336	0.365625723689402	0.152602152961688	2.395940795024	0.016577767801752	0.0498287448719493	766.353521527388	0.481410639797382	0.186012472229681	2.58805570415168	0.00965193707921426	0.0345988368575596	588.703907150623	0.100080019775016	0.189755698299116	0.527415095684018	0.597905362791192	0.912910441942461
379	ARL4D	147.08448388113	-1.07518807018124	0.483348209523204	-2.22445857664779	0.0261176065374766	0.131917536427826	194.074852613939	-0.282171249655693	0.272973133384182	-1.03369604970818	0.301278280416832	0.493276373545033	159.369979781687	-0.935696198580064	0.27312313082079	-3.42591341776183	0.000612735668920659	0.00295372537631444	175.508290283599	-0.467493374431264	0.285134553362937	-1.63955356836816	0.101098023976385	0.212590941107501	176.284002760068	-0.0671731596620165	0.259877610518431	-0.258479980356955	0.796036497457235	0.964550075534725
26225	ARL5A	213.863256075437	-0.0388798739045849	0.285138442676614	-0.136354374175635	0.891541140852877	0.963612761421453	203.081433766084	-0.402246289261006	0.257885237312048	-1.55978796403253	0.118809996669998	0.258620672591853	219.260336786438	-0.100677418172504	0.229882884722007	-0.437950908325564	0.661421870658525	0.777442621658925	203.87702648371	-0.246198675407718	0.277936758000989	-0.885808257887364	0.375720859182645	0.538313511694433	207.584408048093	0.164973687739326	0.252765806604931	0.65267406994324	0.513966422589779	0.885193066936291
221079	ARL5B	148.633815563764	-1.17733594281925	0.329464762215647	-3.57348062020861	0.000352267326170828	0.00480059196141539	148.689170175808	-1.51147129434479	0.313705155572115	-4.81812704540436	1.44912092426807e-06	1.92473395328393e-05	153.157842060862	-1.26318083144226	0.289988669539661	-4.35596616049682	1.32481244158231e-05	9.56030516738003e-05	169.730776194122	-0.706525052090157	0.284443267086842	-2.48388741743165	0.0129956886828771	0.0438263935455733	173.169427547109	-0.230804997147151	0.257639612213266	-0.895844374102292	0.370335886559883	0.811508058776775
84100	ARL6	77.3216889133094	0.426139659150365	0.417924260883229	1.01965762468485	0.307890865351953	0.599638253779774	69.0909085255068	-0.050820161376673	0.404037467811507	-0.125780813477382	0.899905429766235	0.946410133590539	73.2238070873121	0.162252621901492	0.373797430788316	0.434065642343532	0.664240774146248	0.779535107109866	77.2261549025511	0.372623450542448	0.411324156472529	0.905911905923604	0.364982482054907	0.527206677544117	70.6121742613336	0.447926391409078	0.374373513715627	1.19646923459794	0.231513497440236	0.698204232672062
23204	ARL6IP1	725.146732254881	-0.555109740928851	0.245948325341519	-2.25701777053385	0.0240069643842215	0.1243432331307	754.128119446622	-0.644338604797179	0.178320850579147	-3.61336659568699	0.000302246894683346	0.0021220235552636	758.867796746381	-0.554991062424792	0.150358664549923	-3.69111460311302	0.00022327350391488	0.00122255733470583	767.370304974705	-0.428039779002457	0.207657256187116	-2.06128014431992	0.0392763213667201	0.104873718418033	786.295144727822	0.0178582843138769	0.157716983708213	0.113229938171503	0.909848261062798	0.985391171722352
51329	ARL6IP4	828.086381623303	-0.0181433876906759	0.247103217165866	-0.0734243280956447	0.941468458821002	0.982332497880845	989.237392483928	0.29540523497867	0.180787441600725	1.63399200941779	0.102260528425593	0.230894298511632	942.395741872996	0.214711555789595	0.148222432868334	1.44857665357796	0.147455844950736	0.274306705835544	1085.16315802864	0.633735471920222	0.188487353196279	3.36221747068775	0.000773192039739972	0.00433139077791804	720.917500751617	-0.131508583608049	0.170436899578047	-0.771596901455183	0.44035321004253	0.849676105715738
10550	ARL6IP5	1774.54134167812	0.639211557482461	0.19475553039858	3.28212275242851	0.00103028743384979	0.011538834823508	1648.27938650152	0.296071280641504	0.159279124389388	1.85882036818398	0.0630526043880039	0.163913781204174	1825.26274226204	0.595225309708429	0.11824123100274	5.03399114387296	4.80371873380962e-07	4.55992526131114e-06	1417.22480799127	0.000487924048395473	0.170811696699423	0.00285650255704721	0.997720843811342	0.998697442385204	1182.17121458986	-0.182217936262088	0.141731703047963	-1.28565403747688	0.19856382873643	0.661952180194914
151188	ARL6IP6	186.214853494877	-0.35325642166217	0.294912286769159	-1.19783555148612	0.230981043843899	0.515008495798746	212.836902774733	-0.13869184158353	0.265187975611068	-0.522994458040357	0.6009781098774	0.754963817252348	201.491601262305	-0.251364463136101	0.241869822125677	-1.0392551701034	0.298686078199253	0.456591784229611	249.494343488917	0.422018990041391	0.251692977025692	1.67672135722052	0.0935969822655618	0.20039803319031	174.286813790782	-0.248332266358906	0.251023960211073	-0.989277143704117	0.322527563650805	0.775623514374046
127829	ARL8A	494.573400265601	-0.650591775150396	0.232532963319451	-2.79784752175811	0.00514443920165052	0.0404319785641599	589.69813370579	-0.268974424258178	0.188444954350695	-1.42733683257774	0.153482828759191	0.310194971370411	523.621188385396	-0.611612076560986	0.163491024025092	-3.74095201989265	0.0001833245191718	0.00102484209786544	596.515099971071	-0.0985419967042616	0.195532132837865	-0.503968300626948	0.614283652886791	0.742273672998495	564.494891516448	0.0871821370045308	0.169827985817566	0.513355537868678	0.607702641247429	0.916251607642041
55207	ARL8B	956.37646129424	-0.223606172428254	0.203794732607882	-1.09721271775209	0.272548414961348	0.562781878276173	1171.869270907	0.180988434845235	0.169338870529318	1.068794390086	0.285162327731495	0.476739636462275	1034.39566352276	-0.125545408119846	0.132819673992021	-0.945232015306623	0.344540437997015	0.504664744994896	1098.4939807829	0.121993199428121	0.17598153200477	0.693215918956851	0.488174059524333	0.640459267765303	980.742692005785	0.139759086855662	0.146764662859784	0.952266602412219	0.340961790935244	0.79261913917761
132946	ARL9	6.26818810429426	-0.012884997885037	1.30315367907388	-0.00988755055673403	0.992111004609672	0.997101874807528	6.98956021254205	0.121742405243768	1.1905799397056	0.102254708973068	0.918554503805089	0.955892176043309	5.18320512325305	-0.766602239481532	1.37057629862382	-0.559328393648181	0.575937620855264	0.71137028557706	5.89484549979953	-0.264330498495251	1.49973617873266	-0.176251331563277	0.860096495177673	0.915377945969388	6.16492122413256	0.192641023089729	1.21150848736996	0.159009222880419	0.873661607476102	0.979859838293772
55156	ARMC1	270.968620680293	0.17026655519992	0.277131369900936	0.614389324675817	0.53895808843003	0.788440454452411	319.484351786548	0.434771114464142	0.246267501552344	1.76544250347109	0.0774894253581647	0.189329996422336	313.981487736202	0.431728296650985	0.199115279239733	2.1682328864938	0.0301409718277599	0.0806985038367316	310.671209359062	0.469091165069969	0.232710042393947	2.01577534103947	0.0438234732101239	0.114121647697947	242.178369212682	0.130593964386119	0.223133026956317	0.585274023157877	0.558363478726251	0.89826478881275
83787	ARMC10	519.372917603157	0.458806971515976	0.237289398156868	1.93353337772245	0.0531705254186549	0.21274184845295	630.849225659188	0.771732462405851	0.205432986234189	3.75661414728253	0.000172227732640154	0.00131494604137977	599.400504208482	0.695266939900393	0.167471860792801	4.15154484227407	3.30238540955267e-05	0.000218485090897567	640.784979827705	0.904140817386894	0.205219509133326	4.40572546540638	1.05430424197998e-05	0.000106899682643325	480.742498044478	0.516331895442555	0.183835663238806	2.80866011711683	0.00497481370634939	0.0794250177638707
84071	ARMC2	40.0945540196862	-0.0526465542105602	0.590482974920284	-0.0891584625579891	0.928955975936044	0.978778169552877	50.2556913193253	0.382383573801272	0.46056781701199	0.830243798366219	0.406400956697069	0.59349006678873	42.1855243436995	-0.044648883516695	0.47896244553771	-0.0932200090689149	0.925728778665432	0.954883360739519	49.1019524245995	0.433307029661049	0.4660697587558	0.929704237446744	0.352524239893696	0.515291453552167	40.2781995597731	0.233126904923922	0.476304530501535	0.489449270361645	0.624523661320584	0.918334331395151
79798	ARMC5	243.31845428085	-0.101644294700917	0.305931668964359	-0.332245089385495	0.739704199221642	0.901252443660982	259.712840352226	-0.0992261909850951	0.257601989024778	-0.385191866571926	0.700095268862281	0.825173642213548	244.884578033261	-0.218286829771883	0.232003303190005	-0.940878111520301	0.346767325781693	0.506505540443567	198.329609627479	-0.880518199644795	0.283193549829645	-3.10924525002236	0.00187565955373858	0.00905763996083334	214.540052127154	-0.185864453053449	0.256426936821703	-0.724824214480568	0.468559878603236	0.867735601189334
93436	ARMC6	311.45764278308	-0.160199183880762	0.259094986391193	-0.618302909338763	0.536375684473439	0.786099422337415	336.540933935937	-0.124296809796214	0.225791981426961	-0.550492577330174	0.581981566614325	0.740395493784509	357.05952683646	0.101394808172934	0.186031171222554	0.545042035195451	0.585724607484673	0.719159620314515	276.596733841185	-0.626889555497489	0.237139523686924	-2.64354733344713	0.00820422937133521	0.0304777905871278	255.48569990879	-0.47543883422767	0.224900851901836	-2.11399303385114	0.0345158623041373	0.291436921757685
79637	ARMC7	54.8893496773129	0.437800794548138	0.48538950026341	0.901957694409446	0.367079341417682	0.656054617072394	48.1485173346097	-0.0895595381797093	0.467834009727286	-0.191434432549947	0.848185245599182	0.917739951690491	48.7674993526131	0.00258849028124355	0.44719681623515	0.00578825740092578	0.995381664574589	0.997321679045519	46.8194637154986	-0.0438917288522798	0.469975446508441	-0.0933915360437698	0.925592514389633	0.958040948508796	37.3536383596451	-0.366873360989764	0.496439046649548	-0.739009881405947	0.459900997120377	0.862341304299116
25852	ARMC8	418.494239250445	-0.145775589761439	0.247427391292236	-0.589165124362742	0.55575050998475	0.799227472579577	476.474537080703	0.045125599601475	0.201617971452044	0.223817347612826	0.822899430930019	0.903323593634735	439.266735069212	-0.139358754349026	0.181750408925757	-0.766758959018094	0.443224841783182	0.597266737754736	427.466086835621	-0.146304855984558	0.214805028084324	-0.681105360006398	0.49580482574416	0.646770270087682	377.221696530391	-0.15951587552118	0.194614172077961	-0.819651897998874	0.412414578946091	0.834888465407314
80210	ARMC9	1106.33135921099	1.37345260615263	0.225310047021279	6.09583382681072	1.08868461662712e-09	5.33499898254091e-08	1467.04336907283	1.79146029762503	0.171806801609132	10.4271791386972	1.86338149102245e-25	1.58678167111394e-23	1409.82627140876	1.7493450680497	0.136861314337399	12.7818812534351	2.07001194421021e-37	1.71425540869491e-35	925.597319566279	0.956528931678799	0.197526571342958	4.84253295734079	1.28194364288617e-06	1.69677325610237e-05	530.259194417926	-0.153238235098462	0.180964351325121	-0.846786861480546	0.397113932768309	0.828287001687322
51309	ARMCX1	690.852918193311	0.820340021547795	0.257262843597626	3.18872329200735	0.00142902595905858	0.0148544464627336	606.743971206251	0.352843174770653	0.207446724252169	1.70088573845949	0.0889644451398549	0.208717359727452	771.720976499205	0.960418182670025	0.166794696164721	5.75808586696035	8.50730803900586e-09	1.10200382882829e-07	745.225780159256	0.941073118323365	0.208644263692877	4.51041932170547	6.46996050447849e-06	6.95361466931641e-05	425.139441053387	-0.183597652287646	0.203210888511731	-0.90348334005265	0.366269426311228	0.809252241096394
9823	ARMCX2	1644.65772191154	0.163890155724403	0.231652821691952	0.707481801980127	0.47926711774654	0.746023728207566	1491.88959774544	-0.31667504704603	0.163252608786294	-1.93978552257363	0.0524057608183084	0.142039722380458	1795.26087065243	0.273206560298519	0.120921100827216	2.25937870586296	0.0238598378338439	0.0666765028412375	1413.85809044017	-0.349756010788382	0.173104320287017	-2.02049267290653	0.0433323093999032	0.113112497139778	1300.39675726546	-0.232528885157473	0.142901047186405	-1.62720210758256	0.103694180281678	0.510964492716445
51566	ARMCX3	1305.64329730386	0.171670801377882	0.201352060470458	0.852590239090546	0.393886577383468	0.680433290649625	1216.80708833821	-0.219477437374139	0.172007034185691	-1.27597942963891	0.201962790758099	0.375381923936918	1360.97387429106	0.157171390320308	0.130145777473817	1.20765647085191	0.227179428000974	0.376064319194333	1233.38132222354	-0.0477071997563484	0.197286582297582	-0.24181674800564	0.808922160955021	0.881866195265621	1187.7850163671	0.184748128959539	0.147538593915264	1.25220204460973	0.210496251181359	0.676269197667485
100131755	ARMCX4	201.038442948278	1.11770443133023	0.327791310772904	3.40980494173192	0.00065009356584994	0.00802160673339607	163.871019438026	0.506979116579983	0.303894270928531	1.66827467668587	0.0952612125248903	0.219287074153826	183.867002500076	0.82038940985252	0.259409969718159	3.1625207417581	0.00156409592828384	0.00677304865013787	142.586592577065	0.267162646087724	0.311108833699723	0.858743362927408	0.390482120975995	0.552475769362661	155.972225897241	0.783167150811397	0.284112988221845	2.75653413704506	0.00584175145599028	0.090027895872211
64860	ARMCX5	163.135904608823	-0.00474932475340596	0.330276343304499	-0.014379851447693	0.988526933944954	0.995958849392992	157.169825585565	-0.318556306436052	0.302044071809156	-1.05466829568279	0.29157705663365	0.483225081987611	166.888851587309	-0.0721507173678225	0.272599276166964	-0.264676848678171	0.791258413701161	0.869935088053794	144.141199257212	-0.459397473274707	0.309506419160514	-1.48429061510501	0.137731838980854	0.264640001114782	139.448682329519	-0.176823384153807	0.28678094634578	-0.616579959048625	0.537511816705354	0.891532649604006
54470	ARMCX6	308.45962188488	-0.115474933489084	0.292291019814115	-0.395068358797071	0.692792439477986	0.876589920815808	331.313418031854	-0.0953120539205124	0.233669411711299	-0.407892728545366	0.683352431425391	0.813525673137766	309.900562323857	-0.244690892815971	0.211493023771211	-1.1569690973858	0.247284986154173	0.398898188304582	339.169827242801	0.100718002595291	0.242255627170862	0.415750931243612	0.677592268171979	0.789450230920478	274.091689478963	-0.176182687696374	0.228641166734347	-0.770564156108757	0.440965313893148	0.849676105715738
79624	ARMT1	475.550962077047	-0.164000081140813	0.230476125704989	-0.711570799965346	0.476730594192107	0.744134603607794	603.027176226179	0.322186408815223	0.187558153697425	1.7177947344	0.0858340623176832	0.203516900917935	493.770622843014	-0.191009812532354	0.166866629015264	-1.14468551117481	0.252339455452624	0.404821934679374	612.123027340414	0.470446063818731	0.197014378754566	2.3878767975854	0.0169460215622918	0.0542064984959535	480.110775595054	0.152174630501829	0.179149064181131	0.849430228382165	0.395641938745422	0.827042067361077
405	ARNT	1198.54621469902	0.596081598311971	0.197376717034405	3.02001982436494	0.00252758140920105	0.0234648723866572	1205.84320235373	0.453717399008121	0.163293901158528	2.77853242398591	0.00546050632844542	0.0238242367317021	1212.76560103158	0.512836997567203	0.129041501002061	3.97420204806059	7.06155995806243e-05	0.000435070353906689	1047.85614041962	0.202432739640815	0.180901770119759	1.11902022576563	0.263131510504539	0.421017430841929	818.876950559415	-0.159248734999188	0.151697280569604	-1.0497797613855	0.293819382308167	0.751766083148153
9915	ARNT2	419.086067775693	1.48933444808038	0.251778356359212	5.91526003115039	3.31351678408378e-09	1.50121066074377e-07	473.345495581135	1.59849395573224	0.213619101119923	7.48291677734785	7.26909171877776e-14	2.69382667491866e-12	431.441160436523	1.45392698590512	0.18734840664524	7.76055164780905	8.45607586350638e-15	2.18366793481687e-13	243.679255905233	0.22505943082553	0.254332448157807	0.884902545686527	0.376209194913654	0.538620800535721	201.882429350844	0.0437635982379465	0.25132938818457	0.174128455705338	0.861764510386857	0.977213368165543
406	ARNTL	478.12131450103	-1.46710916340436	0.236242800226678	-6.21017513336556	5.29255833046977e-10	2.75075564136883e-08	565.129150760999	-0.97116771806622	0.192616811522731	-5.04196757483763	4.60769377683961e-07	6.87261853149232e-06	496.836959565881	-1.50870620903625	0.170704975101981	-8.83809161469916	9.73674213322909e-19	3.35010886922106e-17	544.451971606226	-0.944875574913639	0.201554677749878	-4.687936720011	2.75973319093419e-06	3.329708236901e-05	739.251535600715	0.406692981380389	0.158683869052748	2.56291319217331	0.0103797997099145	0.13634559662717
56938	ARNTL2	802.56265995908	-0.452392302401848	0.229176534406335	-1.97399050288346	0.0483828228445926	0.200774832936799	911.640353500376	-0.245636239706781	0.183246667844865	-1.34046770179055	0.180093337991565	0.347147328506135	889.199261607533	-0.269118303746104	0.150387108081042	-1.78950381571989	0.0735337135209477	0.163124484012477	888.837592552416	-0.18973241061698	0.198433962641295	-0.956148877397342	0.338997023855353	0.501498369856256	832.676900933552	-0.026269053751741	0.163893741623151	-0.160281005800348	0.872659720607868	0.979575926430447
10552	ARPC1A	1652.93675408161	0.00769142970277823	0.222675063747573	0.0345410463719337	0.972445711591016	0.99063895319833	1829.78305323522	0.113789846680006	0.174554727914974	0.65188636274254	0.51447448299086	0.689199499862909	1740.68299989843	0.0231975573847154	0.129297389413367	0.17941241884283	0.857613880772652	0.914341425936074	1728.14918090909	0.0746262837178745	0.174014650729293	0.428850578989279	0.668031967775707	0.783268244042513	1559.30678528843	0.124227322879229	0.150564010897655	0.825079792565249	0.409326291304585	0.833016486604638
10095	ARPC1B	2793.94143881478	0.241383038431676	0.213211049407804	1.13213193735559	0.257578969581579	0.546280788304392	2821.92558880063	0.0926785007454744	0.16226485127165	0.571155737173913	0.567894079257135	0.72950724399705	2844.17092658382	0.163648232375885	0.122585910448275	1.33496771184757	0.181886914318381	0.319178342215757	2510.86078573724	-0.120208982116794	0.17385076255004	-0.691449265758578	0.489283253139692	0.641167608509188	2114.20038958675	-0.280263191147247	0.145598194910727	-1.92490841881034	0.0542408164955578	0.37597745131915
10109	ARPC2	4844.46075846792	-0.0679941001460668	0.24183032273373	-0.281164493258905	0.778584236844295	0.91939586114065	5522.29122963633	0.122755382255156	0.160681458682107	0.763967313104963	0.444886721801598	0.628895546681795	5390.96150907317	0.105313983790658	0.105521708691794	0.998031448659128	0.318264109134308	0.477177603007214	5137.01363869054	0.0413915237133276	0.159410648538255	0.259653442808712	0.795131108325335	0.872062482121787	4385.72030950096	-0.0685914962478253	0.127404836255718	-0.538374352682759	0.590318629079974	0.910101502587207
10094	ARPC3	2004.65599597097	0.0240204731012457	0.231031576207908	0.103970519941522	0.917192743428738	0.972962527043509	2190.12242545471	0.0929713979106751	0.177579303968017	0.523548610864134	0.600592532230044	0.754637351871719	2268.03939933555	0.23657267207314	0.120054936213536	1.97053681868073	0.0487768795947497	0.118661420213484	2146.73357655039	0.157002993622576	0.179063248361903	0.87680188457912	0.380594255308197	0.542898530771733	1878.50785704422	0.12122603384628	0.146855440011819	0.825478673697912	0.409099885451623	0.833016486604638
10093	ARPC4	635.212781451193	0.0236819549592141	0.224840814974205	0.10532765130713	0.916115822434789	0.972406203178506	732.702750971417	0.24045955528313	0.18126182654134	1.32658684882164	0.18464538855575	0.353031398151097	726.864525202483	0.265312736845487	0.14654456560806	1.81045769759268	0.0702248387495947	0.157442095538673	656.415345638854	0.0571764763366283	0.19105977734593	0.299259619847172	0.76474196223211	0.851034043463388	582.364308453049	0.058395150237031	0.165444805769949	0.352958498547422	0.724119553975895	0.946631523162467
10092	ARPC5	1602.3159284721	-0.783449827686354	0.298484738678792	-2.62475673347389	0.00867108943791729	0.0596135670017334	2165.14286972786	0.00442772349571817	0.15914868922289	0.0278213004287901	0.977804677251559	0.989057636242619	1915.52265214753	-0.315060760538108	0.118475069161214	-2.65930007695874	0.00783031867775072	0.0267500616450727	1886.12519555822	-0.282704788534456	0.167074612865155	-1.69208704833346	0.0906293775448498	0.196199939063631	1685.67553983638	-0.256840774928282	0.142590376320545	-1.80124901522736	0.0716636399087457	0.435299892121694
81873	ARPC5L	177.732137526483	-0.314019361807508	0.303308619938694	-1.03531301507678	0.300522753594745	0.592848534284999	204.558394895686	-0.0806409157654209	0.267495215231774	-0.301466759678481	0.763058593601351	0.867678145451207	182.428597750305	-0.37735127334245	0.249520350546019	-1.51230660151247	0.130455882434359	0.250684700565631	197.999367750408	-0.0454402301143061	0.275206484684377	-0.165113224589964	0.86885486415969	0.921431328996208	189.372155808059	0.172017863919091	0.245267437228838	0.701348152297099	0.483085770129232	0.872010847889391
348110	ARPIN	12.3222502786356	1.97873410949498	0.992098078352673	1.99449444835189	0.0460980460749755	0.195015201260097	16.4314966175864	2.35372269698042	0.94593590496762	2.48824754892985	0.0128374341852755	0.0474704518951075	9.79444342568049	1.46067095855647	1.01288510357846	1.44208948615792	0.149277130682825	0.276794284317381	8.83009699000502	1.30446187122628	1.06597919961517	1.22372169334749	0.221057233220642	0.371627515027839	7.93923098075388	1.3323419818351	1.07125102479291	1.24372528100281	0.213600688220851	0.68006741617617
10776	ARPP19	271.064000826715	0.286934768222928	0.301458310061065	0.95182238686605	0.341187066457332	0.632052575750766	300.994469440028	0.38990556294257	0.239541527564956	1.62771594097329	0.103585131393398	0.233289751378084	289.600088528674	0.337995207008959	0.206760838744211	1.63471578593808	0.102108641698961	0.209593259747201	293.136827123743	0.435812285598582	0.234261332458081	1.86036799597119	0.062833479417341	0.149055886373579	229.744900195486	0.107149361716258	0.226700883580311	0.472646423004783	0.636465456513669	0.920685883179826
408	ARRB1	112.706711481399	1.21662826606288	0.39950705798641	3.04532358500727	0.00232430091160817	0.0218867111723668	80.4068547065261	0.297439267462149	0.375229352134644	0.792686568281628	0.427960457838819	0.613261871019299	97.1374173821121	0.793453628663185	0.342388516811736	2.31740724266016	0.02048155818464	0.0590214904442422	73.3751839977839	0.167153301596401	0.387705462927609	0.431134759707039	0.66637038764707	0.782221228483727	67.118498071495	0.258237109640664	0.383798261072779	0.672845960580565	0.501045294551873	0.879183870293565
409	ARRB2	75.2804521867091	-0.171780690952784	0.541936299737823	-0.316975797775289	0.751261966626951	0.907409574579796	77.3166430153427	-0.284055125860919	0.431089278588108	-0.658924125395204	0.509944492828797	0.685118443034056	72.4943510766029	-0.432305259163005	0.419696202289557	-1.03004329513744	0.302989682100516	0.46136182611438	107.398534071181	0.727778454203481	0.392374232931335	1.85480694990193	0.0636237992435272	0.150384144690802	75.539163258978	0.13447149869422	0.409127648850683	0.328678589853255	0.742398638851253	0.952574335582787
92714	ARRDC1	173.582023253612	0.474995109678184	0.315041377333315	1.50772293372638	0.131625453385456	0.372009226305506	187.667709601855	0.504887813626243	0.278860312085117	1.81054023016418	0.0702120515016451	0.175984273131566	157.078963653708	0.0893643153800303	0.267239163221825	0.334398275696787	0.738079040389403	0.83310619775137	211.064612209127	0.88118086627865	0.28423820160224	3.10014931600139	0.00193423107547533	0.00929189438218539	142.565829211219	0.213788421539877	0.295213247317111	0.724183021875813	0.468953380457494	0.868314114044978
27106	ARRDC2	204.859286474024	0.125112789638981	0.514654578592924	0.243100508269142	0.807927537482768	0.930792107205104	145.29480116602	-1.3484353065113	0.310913936319412	-4.33700503256312	1.44437318822233e-05	0.000150674099661038	147.862694271027	-1.17449350542235	0.285514203032665	-4.11360798498693	3.89522700176335e-05	0.000254145284557555	169.065494645118	-0.526177562273447	0.29438630054702	-1.78737108790633	0.0738775313352494	0.168356067517022	227.243980223063	0.648122404616523	0.245860298753868	2.63614096257713	0.00838548884552916	0.115960952760598
57561	ARRDC3	663.922918637369	0.272455585630146	0.451100926299677	0.603979220049633	0.545857457731932	0.793168397421845	401.874951903219	-1.96822539433682	0.243911392693642	-8.06942788772869	7.06283339221388e-16	3.08376147419317e-14	482.059566117513	-0.91381770779973	0.176787479689238	-5.16901824386016	2.35326927427505e-07	2.3726328669601e-06	570.982557256342	-0.215987340949046	0.2253783682254	-0.958332171138262	0.337895286280569	0.500485245132416	494.103196213336	-0.298252145769691	0.197521226882251	-1.50997515799904	0.131049763128285	0.568829882906072
91947	ARRDC4	53.5699713032754	-1.17964840612478	0.556958141977922	-2.11801986040729	0.0341733857348876	0.159334240440023	65.4059940381741	-0.638414354226801	0.417078236688349	-1.53068249088201	0.125847883160956	0.269350362408841	72.0961155108481	-0.234990905736685	0.384768987781826	-0.610732447777032	0.541376721071666	0.68093135714136	70.0335458890292	-0.253727787217702	0.398836048731462	-0.636170647123571	0.524665202700369	0.671063899256119	77.6583532419823	0.378555704642351	0.354740785624054	1.06713329840661	0.285911647320866	0.746421648507614
410	ARSA	1210.3953627984	-0.402164798128107	0.210939477347709	-1.90654117088374	0.0565800293994213	0.220982378975098	1149.74091569285	-0.824777130936462	0.174859980416343	-4.71678613352616	2.39599317132778e-06	2.99613777918684e-05	1177.42534320662	-0.662911777152759	0.136582253110579	-4.85357183715555	1.21257388497543e-06	1.07141922080831e-05	1180.2078404889	-0.560261869372875	0.185975840352528	-3.0125518901319	0.00259061142011797	0.0118930363665454	1142.6875777902	-0.267397939183987	0.161152144978908	-1.6592887374784	0.0970576236536083	0.500036137837284
411	ARSB	973.749529235762	0.308295672057593	0.262181364163868	1.17588705452346	0.23964001260389	0.526077526297734	890.051938720606	-0.123389656432524	0.195713296374061	-0.630461285556673	0.528392824656523	0.700575601330706	964.898006772355	0.158418020483798	0.162291680212706	0.976131495318607	0.328999305510296	0.488757102631156	598.28764365851	-1.52639515916824	0.218821570341145	-6.97552419895615	3.04732419715763e-12	1.2443240471727e-10	637.307953814233	-0.697201633473103	0.185325405250977	-3.76204024768712	0.00016853291844944	0.00552843229208737
414	ARSD	226.653171945952	0.809599003788208	0.367180942422374	2.20490474926913	0.027460779182661	0.136519302222372	214.736860467705	0.527895491721678	0.305679564429929	1.72695709216338	0.0841753697600916	0.200933134137062	221.431708519526	0.6441068363919	0.266603922425563	2.41596909202166	0.0156933934145178	0.0475634195157823	147.863060248026	-0.396786702881411	0.325129415009219	-1.22039620091021	0.22231471684958	0.37280181251281	122.579267935578	-0.637725322879558	0.32572312144232	-1.95787551112637	0.0502446220894856	0.361436149075113
415	ARSE	103.131119593258	0.388055030834385	0.394165675132467	0.984497269337243	0.324871073418655	0.617636974958356	60.7953028516251	-1.85092819942466	0.447739914606666	-4.13393610674778	3.56602650858199e-05	0.000335033492085634	76.9628576311657	-0.625992211077002	0.366275133491686	-1.70907646694288	0.0874367860769816	0.186192751766695	78.8573064794755	-0.450898203350584	0.383459025313831	-1.1758706239384	0.239646579279217	0.393456945329185	78.1323412227918	-0.0959134647532752	0.358231779170102	-0.267741362800009	0.788898408856328	0.962943706458832
22901	ARSG	105.276722997413	0.840611856351102	0.456586381800139	1.84107956316372	0.0656099000797506	0.243722914714569	79.5648455735381	-0.0296733802489887	0.388959865750944	-0.0762890541205322	0.939189134012453	0.967569237865298	80.6937048265056	0.0622421329472795	0.365333180606505	0.170370873086175	0.864718477152045	0.918914011236769	99.4918374106489	0.664257958947708	0.369350834663292	1.79844715811529	0.0721061753449026	0.16538682365601	78.4904319586485	0.368152436770698	0.377784036002287	0.974505012616439	0.32980585148776	0.782694021142922
340075	ARSI	115.253443578448	-1.36957811838731	0.367005352760494	-3.73176605759503	0.000190142044436872	0.00284644063031059	115.621714743398	-1.71484522235708	0.332773010431372	-5.15319803169775	2.56081286628486e-07	4.00882400071478e-06	104.831599901854	-2.26474999769772	0.354536773208846	-6.3879128170539	1.6816516108772e-10	2.82423392215572e-09	109.237245259682	-1.78809007729005	0.346655024891163	-5.15812536642574	2.49434593054258e-07	3.94582567299141e-06	178.012652483549	0.451176166356074	0.248385965493447	1.81643179983926	0.06930416085909	0.429564148308846
79642	ARSJ	553.185287066423	-0.520681505288458	0.224579730711028	-2.31847061014794	0.0204237584348441	0.111003912978152	579.634005857832	-0.586844938589024	0.207489341894153	-2.8283136532786	0.00467939349259286	0.0211064904829311	568.159275705629	-0.589160705286695	0.162308771065293	-3.62987595445282	0.000283557455644425	0.00150995916956907	451.855033333871	-1.4829720788475	0.211180984594245	-7.02228035207253	2.1827599006233e-12	9.16224916328069e-11	563.134402384766	-0.141541295164301	0.171732825505805	-0.824194761528081	0.409828903069129	0.833042352877187
153642	ARSK	241.677354064794	0.426997535631305	0.288648592142074	1.47929886808918	0.139060455264654	0.384071733588091	254.154317415225	0.390967197019513	0.248203794101467	1.57518622321979	0.115213466242945	0.25266997062631	253.472220113632	0.430455640239124	0.221519512672932	1.94319513908773	0.0519925851947467	0.125215997396414	265.630782066614	0.609851532238367	0.243149378438198	2.50813527122947	0.0121370194034043	0.0415232026041233	190.562974878845	0.0639639606766978	0.243226922307046	0.26298059470551	0.792565536013547	0.963989649010095
64801	ARV1	196.240156621937	0.49920947327277	0.345705701294162	1.44403020084413	0.148730480247391	0.400911123899904	196.518142087272	0.338220926839087	0.293914690628238	1.15074522514048	0.249837065019755	0.435953152113384	203.299871339653	0.466429472748012	0.275445486006495	1.6933640101004	0.0903862009684549	0.190949595571641	200.718423633656	0.501517931904127	0.310380996458309	1.61581391137615	0.106134552894182	0.219339870458712	156.589598363483	0.169127787213386	0.29263742901886	0.577943114728792	0.563302525456925	0.899815077253305
421	ARVCF	469.137593884725	0.783487227884055	0.269435876491181	2.9078801163649	0.00363887806655769	0.030897008534011	449.861721956333	0.532825325187711	0.213962588471183	2.49027331831645	0.0127644891924574	0.0472597045124379	398.886989116931	0.274897314078226	0.191564653529872	1.43501062963768	0.151284068591412	0.279953628547645	322.74347626767	-0.264980983794332	0.264801443657633	-1.0006780179678	0.31698249810106	0.47974973395149	289.630821267515	-0.234363668218364	0.244794123757659	-0.957390907186889	0.338369986212131	0.78957018960955
57412	AS3MT	22.1382585468974	0.277842325048259	0.824043125075261	0.337169641483124	0.73598902131522	0.898818450809738	31.4676869992007	0.951711625481471	0.603835331049017	1.57611119546136	0.115000179387142	0.252325543499252	35.5199574143614	1.25177174049102	0.552652016506403	2.26502700271341	0.0235110225253337	0.0659935386826105	27.3170558908126	0.742848348481285	0.623723348621441	1.19099012426444	0.233657461854097	0.386265192723553	23.5468791705928	0.684789962346118	0.632951093939402	1.08190027460744	0.279296842844851	0.741348799839708
427	ASAH1	2444.12642922979	1.41668219104232	0.199958872238386	7.0848678789976	1.39177018891076e-12	9.71487958608292e-11	2542.13554174057	1.36649868118851	0.159634492574138	8.56017179716892	1.12699456603247e-17	5.78283066425294e-16	2462.85229292973	1.3381451101001	0.12157380413731	11.0068539813786	3.54155324135391e-28	2.09492469567378e-26	2205.94113367902	1.16551202266651	0.172077460282152	6.77318238399985	1.25979969727964e-11	4.52811238498266e-10	1344.26748929975	0.29767357493389	0.149109464116902	1.99634259768054	0.0458966443419387	0.345043902297631
653308	ASAH2B	15.2255229499475	-1.65434789926319	0.910726685569234	-1.81651413698191	0.0692915413502217	0.250990114608997	20.2189314809998	-0.608632597481216	0.738527760407044	-0.824116072692737	0.409873608449176	0.5960940427143	16.8429788139201	-1.31872496838445	0.792696706989473	-1.6635933475651	0.0961937222222923	0.200328514818815	20.1732255986983	-0.476159954599059	0.708160668307406	-0.672389721582733	0.501335624507086	0.651497528924829	20.459343437483	-0.0542147561105948	0.672460635918012	-0.0806214568033166	0.93574300168815	0.988687263134391
50807	ASAP1	2163.8396874726	-0.54440275723771	0.189694988043299	-2.86988477056362	0.00410621407121054	0.033812898586388	2734.44993922121	-0.00381693987020426	0.155494938608546	-0.0245470360923662	0.980416265627488	0.98998261250586	2242.20304958731	-0.582898768053048	0.112435679894637	-5.18428641690327	2.16843480657896e-07	2.20478959842508e-06	2289.68675899368	-0.420476870457123	0.16198671809352	-2.59574905526741	0.0094384971312338	0.0339198463055097	2505.60438318305	0.20824836292699	0.128176011702033	1.62470621578629	0.104225172296829	0.51208666418965
8853	ASAP2	1523.42972172495	-0.703500851429822	0.198666056125027	-3.54112255083519	0.000398428471584353	0.0053193262697924	1618.30604093646	-0.718706332566838	0.16255785913561	-4.421233992552	9.81388275109927e-06	0.000106157919092296	1468.85189421588	-1.04215939138314	0.12473872922738	-8.3547379217199	6.55781448522171e-17	1.97622817818302e-15	1729.52082667557	-0.331151641353746	0.173697530415333	-1.90648445353207	0.0565873808179088	0.138582518710525	1818.61686980011	0.173160771928709	0.134096480270986	1.29131481735225	0.196594534665547	0.660412418353262
55616	ASAP3	955.071893594362	1.19540140528091	0.215164610683775	5.55575287907257	2.76417711157948e-08	1.08100033881509e-06	778.085120709256	0.596813185501961	0.185300906305284	3.22077855635908	0.00127842887391761	0.00719310941383727	937.705523580994	1.05849939938696	0.146970103550379	7.20214093762355	5.92743760946989e-13	1.29884435792909e-11	670.543138743	0.335402880338614	0.226215046069369	1.48267273183837	0.138161382812466	0.265125863277439	409.795385754925	-0.835456041706799	0.193204207694888	-4.32421245724714	1.53077719660838e-05	0.000732211594521126
51665	ASB1	335.951519117898	-1.17569966700057	0.275938190324334	-4.26073558581604	2.03755178195782e-05	0.000422501670020476	436.550937647358	-0.406318865979174	0.225987530041669	-1.79797029466296	0.0721817152864242	0.179847656244884	334.672900062353	-1.4317950338024	0.196186618753362	-7.29812788915233	2.91799220530077e-13	6.5493925983648e-12	463.51986007404	-0.0765511824210306	0.212438145226335	-0.360345748356406	0.718588591705278	0.818468315315167	432.156976669879	0.0647731811152289	0.183684081302318	0.352633612319521	0.724363135373445	0.946631523162467
79754	ASB13	39.8268433769288	0.315635298641321	0.556335210113127	0.567347334671014	0.57047822346902	0.809595993303204	46.0063444385245	0.511583528306501	0.506721003460485	1.00959605939523	0.312688858351141	0.50415672381122	46.8586362578461	0.604862650601768	0.474228467632791	1.27546676736018	0.202144079540828	0.344744511735018	45.7728229212424	0.615378509085549	0.489159329582163	1.25803285733342	0.20837987357952	0.356607324636085	38.299775142491	0.484743496765921	0.516093680359327	0.939254858591605	0.347599909294104	0.797189018335245
92591	ASB16	62.5201054015263	0.974020658946629	0.449115381625265	2.16875372965813	0.0301013858070364	0.145960112277576	55.1456831592217	0.55002159384396	0.482819700051665	1.13918631278944	0.254625453132385	0.441676203055961	43.8426131047264	-0.0226863415490222	0.468577439259884	-0.0484153517609707	0.961385224716516	0.975438426564928	45.206469832303	0.135886655284344	0.48436736600283	0.280544613081035	0.779059702756192	0.860319810393773	45.0404650570354	0.450838341322763	0.45743632032066	0.985576180323258	0.324341131487653	0.776788275412082
140459	ASB6	334.120325830618	-0.308877086470405	0.252447815236545	-1.22352845945997	0.221130161814199	0.502534302998539	372.932327430391	-0.167411232661512	0.212165252557872	-0.789060558424136	0.43007661286788	0.614973191699968	334.483654285623	-0.46136996118505	0.191410560828372	-2.41036836833019	0.0159364208621944	0.0482148001293097	379.251311891356	0.0121140444479408	0.216964224760672	0.055834294623012	0.955473814387886	0.974716446441755	336.265624344043	0.0113841611263809	0.195820095820307	0.0581358163404613	0.953640445311602	0.991863473707715
140460	ASB7	106.084237925098	-0.186853907288607	0.377948746060541	-0.494389541535021	0.621031098676885	0.8376283857331	107.217414530611	-0.363272347598917	0.354733842570194	-1.0240701731948	0.305802131259253	0.497288659909983	109.640100186126	-0.222237953600291	0.316791799635871	-0.701526850934075	0.482974283779773	0.631553435655832	106.742108894835	-0.232878563400997	0.356824996138665	-0.652640834922053	0.513987853449947	0.661778655155149	107.471521258649	0.12932382758831	0.331306090618966	0.390345457720682	0.696281113574527	0.937779325738228
140461	ASB8	268.063506382417	0.691675987453318	0.286826169175091	2.41148145388049	0.0158878598667785	0.0927770649613537	268.910389959316	0.545470140462066	0.23928947645416	2.27954086633877	0.0226349335703061	0.074287397053013	287.417966917501	0.742283922199701	0.206589377814677	3.59304011683298	0.000326842244782975	0.00171535038258477	232.001695455642	0.279775295778058	0.268191804204927	1.04319107217863	0.296859807520134	0.458366815341378	194.887364450698	0.139914381463263	0.24719457654974	0.566009106737462	0.571387589851398	0.903831278492212
51008	ASCC1	326.85034648004	0.138248387140345	0.295759292383192	0.46743548115211	0.640188342368239	0.848730260432098	374.251135383056	0.328141429976296	0.241352154856888	1.35959602337452	0.173957797248573	0.338417250739407	362.65253729559	0.292289059694301	0.218601852951839	1.33708409031051	0.181195189770363	0.318098222041303	373.728932094501	0.432678631059267	0.264067903906598	1.63851276379392	0.101314773666471	0.212785839374734	257.121449321241	-0.278802507619513	0.242030599205351	-1.15193082418047	0.249349500569319	0.716604284582481
84164	ASCC2	697.352767013627	-0.00247924597193773	0.215615369669245	-0.0114984658827471	0.990825753761412	0.996553070257143	732.179296808172	-0.0467186547953471	0.182415476816216	-0.256111244565155	0.79786493957879	0.88942199698473	748.835084492918	0.0693865891816182	0.147198122840732	0.471382296475986	0.637367755999627	0.759243770533303	695.479878827778	-0.0710839108993154	0.190677530290481	-0.372796473664334	0.70929992758121	0.812591433401319	652.990099733909	0.093840073945551	0.161381375552104	0.58148019636413	0.560916861462864	0.898634619525372
10973	ASCC3	2902.80856136037	0.340274787294592	0.218971942809208	1.55396523832771	0.120192708644249	0.352045293969956	3068.93010124509	0.317526906422215	0.174146003808005	1.8233373116749	0.0682523185020177	0.172964455097874	3008.41975535378	0.312043463038563	0.126059519612706	2.47536611274784	0.0133099656057562	0.0413735612202746	2531.1854049844	-0.0971142793554596	0.173602150172515	-0.559407122889626	0.575883901297201	0.71216141452084	2170.31120448671	-0.19973877878623	0.141090154272871	-1.41568190789508	0.156868657790686	0.609037797174691
110599588	ASDURF	64.4445621799244	0.269496910983282	0.459606418437251	0.586364550563985	0.557630561175678	0.800826856157319	75.1810478511417	0.502540128043481	0.388367874706142	1.29397965375928	0.195672448792451	0.367329439126167	59.9580393546803	-0.0541932407097653	0.407276330851167	-0.133062583323973	0.89414388613423	0.936802013830609	71.1237469899053	0.475829696855937	0.4057946258864	1.17258747775813	0.240961273424608	0.395075128033655	51.436387215806	-0.061941136269263	0.45176871647615	-0.137108068819841	0.890945374708128	0.984707021215735
[truncated: 11,294 more rows]
