# Supplementary material for: Dissociation of nanosilicates induces downstream endochondral differentiation gene expression program
Source: Sci Adv. 2022 Apr 27;8(17):eabl9404. doi: 10.1126/sciadv.abl9404 (PMC9045714; doi:10.1126/sciadv.abl9404)
Supplement: Supplementary file 3 — Data files S1 to S6 [file sciadv.abl9404_data_files_s1_to_s6.zip › sciadv.abl9404_data_file_s2.txt]

GOBPID	Pvalue	OddsRatio	ExpCount	Count	Size	Term
GO:0030198	1.5912887977592e-53	13.041095890411	12.2848885988627	88	220	extracellular matrix organization
GO:0043062	1.5912887977592e-53	13.041095890411	12.2848885988627	88	220	extracellular structure organization
GO:0032963	8.14570449014434e-21	12.243816254417	4.52307262049035	33	81	collagen metabolic process
GO:0044259	2.03590085999743e-20	11.7517314487633	4.63475342593456	33	83	multicellular organismal macromolecule metabolic process
GO:0031589	2.80382945638054e-19	5.53539241155906	12.452409807029	52	223	cell-substrate adhesion
GO:0044236	3.9742040024554e-19	10.3013762320997	5.02563624498928	33	90	multicellular organism metabolic process
GO:0030199	3.03796489216521e-18	31.7695085570733	1.7310524843852	20	31	collagen fibril organization
GO:0001525	6.57085158964554e-18	4.55292615011146	16.249557192132	58	291	angiogenesis
GO:0030574	9.14129782807725e-18	16.8676173913043	2.73617973338305	24	49	collagen catabolic process
GO:0048514	9.73934182673483e-18	4.13151008362027	19.488300550014	64	349	blood vessel morphogenesis
GO:0044243	2.98689660501669e-17	15.6150724637681	2.84786053882726	24	51	multicellular organismal catabolic process
GO:0009611	8.98787845772642e-15	3.53405136892226	21.7219166588981	63	389	response to wounding
GO:0006027	2.17939515631666e-12	13.0430292598967	2.34529691432833	18	42	glycosaminoglycan catabolic process
GO:0006026	3.55622267401879e-12	12.5200688468158	2.40113731705043	18	43	aminoglycan catabolic process
GO:0042060	4.17096843550744e-12	3.41883398497445	18.2039712874056	52	326	wound healing
GO:0007160	4.60335677879967e-12	5.23613560650598	7.81765638109443	32	140	cell-matrix adhesion
GO:0097435	3.31172661046267e-11	3.0183582041099	22.224480283397	57	398	supramolecular fiber organization
GO:0006023	3.31524892993676e-11	6.66832298136646	4.85811503682297	24	87	aminoglycan biosynthetic process
GO:0006024	3.31524892993676e-11	6.66832298136646	4.85811503682297	24	87	glycosaminoglycan biosynthetic process
GO:0001501	2.51570839570904e-10	3.03839391808327	19.6558217581803	51	352	skeletal system development
GO:0030203	3.23519755308673e-10	5.09333408526957	6.70084832665237	27	120	glycosaminoglycan metabolic process
GO:0006022	3.94965991391845e-10	5.03864752269008	6.75668872937448	27	121	aminoglycan metabolic process
GO:0010810	5.79474521435551e-10	4.59132290184922	7.81765638109443	29	140	regulation of cell-substrate adhesion
GO:0035987	1.92166742018676e-09	11.5179487179487	1.95441409527361	14	35	endodermal cell differentiation
GO:0050900	4.12101906293246e-09	3.55007336757153	11.6706441689195	35	209	leukocyte migration
GO:0022617	5.28253645219475e-09	6.94182444061962	3.5179453714925	18	63	extracellular matrix disassembly
GO:0098602	6.56287679537192e-09	2.72057413661619	21.5543954507318	51	386	single organism cell adhesion
GO:0001503	6.65801788260932e-09	3.1067457035199	15.3561107485784	41	275	ossification
GO:0034330	8.58174954450232e-09	3.67949648995401	10.3304745035891	32	185	cell junction organization
GO:0006935	1.27605550543256e-08	2.89457457457457	17.5338864547404	44	314	chemotaxis
GO:0042330	1.40681419089474e-08	2.88360094411755	17.5897268574625	44	315	taxis
GO:0034329	1.54971461271985e-08	3.98872324975439	8.43190081103757	28	151	cell junction assembly
GO:0045765	1.60820575544129e-08	4.10992702949225	7.92933718653864	27	142	regulation of angiogenesis
GO:0001706	2.13543831551998e-08	8.95308641975309	2.28945651160623	14	41	endoderm formation
GO:1901342	2.80638672119057e-08	3.86154970558628	8.65526242192598	28	155	regulation of vasculature development
GO:0031032	3.53102703639074e-08	4.55571338383838	6.19828470215344	23	111	actomyosin structure organization
GO:0043901	8.11278260641245e-08	4.50496482821898	5.97492309126503	22	107	negative regulation of multi-organism process
GO:1901136	9.78252261625894e-08	4.10271099744245	7.03589074298499	24	126	carbohydrate derivative catabolic process
GO:0051271	1.00067409570168e-07	3.50280701754386	9.71623007364594	29	174	negative regulation of cellular component movement
GO:0040013	1.27754785778774e-07	3.37028525077734	10.3863149063112	30	186	negative regulation of locomotion
GO:0007229	1.80822802857964e-07	6.01506450891192	3.46210496877039	16	62	integrin-mediated signaling pathway
GO:0061061	2.35866310625624e-07	2.46286835286342	22.0011186725086	48	394	muscle structure development
GO:0030335	2.89724820888705e-07	2.72933673469388	16.249557192132	39	291	positive regulation of cell migration
GO:0044273	2.9928836025246e-07	8.60647359454855	2.01025449799571	12	36	sulfur compound catabolic process
GO:0043410	3.0520877913266e-07	2.68404334192644	16.9196420247972	40	303	positive regulation of MAPK cascade
GO:1903510	3.35390771646358e-07	4.70694581280788	4.96979584226718	19	89	mucopolysaccharide metabolic process
GO:2000146	4.05123325881408e-07	3.41707205837641	9.21366644914701	27	165	negative regulation of cell motility
GO:2000147	4.14586632782969e-07	2.68560267857143	16.4729188030204	39	295	positive regulation of cell motility
GO:0030336	5.23096898085716e-07	3.46271798356048	8.76694322737019	26	157	negative regulation of cell migration
GO:0007369	7.18403301567327e-07	3.73966446002077	7.2592523538734	23	130	gastrulation
GO:0043588	7.50904520900891e-07	3.60251874062969	7.81765638109443	24	140	skin development
GO:0051272	7.61046911959397e-07	2.61226914720261	16.8638016220751	39	302	positive regulation of cellular component movement
GO:0045785	8.35373536834028e-07	2.86497218626456	13.1224946396942	33	235	positive regulation of cell adhesion
GO:0006936	8.41134393367155e-07	3.27272727272727	9.54870886547963	27	171	muscle contraction
GO:0040017	9.23670414743155e-07	2.55425060278448	17.6455672601846	40	316	positive regulation of locomotion
GO:0048525	9.30769776074761e-07	4.58337551888225	4.80227463410087	18	86	negative regulation of viral process
GO:0019221	1.19605100227784e-06	2.43317653569452	19.8233429663466	43	355	cytokine-mediated signaling pathway
GO:0010811	1.23756385686763e-06	4.7423234674648	4.41139181504615	17	79	positive regulation of cell-substrate adhesion
GO:0031214	1.23756385686763e-06	4.7423234674648	4.41139181504615	17	79	biomineral tissue development
GO:0007044	1.32352273498944e-06	5.02629034773117	3.96466859326932	16	71	cell-substrate junction assembly
GO:0001704	1.32851592594628e-06	4.45153675928203	4.91395543954507	18	88	formation of primary germ layer
GO:0050710	1.43605733260257e-06	9.53593661573288	1.56353127621889	10	28	negative regulation of cytokine secretion
GO:0061448	1.97955010372087e-06	3.19096428483642	9.38118765731332	26	168	connective tissue development
GO:0007492	2.54048861664086e-06	5.48469308469308	3.23874335788198	14	58	endoderm development
GO:0030324	3.00258154160528e-06	3.64339100346021	6.75668872937448	21	121	lung development
GO:0051017	3.07846371554021e-06	4.15270223752152	5.19315745315559	18	93	actin filament bundle assembly
GO:0003014	3.16251267214411e-06	5.3622792022792	3.29458376060408	14	59	renal system process
GO:0009612	3.49876756944117e-06	3.35852882819795	7.92933718653864	23	142	response to mechanical stimulus
GO:0006898	3.86668470241108e-06	3.05976133201264	9.71623007364594	26	174	receptor-mediated endocytosis
GO:0018149	3.97677375831345e-06	17.0962837837838	0.781765638109443	7	14	peptide cross-linking
GO:0061572	4.23053754760017e-06	4.04403513869951	5.3048382585998	18	95	actin filament bundle organization
GO:0034109	4.32603919073872e-06	6.25367817872077	2.51281812249464	12	45	homotypic cell-cell adhesion
GO:0032233	4.5318102654084e-06	6.99867724867725	2.12193530343992	11	38	positive regulation of actin filament bundle assembly
GO:0030323	5.12776724416939e-06	3.5018631887144	6.98005034026289	21	125	respiratory tube development
GO:0016337	5.84890782376086e-06	2.34418604651163	18.9857369255151	40	340	single organismal cell-cell adhesion
GO:0032231	5.91925827816616e-06	5.02564102564103	3.46210496877039	14	62	regulation of actin filament bundle assembly
GO:0072001	6.0286931897214e-06	2.8384311489431	11.1680805444206	28	200	renal system development
GO:0032964	6.58930025461478e-06	9.07268195413759	1.45185047077468	9	26	collagen biosynthetic process
GO:0001655	7.00954673151054e-06	2.69979888754009	12.5082502097511	30	224	urogenital system development
GO:0030855	7.2454410158457e-06	2.32026780495581	19.1532581336814	40	343	epithelial cell differentiation
GO:0048738	7.53234420000157e-06	3.40266144940659	7.1475715484292	21	128	cardiac muscle tissue development
GO:0001667	8.06182115077596e-06	2.62872624094079	13.2341754451384	31	237	ameboidal-type cell migration
GO:0031099	8.52451159338823e-06	3.49924111582143	6.64500792393027	20	119	regeneration
GO:0032970	8.79124163956758e-06	2.61576342110635	13.2900158478605	31	238	regulation of actin filament-based process
GO:0001818	9.00263642113904e-06	3.14445264654418	8.37606040831547	23	150	negative regulation of cytokine production
GO:0042692	9.10262728626649e-06	2.56557125058654	13.9601006805258	32	250	muscle cell differentiation
GO:0051492	9.20662637545641e-06	5.20299230097627	3.12706255243777	13	56	regulation of stress fiber assembly
GO:0007162	1.00753439244404e-05	3.11957465277778	8.43190081103757	23	151	negative regulation of cell adhesion
GO:0051496	1.05770392298999e-05	7.14770797962649	1.89857369255151	10	34	positive regulation of stress fiber assembly
GO:0042340	1.07342049179917e-05	20.4849915682968	0.614244429943134	6	11	keratan sulfate catabolic process
GO:0051607	1.17238091414561e-05	2.99951204253988	9.10198564370281	24	163	defense response to virus
GO:0006954	1.1782903439066e-05	2.26625887241041	19.5441409527361	40	350	inflammatory response
GO:0090130	1.20385786905359e-05	2.84494056439132	10.3304745035891	26	185	tissue migration
GO:0033002	1.41896871498425e-05	3.36200680785418	6.86836953481868	20	123	muscle cell proliferation
GO:1903901	1.53761666553648e-05	4.54926624737945	3.74130698238091	14	67	negative regulation of viral life cycle
GO:0060337	1.68900777614273e-05	4.86221991393382	3.29458376060408	13	59	type I interferon signaling pathway
GO:0071357	1.68900777614273e-05	4.86221991393382	3.29458376060408	13	59	cellular response to type I interferon
GO:0034446	1.83860813711988e-05	4.46457739791073	3.79714738510301	14	68	substrate adhesion-dependent cell spreading
GO:0070527	1.85244304248945e-05	6.59657829437116	2.01025449799571	10	36	platelet aggregation
GO:0003012	1.91987981447736e-05	2.59160593792173	12.5082502097511	29	224	muscle system process
GO:0001822	1.94618108376694e-05	2.75682118077725	10.6096765171996	26	190	kidney development
GO:0090288	1.98541848648571e-05	3.71553786593588	5.3606786613219	17	96	negative regulation of cellular response to growth factor stimulus
GO:0018146	2.09328431260748e-05	9.12622673434856	1.28432926260837	8	23	keratan sulfate biosynthetic process
GO:0048592	2.12688048594401e-05	3.88742057835866	4.85811503682297	16	87	eye morphogenesis
GO:0044057	2.15093095996763e-05	2.52693512646137	13.2341754451384	30	237	regulation of system process
GO:1901565	2.15093095996763e-05	2.52693512646137	13.2341754451384	30	237	organonitrogen compound catabolic process
GO:0042476	2.1903190937365e-05	4.38296814296814	3.85298778782511	14	69	odontogenesis
GO:0060348	2.20576718743841e-05	3.1358429781649	7.65013517292813	21	137	bone development
GO:0045216	2.63705407731873e-05	2.91201591646391	8.9344644355365	23	160	cell-cell junction organization
GO:0016525	2.67344920924038e-05	5.55392156862745	2.51281812249464	11	45	negative regulation of angiogenesis
GO:2000181	2.67344920924038e-05	5.55392156862745	2.51281812249464	11	45	negative regulation of blood vessel morphogenesis
GO:0060326	2.75915132228827e-05	3.08207729751921	7.76181597837233	21	139	cell chemotaxis
GO:0010035	2.82158826059105e-05	2.21903743315508	18.8740561200709	38	338	response to inorganic substance
GO:0034341	2.8560791656725e-05	3.78016400761296	4.96979584226718	16	89	response to interferon-gamma
GO:0006029	2.97049107749841e-05	4.56317475795779	3.46210496877039	13	62	proteoglycan metabolic process
GO:0050878	2.97998906460746e-05	2.36178532120721	15.4677915540226	33	277	regulation of body fluid levels
GO:0060541	3.0800346006937e-05	3.05587217585996	7.81765638109443	21	140	respiratory system development
GO:0007423	3.09306598939538e-05	2.29191569049327	16.8638016220751	35	302	sensory organ development
GO:0051216	3.26311266935104e-05	3.14586277280578	7.2592523538734	20	130	cartilage development
GO:0034340	3.55493790163355e-05	4.47146757679181	3.5179453714925	13	63	response to type I interferon
GO:0001101	3.64769847807129e-05	2.53765323992995	12.2848885988627	28	220	response to acid chemical
GO:0009615	3.96198901634969e-05	2.5242507009791	12.3407290015848	28	221	response to virus
GO:0048589	4.07039242289774e-05	2.10884600426744	21.3310338398434	41	382	developmental growth
GO:0030278	4.08705883951058e-05	3.08906982482112	7.37093315931761	20	132	regulation of ossification
GO:0048660	4.09029674209099e-05	3.85695665508076	4.57891302321245	15	82	regulation of smooth muscle cell proliferation
GO:0070167	4.14249429999308e-05	5.24433106575964	2.62449892793885	11	47	regulation of biomineral tissue development
GO:1901343	4.14249429999308e-05	5.24433106575964	2.62449892793885	11	47	negative regulation of vasculature development
GO:0055001	4.36501511345273e-05	3.62986368150221	5.13731705043349	16	92	muscle cell development
GO:0007568	4.94951755185261e-05	2.53695898695899	11.8381653770859	27	212	aging
GO:0030038	5.03082227352192e-05	4.29863481228669	3.6296261769367	13	65	contractile actin filament bundle assembly
GO:0043149	5.03082227352192e-05	4.29863481228669	3.6296261769367	13	65	stress fiber assembly
GO:0090596	5.24219657152338e-05	2.93118651635227	8.09685839470495	21	145	sensory organ morphogenesis
GO:0048659	6.31761931163183e-05	3.69055772994129	4.74643423137876	15	85	smooth muscle cell proliferation
GO:0030168	6.5373521109918e-05	3.49097857003279	5.3048382585998	16	95	platelet activation
GO:0042306	7.01257664075701e-05	2.95558212656658	7.65013517292813	20	137	regulation of protein import into nucleus
GO:0030282	7.01299053427196e-05	4.13860447478195	3.74130698238091	13	67	bone mineralization
GO:0051146	7.0879881508283e-05	2.7805791344609	8.87862403281439	22	159	striated muscle cell differentiation
GO:0010631	7.38256844087433e-05	2.63379196477711	10.1629532954228	24	182	epithelial cell migration
GO:0090132	7.38256844087433e-05	2.63379196477711	10.1629532954228	24	182	epithelium migration
GO:0030595	7.44773883589299e-05	3.44699828473413	5.3606786613219	16	96	leukocyte chemotaxis
GO:0090287	7.63176380237559e-05	2.69261448948949	9.54870886547963	23	171	regulation of cellular response to growth factor stimulus
GO:0007186	7.71031994575252e-05	2.20552028160674	16.9196420247972	34	303	G-protein coupled receptor signaling pathway
GO:0048598	7.76103924198148e-05	2.04064841968068	21.9452782697865	41	393	embryonic morphogenesis
GO:0071346	7.87104258259402e-05	3.82336182336182	4.29971100960194	14	77	cellular response to interferon-gamma
GO:0003013	7.99595324430954e-05	2.33115741903088	14.1834622914142	30	254	circulatory system process
GO:0002237	9.31731009529233e-05	2.47968087758664	11.6148037661974	26	208	response to molecule of bacterial origin
GO:1904589	9.55155018357212e-05	2.88082901554404	7.81765638109443	20	140	regulation of protein import
GO:0051090	9.69739758478692e-05	2.26794591075867	15.0210683322457	31	269	regulation of sequence-specific DNA binding transcription factor activity
GO:0001817	9.80359714771529e-05	2.03519573990099	21.4427146452876	40	384	regulation of cytokine production
GO:0031424	0.000103486999654786	6.84128595600677	1.56353127621889	8	28	keratinization
GO:0042339	0.000103486999654786	6.84128595600677	1.56353127621889	8	28	keratan sulfate metabolic process
GO:0009187	0.00010515770645081	3.7049835634451	4.41139181504615	14	79	cyclic nucleotide metabolic process
GO:0007517	0.000109598246717199	2.36185877272032	13.0666542369721	28	234	muscle organ development
GO:0032496	0.000116647396702163	2.49158957106812	11.1122401416985	25	199	response to lipopolysaccharide
GO:0001523	0.00012010181323499	5.70677966101695	2.01025449799571	9	36	retinoid metabolic process
GO:0070268	0.000133399460422121	7.97195945945946	1.22848885988627	7	22	cornification
GO:0061564	0.000140477740849799	2.18512293806411	16.0261955812436	32	287	axon development
GO:0007409	0.000140576312350705	2.24895460881159	14.630185513191	30	262	axonogenesis
GO:0010714	0.000146193606823068	10.237436762226	0.89344644355365	6	16	positive regulation of collagen metabolic process
GO:0032967	0.000146193606823068	10.237436762226	0.89344644355365	6	16	positive regulation of collagen biosynthetic process
GO:0044253	0.000146193606823068	10.237436762226	0.89344644355365	6	16	positive regulation of multicellular organismal metabolic process
GO:0014706	0.000148656069420489	2.35515866043504	12.6199310151953	27	226	striated muscle tissue development
GO:0060537	0.000157847968012461	2.30472854640981	13.3458562505826	28	239	muscle tissue development
GO:0010927	0.000159425577580205	4.3875573485208	3.01538174699357	11	54	cellular component assembly involved in morphogenesis
GO:0008015	0.000165722210826527	2.25981433404138	14.07178148597	29	252	blood circulation
GO:0043542	0.000171743229990897	2.92917221446433	6.92420993754078	18	124	endothelial cell migration
GO:0007507	0.000174883776265722	2.01114892237887	20.5492682017339	38	368	heart development
GO:0072006	0.000181378006327533	3.30940463645943	5.19315745315559	15	93	nephron development
GO:0098542	0.000185231747031782	2.31948002492557	12.7874522233616	27	229	defense response to other organism
GO:2001044	0.000186111248809308	14.2003367003367	0.614244429943134	5	11	regulation of integrin-mediated signaling pathway
GO:0060349	0.000186530498450201	3.96121085047831	3.5737857742146	12	64	bone morphogenesis
GO:0009617	0.000196837870480344	2.20039598674112	14.9093875268015	30	267	response to bacterium
GO:0042307	0.000201906032104553	3.66113691042354	4.13218980143563	13	74	positive regulation of protein import into nucleus
GO:0040036	0.000215331187030879	9.30584087076499	0.949286846275753	6	17	regulation of fibroblast growth factor receptor signaling pathway
GO:0070482	0.000229639877671183	2.14765585545143	15.7469935676331	31	282	response to oxygen levels
GO:0033627	0.000232637364311274	5.13457627118644	2.17777570616202	9	39	cell adhesion mediated by integrin
GO:1904591	0.000265913040690619	3.54420607833577	4.24387060687984	13	76	positive regulation of protein import
GO:0002576	0.000267410115207665	3.34245014245014	4.80227463410087	14	86	platelet degranulation
GO:1900180	0.000268956310118131	2.50241722156344	9.71623007364594	22	174	regulation of protein localization to nucleus
GO:0007015	0.000275070866302467	2.21874625146942	13.7925794723595	28	247	actin filament organization
GO:0009100	0.000297729250050262	2.08437865366704	16.6962804139088	32	299	glycoprotein metabolic process
GO:0051046	0.000301091480041115	1.95000524273881	21.107672228955	38	378	regulation of secretion
GO:0006937	0.000303938571835005	3.48848122866894	4.29971100960194	13	77	regulation of muscle contraction
GO:0003094	0.000304436745947625	12.1705146705147	0.670084832665237	5	12	glomerular filtration
GO:0070208	0.000304436745947625	12.1705146705147	0.670084832665237	5	12	protein heterotrimerization
GO:0085029	0.000324705595565994	6.64132882882883	1.39601006805258	7	25	extracellular matrix assembly
GO:0008544	0.00033620228149933	2.51903114186851	9.21366644914701	21	165	epidermis development
GO:0032526	0.000337208012777326	3.67680700900462	3.79714738510301	12	68	response to retinoic acid
GO:0050707	0.000341921136258203	3.25146685146685	4.91395543954507	14	88	regulation of cytokine secretion
GO:0010812	0.000348002415442106	4.81271186440678	2.28945651160623	9	41	negative regulation of cell-substrate adhesion
GO:0016101	0.000348002415442106	4.81271186440678	2.28945651160623	9	41	diterpenoid metabolic process
GO:0045071	0.000348002415442106	4.81271186440678	2.28945651160623	9	41	negative regulation of viral genome replication
GO:0048146	0.000348002415442106	4.81271186440678	2.28945651160623	9	41	positive regulation of fibroblast proliferation
GO:0032956	0.000365625742196766	2.29038769979537	11.9498461825301	25	214	regulation of actin cytoskeleton organization
GO:0050801	0.000400926767387607	1.90058858739026	22.1686398806749	39	397	ion homeostasis
GO:0050663	0.000409760287264723	3.03475020145044	5.58404027221031	15	100	cytokine secretion
GO:0014068	0.000421330620343019	4.66640986132512	2.34529691432833	9	42	positive regulation of phosphatidylinositol 3-kinase signaling
GO:0032835	0.000421330620343019	4.66640986132512	2.34529691432833	9	42	glomerulus development
GO:0048662	0.000423168241836587	6.29116287339972	1.45185047077468	7	26	negative regulation of smooth muscle cell proliferation
GO:2000351	0.000423168241836587	6.29116287339972	1.45185047077468	7	26	regulation of endothelial cell apoptotic process
GO:0061298	0.000472085699265907	10.6481481481481	0.72592523538734	5	13	retina vasculature development in camera-type eye
GO:0097205	0.000472085699265907	10.6481481481481	0.72592523538734	5	13	renal filtration
GO:0030799	0.000488143745592033	3.77068027210884	3.40626456604829	11	61	regulation of cyclic nucleotide metabolic process
GO:0036293	0.000500949135263694	2.09614035087719	15.0210683322457	29	269	response to decreased oxygen levels
GO:0060415	0.000506910805858553	4.52871385842473	2.40113731705043	9	43	muscle tissue morphogenesis
GO:0045445	0.000513716650298257	4.07712830463255	2.90370094154936	10	52	myoblast differentiation
GO:0001654	0.000531813759640883	2.26828225231646	11.5589633634753	24	207	eye development
GO:0046824	0.000545272701529204	3.08349769888231	5.13731705043349	14	92	positive regulation of nucleocytoplasmic transport
GO:0051783	0.000546752811880089	2.62813967735348	7.59429477020602	18	136	regulation of nuclear division
GO:0070206	0.00055412598572432	5.06410979507426	1.95441409527361	8	35	protein trimerization
GO:0030048	0.000564119820839371	3.69637855142057	3.46210496877039	11	62	actin filament-based movement
GO:0050709	0.000564119820839371	3.69637855142057	3.46210496877039	11	62	negative regulation of protein secretion
GO:0022612	0.000571218036291057	3.23408517584211	4.57891302321245	13	82	gland morphogenesis
GO:0055002	0.000571218036291057	3.23408517584211	4.57891302321245	13	82	striated muscle cell development
GO:0001702	0.000584003637869081	7.30956396049145	1.11680805444206	6	20	gastrulation with mouth forming second
GO:0071295	0.000584003637869081	7.30956396049145	1.11680805444206	6	20	cellular response to vitamin
GO:1904037	0.000584003637869081	7.30956396049145	1.11680805444206	6	20	positive regulation of epithelial cell apoptotic process
GO:0098771	0.000586377544028308	1.91049690248235	20.3259065908455	36	364	inorganic ion homeostasis
GO:0055065	0.000635421473541962	2.00796195080933	16.6962804139088	31	299	metal ion homeostasis
GO:0001666	0.000672845974392735	2.0824846102388	14.5743451104689	28	261	response to hypoxia
GO:0043900	0.000676307578671168	2.05232366630863	15.3002703458563	29	274	regulation of multi-organism process
GO:0046822	0.000688258862400248	2.36871565235091	9.71623007364594	21	174	regulation of nucleocytoplasmic transport
GO:0048812	0.000700112762842764	1.90819604704418	19.7675025636245	35	354	neuron projection morphogenesis
GO:0032288	0.000700819612303397	9.46408529741863	0.781765638109443	5	14	myelin assembly
GO:0060560	0.000711532085568112	2.562211063854	7.76181597837233	18	139	developmental growth involved in morphogenesis
GO:0048858	0.000717601053815048	1.88670846797492	20.5492682017339	36	368	cell projection morphogenesis
GO:0007596	0.000720527890475711	2.25789141414141	11.1122401416985	23	199	blood coagulation
GO:0030500	0.000720950432170631	4.27627118644068	2.51281812249464	9	45	regulation of bone mineralization
GO:0048644	0.000720950432170631	4.27627118644068	2.51281812249464	9	45	muscle organ morphogenesis
GO:0045766	0.000723398798727834	3.14235927510455	4.69059382865666	13	84	positive regulation of angiogenesis
GO:0002792	0.00074584437059069	3.55618662559363	3.5737857742146	11	64	negative regulation of peptide secretion
GO:1904018	0.000758292711130118	2.96840772396328	5.3048382585998	14	95	positive regulation of vasculature development
GO:0045596	0.000768819662523318	1.86130253224446	21.3868742425655	37	383	negative regulation of cell differentiation
GO:0050920	0.000769669151234854	2.83296326960711	5.91908268854293	15	106	regulation of chemotaxis
GO:0050817	0.000772604143317282	2.24490936911488	11.1680805444206	23	200	coagulation
GO:0000302	0.000799981973461165	2.33768277709566	9.82791087909015	21	176	response to reactive oxygen species
GO:0055008	0.000823562696710947	4.71392730030924	2.06609490071781	8	37	cardiac muscle tissue morphogenesis
GO:0002685	0.000843346498126537	2.93191578069627	5.3606786613219	14	96	regulation of leukocyte migration
GO:0045807	0.000846936883199535	3.2660014602093	4.18803020415773	12	75	positive regulation of endocytosis
GO:0006721	0.000852750530530223	4.16028401282639	2.56865852521674	9	46	terpenoid metabolic process
GO:1904035	0.000852750530530223	4.16028401282639	2.56865852521674	9	46	regulation of epithelial cell apoptotic process
GO:0048145	0.000853495889480811	3.48998488284203	3.6296261769367	11	65	regulation of fibroblast proliferation
GO:0006875	0.000854294591761756	2.04650956571859	14.7977067213573	28	265	cellular metal ion homeostasis
GO:0010464	0.000867534522296828	5.43166461916462	1.61937167894099	7	29	regulation of mesenchymal cell proliferation
GO:0044706	0.000886429180856342	2.58879968372715	7.2592523538734	17	130	multi-multicellular organism process
GO:0007259	0.000908338908022271	3.05565945111973	4.80227463410087	13	86	JAK-STAT cascade
GO:0045995	0.000908338908022271	3.05565945111973	4.80227463410087	13	86	regulation of embryonic development
GO:0097696	0.000908338908022271	3.05565945111973	4.80227463410087	13	86	STAT cascade
GO:0048839	0.000936308582233759	2.8963031613634	5.416519064044	14	97	inner ear development
GO:0060333	0.000945672055838474	3.72111906695209	3.12706255243777	10	56	interferon-gamma-mediated signaling pathway
GO:0007599	0.000948905827693693	2.2068287037037	11.3356017525869	23	203	hemostasis
GO:0045860	0.000972873556516662	1.88701970652266	19.3766197445698	34	347	positive regulation of protein kinase activity
GO:0048144	0.000973704090371726	3.42619047619048	3.6854665796588	11	66	fibroblast proliferation
GO:0035051	0.00101473386576192	3.01406696799188	4.85811503682297	13	87	cardiocyte differentiation
GO:0001937	0.00102164629506368	6.39460370994941	1.22848885988627	6	22	negative regulation of endothelial cell proliferation
GO:0032965	0.00102164629506368	6.39460370994941	1.22848885988627	6	22	regulation of collagen biosynthetic process
GO:0016049	0.00102272657167651	1.88081844315428	19.4324601472919	34	348	cell growth
GO:0043010	0.00107109364647172	2.27795913037801	10.0512724899786	21	180	camera-type eye development
GO:0046718	0.00107623705954718	3.16488009435199	4.29971100960194	12	77	viral entry into host cell
GO:0070371	0.00109088230919759	2.3889881701485	8.71110282464808	19	156	ERK1 and ERK2 cascade
GO:0034333	0.00110756411372101	3.36467444120505	3.74130698238091	11	67	adherens junction assembly
GO:0048593	0.00110756411372101	3.36467444120505	3.74130698238091	11	67	camera-type eye morphogenesis
GO:0097529	0.00113135473887589	2.97358361774744	4.91395543954507	13	88	myeloid leukocyte migration
GO:0070252	0.0011751039131446	3.94615384615385	2.68033933066095	9	48	actin-mediated cell contraction
GO:1901654	0.00120507539727931	2.59477652998479	6.81252913209658	16	122	response to ketone
GO:0001952	0.00120891550055184	3.11661762428372	4.35555141232404	12	78	regulation of cell-matrix adhesion
GO:0006606	0.00126332270466752	2.11506654835847	12.2848885988627	24	220	protein import into nucleus
GO:0044744	0.00126332270466752	2.11506654835847	12.2848885988627	24	220	protein targeting to nucleus
GO:1900182	0.00126849110298545	2.79443450606241	5.58404027221031	14	100	positive regulation of protein localization to nucleus
GO:1903533	0.00127901228495288	2.07719110158135	13.01081383425	25	233	regulation of protein targeting
GO:0050701	0.00131777900903117	6.01785537149092	1.28432926260837	6	23	interleukin-1 secretion
GO:0072210	0.00131777900903117	6.01785537149092	1.28432926260837	6	23	metanephric nephron development
GO:0030204	0.00132621057816529	4.97804054054054	1.7310524843852	7	31	chondroitin sulfate metabolic process
GO:0072577	0.00132621057816529	4.97804054054054	1.7310524843852	7	31	endothelial cell apoptotic process
GO:0071229	0.00135602184398987	2.47786708602714	7.53845436748392	17	135	cellular response to acid chemical
GO:0033688	0.00139288152198445	7.74181205999388	0.89344644355365	5	16	regulation of osteoblast proliferation
GO:0050982	0.00139288152198445	7.74181205999388	0.89344644355365	5	16	detection of mechanical stimulus
GO:0048771	0.00139830970992953	2.89577146403085	5.02563624498928	13	90	tissue remodeling
GO:0035265	0.00139907071306619	2.76203949307398	5.63988067493241	14	101	organ growth
GO:0051048	0.00139907071306619	2.76203949307398	5.63988067493241	14	101	negative regulation of secretion
GO:0007088	0.00143459431180438	2.54621688583953	6.92420993754078	16	124	regulation of mitotic nuclear division
GO:0060840	0.00143550570027228	3.49225598558608	3.29458376060408	10	59	artery development
GO:0006873	0.00145746657674987	1.87463654130321	18.3156520928498	32	328	cellular ion homeostasis
GO:0048667	0.00145746657674987	1.87463654130321	18.3156520928498	32	328	cell morphogenesis involved in neuron differentiation
GO:1902593	0.00152171469908181	2.0825518898842	12.452409807029	24	223	single-organism nuclear import
GO:0002683	0.00153142556456107	2.04703832752613	13.1783350424163	25	236	negative regulation of immune system process
GO:0030205	0.00154223534221489	11.3411764705882	0.558404027221031	4	10	dermatan sulfate metabolic process
GO:2000353	0.00154223534221489	11.3411764705882	0.558404027221031	4	10	positive regulation of endothelial cell apoptotic process
GO:0014909	0.00158934922357644	3.75291442744936	2.79202013610516	9	50	smooth muscle cell migration
GO:0055024	0.00158934922357644	3.75291442744936	2.79202013610516	9	50	regulation of cardiac muscle tissue development
GO:0001649	0.00158965493609218	2.30371539582322	8.9903048382586	19	161	osteoblast differentiation
GO:0033674	0.00167342425658666	1.80295999326557	20.7726298126224	35	372	positive regulation of kinase activity
GO:0032990	0.00168329746310251	1.78638924130931	21.5543954507318	36	386	cell part morphogenesis
GO:0030260	0.00171562482423576	2.82189916619864	5.13731705043349	13	92	entry into host cell
GO:0044409	0.00171562482423576	2.82189916619864	5.13731705043349	13	92	entry into host
GO:0051806	0.00171562482423576	2.82189916619864	5.13731705043349	13	92	entry into cell of other organism involved in symbiotic interaction
GO:0051828	0.00171562482423576	2.82189916619864	5.13731705043349	13	92	entry into other organism involved in symbiotic interaction
GO:0043903	0.00171813140082959	2.06141466580143	12.5640906124732	24	225	regulation of symbiosis, encompassing mutualism through parasitism
GO:0048608	0.00177024992512015	1.9375411558669	15.5236319567447	28	278	reproductive structure development
GO:0030216	0.0018034639546904	3.1391156462585	3.96466859326932	11	71	keratinocyte differentiation
GO:0055007	0.0018034639546904	3.1391156462585	3.96466859326932	11	71	cardiac muscle cell differentiation
GO:0002064	0.00184719726034459	2.47665847665848	7.09173114570709	16	127	epithelial cell development
GO:0019932	0.00184719726034459	2.47665847665848	7.09173114570709	16	127	second-messenger-mediated signaling
GO:0051701	0.00186441940061191	2.32823884150997	8.43190081103757	18	151	interaction with host
GO:0008217	0.00188247100761087	2.93735702117303	4.57891302321245	12	82	regulation of blood pressure
GO:0003382	0.00188352749488177	7.0959595959596	0.949286846275753	5	17	epithelial cell morphogenesis
GO:0038084	0.00188352749488177	7.0959595959596	0.949286846275753	5	17	vascular endothelial growth factor signaling pathway
GO:0050704	0.00188352749488177	7.0959595959596	0.949286846275753	5	17	regulation of interleukin-1 secretion
GO:0072273	0.00188352749488177	7.0959595959596	0.949286846275753	5	17	metanephric nephron morphogenesis
GO:0034332	0.00189532779820615	2.78634812286689	5.19315745315559	13	93	adherens junction organization
GO:1903531	0.00189532779820615	2.78634812286689	5.19315745315559	13	93	negative regulation of secretion by cell
GO:0007584	0.00195393470394334	2.54992879424929	6.47748671576396	15	116	response to nutrient
GO:0050654	0.00195535246620948	4.59420478170478	1.8427332898294	7	33	chondroitin sulfate proteoglycan metabolic process
GO:0061383	0.00195535246620948	4.59420478170478	1.8427332898294	7	33	trabecula morphogenesis
GO:0014910	0.00196857982885988	4.01871205334926	2.34529691432833	8	42	regulation of smooth muscle cell migration
GO:0048678	0.00196857982885988	4.01871205334926	2.34529691432833	8	42	response to axon injury
GO:0031344	0.0020058420606604	1.78108296416464	20.9959914235108	35	376	regulation of cell projection organization
GO:0031960	0.0020390271339903	2.63957922419461	5.86324228582083	14	105	response to corticosteroid
GO:0061458	0.00207405670624339	1.91398489578646	15.691153164911	28	281	reproductive system development
GO:0050921	0.00209187036673129	2.895697866929	4.63475342593456	12	83	positive regulation of chemotaxis
GO:0010470	0.00210168239217291	5.38333185408716	1.39601006805258	6	25	regulation of gastrulation
GO:0034113	0.00210168239217291	5.38333185408716	1.39601006805258	6	25	heterotypic cell-cell adhesion
GO:0052652	0.00211326743193505	3.57765076862436	2.90370094154936	9	52	cyclic purine nucleotide metabolic process
GO:0002688	0.00211393947725117	3.28980018283923	3.46210496877039	10	62	regulation of leukocyte chemotaxis
GO:0046058	0.00211393947725117	3.28980018283923	3.46210496877039	10	62	cAMP metabolic process
GO:0007565	0.00212911831511659	2.52467767929089	6.53332711848606	15	117	female pregnancy
GO:0042493	0.00214510829704606	1.9614379234398	14.2393026941363	26	255	response to drug
GO:0042542	0.00223219030527918	2.61062801932367	5.91908268854293	14	106	response to hydrogen peroxide
GO:0002062	0.00226607246069098	3.03725038402458	4.07634939871353	11	73	chondrocyte differentiation
GO:0070374	0.00230145288748843	2.71784733205694	5.3048382585998	13	95	positive regulation of ERK1 and ERK2 cascade
GO:0051893	0.0023026756055459	3.90350495528161	2.40113731705043	8	43	regulation of focal adhesion assembly
GO:0090109	0.0023026756055459	3.90350495528161	2.40113731705043	8	43	regulation of cell-substrate junction assembly
GO:0007178	0.00230686117239934	2.04469143757159	12.1173673906964	23	217	transmembrane receptor protein serine/threonine kinase signaling pathway
GO:0090257	0.00231716012730868	2.49991687724431	6.58916752120817	15	118	regulation of muscle system process
GO:0010642	0.0023171633955895	9.72004801920768	0.614244429943134	4	11	negative regulation of platelet-derived growth factor receptor signaling pathway
GO:0071636	0.0023171633955895	9.72004801920768	0.614244429943134	4	11	positive regulation of transforming growth factor beta production
GO:0048705	0.00232359942902577	2.2761972258783	8.59942201920388	18	154	skeletal system morphogenesis
GO:0051493	0.00233054233030283	1.83197735903475	18.0922904819614	31	324	regulation of cytoskeleton organization
GO:0071674	0.00234585820667256	4.42361111111111	1.89857369255151	7	34	mononuclear cell migration
GO:0033273	0.0023902087562011	3.22740814299901	3.5179453714925	10	63	response to vitamin
GO:0009190	0.00242236521071994	3.4959938366718	2.95954134427146	9	53	cyclic nucleotide biosynthetic process
GO:0051894	0.00248955614711978	6.54946904946905	1.00512724899786	5	18	positive regulation of focal adhesion assembly
GO:0097028	0.00248955614711978	6.54946904946905	1.00512724899786	5	18	dendritic cell differentiation
GO:0032101	0.0026040058070817	1.73499111900533	22.1127994779528	36	396	regulation of response to external stimulus
GO:0010712	0.0026052366372738	5.11365935919056	1.45185047077468	6	26	regulation of collagen metabolic process
GO:0046579	0.0026052366372738	5.11365935919056	1.45185047077468	6	26	positive regulation of Ras protein signal transduction
GO:0006171	0.00267965996685969	3.79469825155104	2.45697771977254	8	44	cAMP biosynthetic process
GO:0030817	0.00267965996685969	3.79469825155104	2.45697771977254	8	44	regulation of cAMP biosynthetic process
GO:0055006	0.00267965996685969	3.79469825155104	2.45697771977254	8	44	cardiac cell development
GO:0007043	0.00269472067946229	3.16732691944916	3.5737857742146	10	64	cell-cell junction assembly
GO:2000241	0.00269472067946229	3.16732691944916	3.5737857742146	10	64	regulation of reproductive process
GO:0002791	0.0027052734175297	1.9524413893137	13.7367390696374	25	246	regulation of peptide secretion
GO:0016053	0.0027259509782894	2.09067544052643	10.833038128088	21	194	organic acid biosynthetic process
GO:0046394	0.0027259509782894	2.09067544052643	10.833038128088	21	194	carboxylic acid biosynthetic process
GO:0070372	0.00273244216859713	2.30020023270287	8.04101799198285	17	144	regulation of ERK1 and ERK2 cascade
GO:0009991	0.00273691078072525	1.85054055803716	16.7521208166309	29	300	response to extracellular stimulus
GO:0022604	0.00273691078072525	1.85054055803716	16.7521208166309	29	300	regulation of cell morphogenesis
GO:0030814	0.00276629110763902	3.41796610169492	3.01538174699357	9	54	regulation of cAMP metabolic process
GO:0009913	0.00277644756080385	2.6526084836665	5.416519064044	13	97	epidermal cell differentiation
GO:0051091	0.00278475432502189	2.17910344827586	9.43702806003543	19	169	positive regulation of sequence-specific DNA binding transcription factor activity
GO:0010463	0.0027937912619096	4.2652027027027	1.95441409527361	7	35	mesenchymal cell proliferation
GO:0001764	0.00283704205164677	2.77747594272296	4.80227463410087	12	86	neuron migration
GO:0016202	0.00283704205164677	2.77747594272296	4.80227463410087	12	86	regulation of striated muscle tissue development
GO:0055080	0.00284736083932681	1.76987495760811	19.8791833690687	33	356	cation homeostasis
GO:0071456	0.00287404338144296	2.22640201092138	8.76694322737019	18	157	cellular response to hypoxia
GO:0055074	0.00291807000265049	2.03801643651814	11.6148037661974	22	208	calcium ion homeostasis
GO:0007411	0.00297354825932027	2.34824295201654	7.42677356203971	16	133	axon guidance
GO:0097485	0.00297354825932027	2.34824295201654	7.42677356203971	16	133	neuron projection guidance
GO:0050708	0.00305807326921449	1.96173913043478	13.1224946396942	24	235	regulation of protein secretion
GO:1901861	0.00312861136138835	2.74017035775128	4.85811503682297	12	87	regulation of muscle tissue development
GO:0051291	0.00313604084482352	2.8962061747776	4.24387060687984	11	76	protein heterooligomerization
GO:0071621	0.00314771163690282	3.34333087693441	3.07122214971567	9	55	granulocyte chemotaxis
GO:0044246	0.00319413613507986	4.86966995904601	1.50769087349678	6	27	regulation of multicellular organismal metabolic process
GO:0055010	0.00319413613507986	4.86966995904601	1.50769087349678	6	27	ventricular cardiac muscle tissue morphogenesis
GO:0002221	0.00321246522565038	2.40550185635642	6.81252913209658	15	122	pattern recognition receptor signaling pathway
GO:0003338	0.00322551679912792	6.08104858104858	1.06096765171996	5	19	metanephros morphogenesis
GO:0033687	0.00322551679912792	6.08104858104858	1.06096765171996	5	19	osteoblast proliferation
GO:0060351	0.00322551679912792	6.08104858104858	1.06096765171996	5	19	cartilage development involved in endochondral bone morphogenesis
GO:0001502	0.00332352672041044	8.50420168067227	0.670084832665237	4	12	cartilage condensation
GO:0034356	0.00332352672041044	8.50420168067227	0.670084832665237	4	12	NAD biosynthesis via nicotinamide riboside salvage pathway
GO:0043567	0.00332352672041044	8.50420168067227	0.670084832665237	4	12	regulation of insulin-like growth factor receptor signaling pathway
GO:0050651	0.00332352672041044	8.50420168067227	0.670084832665237	4	12	dermatan sulfate proteoglycan biosynthetic process
GO:0070168	0.00332352672041044	8.50420168067227	0.670084832665237	4	12	negative regulation of biomineral tissue development
GO:0098743	0.00332352672041044	8.50420168067227	0.670084832665237	4	12	cell aggregation
GO:1900025	0.00332352672041044	8.50420168067227	0.670084832665237	4	12	negative regulation of substrate adhesion-dependent cell spreading
GO:0043433	0.00332868304702204	2.59040400031749	5.52819986948821	13	99	negative regulation of sequence-specific DNA binding transcription factor activity
GO:0019722	0.00344396767020609	2.7038464986999	4.91395543954507	12	88	calcium-mediated signaling
GO:0048634	0.00344396767020609	2.7038464986999	4.91395543954507	12	88	regulation of muscle organ development
GO:0035637	0.00347934147570291	2.85204081632653	4.29971100960194	11	77	multicellular organismal signaling
GO:0051591	0.00356937879072365	3.271871619185	3.12706255243777	9	56	response to cAMP
GO:0030802	0.00357693614176659	3.59426484994211	2.56865852521674	8	46	regulation of cyclic nucleotide biosynthetic process
GO:1903391	0.00357693614176659	3.59426484994211	2.56865852521674	8	46	regulation of adherens junction organization
GO:0010769	0.00362038808954409	2.12165248544559	9.66038967092384	19	173	regulation of cell morphogenesis involved in differentiation
GO:0031667	0.00371567369803969	1.8499000999001	15.5794723594668	27	279	response to nutrient levels
GO:0048588	0.00375683192018717	2.36089292446902	6.92420993754078	15	124	developmental cell growth
GO:1902905	0.00375683192018717	2.36089292446902	6.92420993754078	15	124	positive regulation of supramolecular fiber organization
GO:0050673	0.00379958730121809	1.92446511627907	13.3458562505826	24	239	epithelial cell proliferation
GO:0051170	0.00379958730121809	1.92446511627907	13.3458562505826	24	239	nuclear import
GO:0050877	0.00383988926843407	1.71671095745504	21.0518318262329	34	377	neurological system process
GO:0030003	0.00385117654079707	1.78229123258384	17.9247692737951	30	321	cellular cation homeostasis
GO:0046426	0.00387682175554205	4.64786141346006	1.56353127621889	6	28	negative regulation of JAK-STAT cascade
GO:1904893	0.00387682175554205	4.64786141346006	1.56353127621889	6	28	negative regulation of STAT cascade
GO:1902903	0.00390005573389185	1.98366709918608	11.894005779808	22	213	regulation of supramolecular fiber organization
GO:0032103	0.0039038291718336	2.21196501093408	8.32022000559336	17	149	positive regulation of response to external stimulus
GO:0060485	0.00403127756897919	2.14802065404475	9.0461452409807	18	162	mesenchyme development
GO:0001656	0.00403412414485595	3.20338983050847	3.18290295515988	9	57	metanephros development
GO:0031346	0.00407648095731052	1.94250408496732	12.6757714179174	23	227	positive regulation of cell projection organization
GO:0051962	0.00409649335618067	1.83496228181268	15.691153164911	27	281	positive regulation of nervous system development
GO:0030206	0.00410602118621421	5.67508417508417	1.11680805444206	5	20	chondroitin sulfate biosynthetic process
GO:0046068	0.00410602118621421	5.67508417508417	1.11680805444206	5	20	cGMP metabolic process
GO:1903393	0.00410602118621421	5.67508417508417	1.11680805444206	5	20	positive regulation of adherens junction organization
GO:0010632	0.00430040178216925	2.25087872226753	7.70597557565023	16	138	regulation of epithelial cell migration
GO:0007045	0.00454485247083237	3.13770321687997	3.23874335788198	9	58	cell-substrate adherens junction assembly
GO:0030510	0.00454485247083237	3.13770321687997	3.23874335788198	9	58	regulation of BMP signaling pathway
GO:0031100	0.00454485247083237	3.13770321687997	3.23874335788198	9	58	animal organ regeneration
GO:0048041	0.00454485247083237	3.13770321687997	3.23874335788198	9	58	focal adhesion assembly
GO:0046597	0.00459083384091912	7.55854341736695	0.72592523538734	4	13	negative regulation of viral entry into host cell
GO:0048569	0.00459083384091912	7.55854341736695	0.72592523538734	4	13	post-embryonic animal organ development
GO:0050655	0.00459083384091912	7.55854341736695	0.72592523538734	4	13	dermatan sulfate proteoglycan metabolic process
GO:1905331	0.00459083384091912	7.55854341736695	0.72592523538734	4	13	negative regulation of morphogenesis of an epithelium
GO:0036294	0.00459095353331717	2.11817131539858	9.15782604642491	18	164	cellular response to decreased oxygen levels
GO:0006874	0.00465839558869018	1.98549374500932	11.3356017525869	21	203	cellular calcium ion homeostasis
GO:0001558	0.00466057009752757	1.83806826309616	15.0769087349678	26	270	regulation of cell growth
GO:0031670	0.00466185320769298	4.44534056749028	1.61937167894099	6	29	cellular response to nutrient
GO:0035924	0.00466185320769298	4.44534056749028	1.61937167894099	6	29	cellular response to vascular endothelial growth factor stimulus
GO:0070098	0.00466185320769298	4.44534056749028	1.61937167894099	6	29	chemokine-mediated signaling pathway
GO:0090101	0.00469303207161583	2.72722567287785	4.46723221776825	11	80	negative regulation of transmembrane receptor protein serine/threonine kinase signaling pathway
GO:1900542	0.00470099087751593	2.47428896473265	5.75156148037662	13	103	regulation of purine nucleotide metabolic process
GO:0045069	0.00471365313026793	2.89747057638629	3.85298778782511	10	69	regulation of viral genome replication
GO:0045664	0.00478834433741539	1.718711317055	19.7675025636245	32	354	regulation of neuron differentiation
GO:0010975	0.00489230532758449	1.83038073868291	15.1327491376899	26	271	regulation of neuron projection development
GO:0071560	0.00489388289666722	2.10355123116372	9.21366644914701	18	165	cellular response to transforming growth factor beta stimulus
GO:0010594	0.00497140187393795	2.56763202725724	5.13731705043349	12	92	regulation of endothelial cell migration
GO:0001933	0.00502317045498076	1.76350382999753	17.4780460520183	29	313	negative regulation of protein phosphorylation
GO:0051259	0.00502835830690415	1.74522021622197	18.2598116901277	30	327	protein oligomerization
GO:0061138	0.00507238796065462	2.27641229239908	7.1475715484292	15	128	morphogenesis of a branching epithelium
GO:0014812	0.00510453488953319	3.07464406779661	3.29458376060408	9	59	muscle cell migration
GO:0008016	0.0051068588729729	2.44685519258898	5.80740188309872	13	104	regulation of heart contraction
GO:0010001	0.00513149589737799	2.35233785822021	6.47748671576396	14	116	glial cell differentiation
GO:0045165	0.00513149589737799	2.35233785822021	6.47748671576396	14	116	cell fate commitment
GO:0032147	0.00514413792012879	1.9320906872281	12.1732077934185	22	218	activation of protein kinase activity
GO:0002053	0.00514559119492387	5.31986531986532	1.17264845716417	5	21	positive regulation of mesenchymal cell proliferation
GO:0045992	0.00514559119492387	5.31986531986532	1.17264845716417	5	21	negative regulation of embryonic development
GO:0003073	0.00526810667812111	3.73057432432432	2.17777570616202	7	39	regulation of systemic arterial blood pressure
GO:0032480	0.00526810667812111	3.73057432432432	2.17777570616202	7	39	negative regulation of type I interferon production
GO:0051785	0.00526810667812111	3.73057432432432	2.17777570616202	7	39	positive regulation of nuclear division
GO:0055013	0.00526810667812111	3.73057432432432	2.17777570616202	7	39	cardiac muscle cell development
GO:0071300	0.00526810667812111	3.73057432432432	2.17777570616202	7	39	cellular response to retinoic acid
GO:1900024	0.00526810667812111	3.73057432432432	2.17777570616202	7	39	regulation of substrate adhesion-dependent cell spreading
GO:0051384	0.00542711655182415	2.53568048457316	5.19315745315559	12	93	response to glucocorticoid
GO:0050808	0.00545374289885856	2.25621845710166	7.2034119511513	15	129	synapse organization
GO:0071559	0.00554903007058744	2.07489979091823	9.32534725459122	18	167	response to transforming growth factor beta
GO:0003229	0.00555785223358399	4.25969645868465	1.67521208166309	6	30	ventricular cardiac muscle tissue development
GO:0051057	0.00555785223358399	4.25969645868465	1.67521208166309	6	30	positive regulation of small GTPase mediated signal transduction
GO:0045778	0.00571620160311374	3.01405782652044	3.35042416332619	9	60	positive regulation of ossification
GO:0001936	0.00579418924264188	2.80191488769518	3.96466859326932	10	71	regulation of endothelial cell proliferation
GO:0002687	0.00579418924264188	2.80191488769518	3.96466859326932	10	71	positive regulation of leukocyte migration
GO:0071804	0.00579418924264188	2.80191488769518	3.96466859326932	10	71	cellular potassium ion transport
GO:0071805	0.00579418924264188	2.80191488769518	3.96466859326932	10	71	potassium ion transmembrane transport
GO:0010038	0.00582494162416077	1.94201361759125	11.5589633634753	21	207	response to metal ion
GO:0048015	0.00585795090964115	2.23637581893985	7.2592523538734	15	130	phosphatidylinositol-mediated signaling
GO:0001819	0.00603204303745363	1.84546583850932	13.8484198750816	24	248	positive regulation of cytokine production
GO:0007249	0.0060370482484593	1.90238889421109	12.3407290015848	22	221	I-kappaB kinase/NF-kappaB signaling
GO:0051495	0.00607685667019287	2.1611809673019	7.98517758926074	16	143	positive regulation of cytoskeleton organization
GO:0035904	0.00608539825688244	3.6171683046683	2.23361610888412	7	40	aorta development
GO:0034138	0.00614683953236541	6.80201680672269	0.781765638109443	4	14	toll-like receptor 3 signaling pathway
GO:0034162	0.00614683953236541	6.80201680672269	0.781765638109443	4	14	toll-like receptor 9 signaling pathway
GO:0071731	0.00614683953236541	6.80201680672269	0.781765638109443	4	14	response to nitric oxide
GO:0044089	0.00618623368460077	1.70021797451375	19.3207793418477	31	346	positive regulation of cellular component biogenesis
GO:0045667	0.00622055839672811	2.61281179138322	4.63475342593456	11	83	regulation of osteoblast differentiation
GO:0046596	0.00635851616547101	5.00643691820162	1.22848885988627	5	22	regulation of viral entry into host cell
GO:0072604	0.00635851616547101	5.00643691820162	1.22848885988627	5	22	interleukin-6 secretion
GO:0097530	0.00638293424433845	2.95580182529335	3.40626456604829	9	61	granulocyte migration
GO:0046425	0.0064022766365954	2.75644887452763	4.02050899599142	10	72	regulation of JAK-STAT cascade
GO:1904892	0.0064022766365954	2.75644887452763	4.02050899599142	10	72	regulation of STAT cascade
GO:0043583	0.00643398797141402	2.28444444444444	6.64500792393027	14	119	ear development
GO:0051480	0.00649490848289232	2.14408233276158	8.04101799198285	16	144	regulation of cytosolic calcium ion concentration
GO:0090092	0.00649490848289232	2.14408233276158	8.04101799198285	16	144	regulation of transmembrane receptor protein serine/threonine kinase signaling pathway
GO:0006140	0.00649548325382552	2.36805605983589	5.97492309126503	13	107	regulation of nucleotide metabolic process
GO:0042063	0.00661625879926393	2.08389788905253	8.76694322737019	17	157	gliogenesis
GO:0010721	0.00666466589690464	2.03333635293052	9.49286846275753	18	170	negative regulation of cell development
GO:0006813	0.00680832146232572	2.57676358214519	4.69059382865666	11	84	potassium ion transport
GO:0048661	0.00683743854657981	3.17475307913273	2.84786053882726	8	51	positive regulation of smooth muscle cell proliferation
GO:0003208	0.00699365496102502	3.51043322734499	2.28945651160623	7	41	cardiac ventricle morphogenesis
GO:0007091	0.00699365496102502	3.51043322734499	2.28945651160623	7	41	metaphase/anaphase transition of mitotic cell cycle
GO:0010965	0.00699365496102502	3.51043322734499	2.28945651160623	7	41	regulation of mitotic sister chromatid separation
GO:0030593	0.00699365496102502	3.51043322734499	2.28945651160623	7	41	neutrophil chemotaxis
GO:0032612	0.00699365496102502	3.51043322734499	2.28945651160623	7	41	interleukin-1 production
GO:0044784	0.00699365496102502	3.51043322734499	2.28945651160623	7	41	metaphase/anaphase transition of cell cycle
GO:1905818	0.00699365496102502	3.51043322734499	2.28945651160623	7	41	regulation of chromosome separation
GO:0030509	0.00699623762929566	2.44439036261864	5.3606786613219	12	96	BMP signaling pathway
GO:0071902	0.00705396372237534	1.87356933266984	12.5082502097511	22	224	positive regulation of protein serine/threonine kinase activity
GO:0071453	0.00707465754803028	2.0198440822112	9.54870886547963	18	171	cellular response to oxygen levels
GO:0002790	0.00713182958575036	1.73105097640435	17.1430036356857	28	307	peptide secretion
GO:0007204	0.00721744386796669	2.17886579986069	7.42677356203971	15	133	positive regulation of cytosolic calcium ion concentration
GO:0048017	0.00721744386796669	2.17886579986069	7.42677356203971	15	133	inositol lipid-mediated signaling
GO:0043122	0.00735916554190658	1.93087655974074	11.0563997389764	20	198	regulation of I-kappaB kinase/NF-kappaB signaling
GO:0072507	0.00742260054089165	1.86415210320069	12.5640906124732	22	225	divalent inorganic cation homeostasis
GO:0060047	0.00744030328157865	2.24129722821312	6.75668872937448	14	121	heart contraction
GO:1903522	0.00744030328157865	2.24129722821312	6.75668872937448	14	121	regulation of blood circulation
GO:0003205	0.0075770901309421	2.31825938566553	6.08660389670924	13	109	cardiac chamber development
GO:0050731	0.0075919726977886	2.41539232388015	5.416519064044	12	97	positive regulation of peptidyl-tyrosine phosphorylation
GO:0050792	0.00761095304854909	1.89022446058805	11.8381653770859	21	212	regulation of viral process
GO:0055017	0.0076963787492425	3.10229195508383	2.90370094154936	8	52	cardiac muscle tissue growth
GO:0022600	0.0077172128826757	3.93124918925931	1.7868928871073	6	32	digestive system process
GO:0030514	0.0077172128826757	3.93124918925931	1.7868928871073	6	32	negative regulation of BMP signaling pathway
GO:0048260	0.0077172128826757	3.93124918925931	1.7868928871073	6	32	positive regulation of receptor-mediated endocytosis
GO:0050891	0.0077172128826757	3.93124918925931	1.7868928871073	6	32	multicellular organismal water homeostasis
GO:0030866	0.00775872093114873	4.72783389450056	1.28432926260837	5	23	cortical actin cytoskeleton organization
GO:0043277	0.00775872093114873	4.72783389450056	1.28432926260837	5	23	apoptotic cell clearance
GO:0046850	0.00775872093114873	4.72783389450056	1.28432926260837	5	23	regulation of bone remodeling
GO:0048010	0.00776628268744484	2.66977928692699	4.13218980143563	10	74	vascular endothelial growth factor receptor signaling pathway
GO:0048675	0.00776628268744484	2.66977928692699	4.13218980143563	10	74	axon extension
GO:0009306	0.00779100340247036	1.7366402254462	16.4729188030204	27	295	protein secretion
GO:0007586	0.00799866998745804	3.4097972972973	2.34529691432833	7	42	digestion
GO:0034394	0.00799866998745804	3.4097972972973	2.34529691432833	7	42	protein localization to cell surface
GO:0010737	0.00801722061740866	6.18304048892284	0.837606040831547	4	15	protein kinase A signaling
GO:0032689	0.00801722061740866	6.18304048892284	0.837606040831547	4	15	negative regulation of interferon-gamma production
GO:0035455	0.00801722061740866	6.18304048892284	0.837606040831547	4	15	response to interferon-alpha
GO:0098801	0.00801722061740866	6.18304048892284	0.837606040831547	4	15	regulation of renal system process
GO:1903530	0.00819740526237053	1.66207024757239	19.7116621609024	31	353	regulation of secretion by cell
GO:0018108	0.00820717865925946	1.84559327049076	12.6757714179174	22	227	peptidyl-tyrosine phosphorylation
GO:0071900	0.00839545726140513	1.64474678760393	20.5492682017339	32	368	regulation of protein serine/threonine kinase activity
GO:1904950	0.00840500861572607	2.07827849680337	8.26437960287126	16	148	negative regulation of establishment of protein localization
GO:0003015	0.00856793584872055	2.19973339606367	6.86836953481868	14	123	heart process
GO:0002009	0.0085692372083365	1.62884401817264	21.3868742425655	33	383	morphogenesis of an epithelium
GO:1904019	0.00874494562108703	2.79374422187982	3.5737857742146	9	64	epithelial cell apoptotic process
GO:0071772	0.00890240408631932	2.35939611114375	5.52819986948821	12	99	response to BMP
GO:0071773	0.00890240408631932	2.35939611114375	5.52819986948821	12	99	cellular response to BMP stimulus
GO:0030819	0.00899762630855709	3.78527262507026	1.8427332898294	6	33	positive regulation of cAMP biosynthetic process
GO:0018212	0.00905803795786495	1.8273930625675	12.7874522233616	22	229	peptidyl-tyrosine modification
GO:0051306	0.00910622445060765	3.31475225225225	2.40113731705043	7	43	mitotic sister chromatid separation
GO:0035821	0.00934401201544555	2.58836240160519	4.24387060687984	10	76	modification of morphology or physiology of other organism
GO:0060041	0.00934401201544555	2.58836240160519	4.24387060687984	10	76	retina development in camera-type eye
GO:0050650	0.0093596453969807	4.47855750487329	1.34016966533047	5	24	chondroitin sulfate proteoglycan biosynthetic process
GO:1901890	0.0093596453969807	4.47855750487329	1.34016966533047	5	24	positive regulation of cell junction assembly
GO:0001763	0.00941057883172903	2.10658544801258	7.65013517292813	15	137	morphogenesis of a branching structure
GO:1903900	0.00951542935376738	2.04684979903228	8.37606040831547	16	150	regulation of viral life cycle
GO:0014066	0.00960521473772037	2.44193391642371	4.91395543954507	11	88	regulation of phosphatidylinositol 3-kinase signaling
GO:0002690	0.00965444899060435	2.96682115794894	3.01538174699357	8	54	positive regulation of leukocyte chemotaxis
GO:0030808	0.00965444899060435	2.96682115794894	3.01538174699357	8	54	regulation of nucleotide biosynthetic process
GO:1900371	0.00965444899060435	2.96682115794894	3.01538174699357	8	54	regulation of purine nucleotide biosynthetic process
GO:1901607	0.00965444899060435	2.96682115794894	3.01538174699357	8	54	alpha-amino acid biosynthetic process
GO:0006720	0.00966350117790716	2.74358353510896	3.6296261769367	9	65	isoprenoid metabolic process
GO:0071496	0.00982006062248236	1.84107760751359	12.1173673906964	21	217	cellular response to external stimulus
GO:0072503	0.00982006062248236	1.84107760751359	12.1173673906964	21	217	cellular divalent inorganic cation homeostasis
GO:0010976	0.0100889653289644	1.98327372185988	9.15782604642491	17	164	positive regulation of neuron projection development
GO:0002092	0.0102253336492167	5.6672268907563	0.89344644355365	4	16	positive regulation of receptor internalization
GO:0010453	0.0102253336492167	5.6672268907563	0.89344644355365	4	16	regulation of cell fate commitment
GO:0010640	0.0102253336492167	5.6672268907563	0.89344644355365	4	16	regulation of platelet-derived growth factor receptor signaling pathway
GO:0072012	0.0102253336492167	5.6672268907563	0.89344644355365	4	16	glomerulus vasculature development
GO:0072661	0.0102253336492167	5.6672268907563	0.89344644355365	4	16	protein targeting to plasma membrane
GO:0098868	0.0102253336492167	5.6672268907563	0.89344644355365	4	16	bone growth
GO:1902692	0.0102253336492167	5.6672268907563	0.89344644355365	4	16	regulation of neuroblast proliferation
GO:0035690	0.0103220609745599	3.22484477720964	2.45697771977254	7	44	cellular response to drug
GO:0046849	0.0103220609745599	3.22484477720964	2.45697771977254	7	44	bone remodeling
GO:0030104	0.0104230051875324	3.6497229583233	1.89857369255151	6	34	water homeostasis
GO:0030804	0.0104230051875324	3.6497229583233	1.89857369255151	6	34	positive regulation of cyclic nucleotide biosynthetic process
GO:0031102	0.0104230051875324	3.6497229583233	1.89857369255151	6	34	neuron projection regeneration
GO:0032652	0.0104230051875324	3.6497229583233	1.89857369255151	6	34	regulation of interleukin-1 production
GO:0042246	0.0104230051875324	3.6497229583233	1.89857369255151	6	34	tissue regeneration
GO:0045840	0.0104230051875324	3.6497229583233	1.89857369255151	6	34	positive regulation of mitotic nuclear division
GO:0002698	0.0106530129576315	2.69518287243533	3.6854665796588	9	66	negative regulation of immune effector process
GO:0032675	0.0106530129576315	2.69518287243533	3.6854665796588	9	66	regulation of interleukin-6 production
GO:0060048	0.0106530129576315	2.69518287243533	3.6854665796588	9	66	cardiac muscle contraction
GO:0071347	0.0107619787529365	2.90340929546027	3.07122214971567	8	55	cellular response to interleukin-1
GO:0060759	0.0109077874117532	2.20239583685331	6.36580591031975	13	114	regulation of response to cytokine stimulus
GO:0048871	0.0111421686341087	1.91793972696465	9.99543208725646	18	179	multicellular organismal homeostasis
GO:0003231	0.0111556945056475	2.51173474483172	4.35555141232404	10	78	cardiac ventricle development
GO:0032570	0.0111741361481827	4.25420875420875	1.39601006805258	5	25	response to progesterone
GO:0032655	0.0111741361481827	4.25420875420875	1.39601006805258	5	25	regulation of interleukin-12 production
GO:0048009	0.0111741361481827	4.25420875420875	1.39601006805258	5	25	insulin-like growth factor receptor signaling pathway
GO:2000725	0.0111741361481827	4.25420875420875	1.39601006805258	5	25	regulation of cardiac muscle cell differentiation
GO:0010876	0.0111830559694342	1.8463424146192	11.5031229607532	20	206	lipid localization
GO:0045931	0.0111909047744058	2.28006814310051	5.69572107765452	12	102	positive regulation of mitotic cell cycle
GO:0051222	0.0112434070943492	1.66353040642551	17.7572480656288	28	318	positive regulation of protein transport
GO:0072659	0.0113962394866716	2.00142730152371	8.54358161648178	16	153	protein localization to plasma membrane
GO:0009101	0.0115662437241018	1.75747685185185	13.8484198750816	23	248	glycoprotein biosynthetic process
GO:0009064	0.0116518576509837	3.1396692745377	2.51281812249464	7	45	glutamine family amino acid metabolic process
GO:0030166	0.0116518576509837	3.1396692745377	2.51281812249464	7	45	proteoglycan biosynthetic process
GO:0055117	0.0116518576509837	3.1396692745377	2.51281812249464	7	45	regulation of cardiac muscle contraction
GO:0006493	0.0117166943532725	2.64845119812975	3.74130698238091	9	67	protein O-linked glycosylation
GO:0009791	0.0117166943532725	2.64845119812975	3.74130698238091	9	67	post-embryonic development
GO:0031623	0.0119607454133054	2.84263959390863	3.12706255243777	8	56	receptor internalization
GO:0051897	0.0119607454133054	2.84263959390863	3.12706255243777	8	56	positive regulation of protein kinase B signaling
GO:0060419	0.0119607454133054	2.84263959390863	3.12706255243777	8	56	heart growth
GO:0001954	0.0120014632411095	3.52352154445543	1.95441409527361	6	35	positive regulation of cell-matrix adhesion
GO:0048545	0.0120963961603678	1.72702201200655	14.6860259159131	24	263	response to steroid hormone
GO:0018126	0.0127920432351659	5.23076923076923	0.949286846275753	4	17	protein hydroxylation
GO:0033158	0.0127920432351659	5.23076923076923	0.949286846275753	4	17	regulation of protein import into nucleus, translocation
GO:0036120	0.0127920432351659	5.23076923076923	0.949286846275753	4	17	cellular response to platelet-derived growth factor stimulus
GO:0045214	0.0127920432351659	5.23076923076923	0.949286846275753	4	17	sarcomere organization
GO:0048846	0.0127920432351659	5.23076923076923	0.949286846275753	4	17	axon extension involved in axon guidance
GO:0060343	0.0127920432351659	5.23076923076923	0.949286846275753	4	17	trabecula formation
GO:0086010	0.0127920432351659	5.23076923076923	0.949286846275753	4	17	membrane depolarization during action potential
GO:1902284	0.0127920432351659	5.23076923076923	0.949286846275753	4	17	neuron projection extension involved in neuron projection guidance
GO:0048754	0.0129519165598434	2.23005703281238	5.80740188309872	12	104	branching morphogenesis of an epithelial tube
GO:0002027	0.0131012025372534	3.05886174636175	2.56865852521674	7	46	regulation of heart rate
GO:1990266	0.0131012025372534	3.05886174636175	2.56865852521674	7	46	neutrophil migration
GO:0002090	0.0132143503174466	4.05122655122655	1.45185047077468	5	26	regulation of receptor internalization
GO:0006636	0.0132143503174466	4.05122655122655	1.45185047077468	5	26	unsaturated fatty acid biosynthetic process
GO:0032615	0.0132143503174466	4.05122655122655	1.45185047077468	5	26	interleukin-12 production
GO:0033280	0.0132143503174466	4.05122655122655	1.45185047077468	5	26	response to vitamin D
GO:0051489	0.0132143503174466	4.05122655122655	1.45185047077468	5	26	regulation of filopodium assembly
GO:0086065	0.0132143503174466	4.05122655122655	1.45185047077468	5	26	cell communication involved in cardiac conduction
GO:0051304	0.0132548876612155	2.78435028833869	3.18290295515988	8	57	chromosome separation
GO:0042326	0.0134228162576216	1.62212349054454	18.8182157173487	29	337	negative regulation of phosphorylation
GO:0048511	0.0136169641946069	1.80674484137806	11.7264845716417	20	210	rhythmic process
GO:0010761	0.0137408624053059	3.40573355817875	2.01025449799571	6	36	fibroblast migration
GO:0046847	0.0137408624053059	3.40573355817875	2.01025449799571	6	36	filopodium assembly
GO:0050918	0.0137408624053059	3.40573355817875	2.01025449799571	6	36	positive chemotaxis
GO:0072091	0.0137408624053059	3.40573355817875	2.01025449799571	6	36	regulation of stem cell proliferation
GO:0034504	0.0140738932021411	1.66302704736695	16.4729188030204	26	295	protein localization to nucleus
GO:0032635	0.0140793639131164	2.55966101694915	3.85298778782511	9	69	interleukin-6 production
GO:0042990	0.0140793639131164	2.55966101694915	3.85298778782511	9	69	regulation of transcription factor import into nucleus
GO:0042991	0.0140793639131164	2.55966101694915	3.85298778782511	9	69	transcription factor import into nucleus
GO:0050777	0.0140793639131164	2.55966101694915	3.85298778782511	9	69	negative regulation of immune response
GO:0002224	0.0142583464193204	2.29189480670317	5.19315745315559	11	93	toll-like receptor signaling pathway
GO:0019079	0.0142583464193204	2.29189480670317	5.19315745315559	11	93	viral genome replication
GO:1990138	0.0142583464193204	2.29189480670317	5.19315745315559	11	93	neuron projection extension
GO:0051047	0.0142865957517788	1.79710459448951	11.7823249743638	20	211	positive regulation of secretion
GO:0072330	0.0143123706241259	2.11764992686494	6.58916752120817	13	118	monocarboxylic acid biosynthetic process
GO:0017038	0.0143530353327611	1.69790660225443	14.9093875268015	24	267	protein import
GO:0006869	0.0145081433076093	1.85923729340771	10.274634100867	18	184	lipid transport
GO:0045981	0.0146484932916767	2.72839255499154	3.23874335788198	8	58	positive regulation of nucleotide metabolic process
GO:0050807	0.0146484932916767	2.72839255499154	3.23874335788198	8	58	regulation of synapse organization
GO:1900544	0.0146484932916767	2.72839255499154	3.23874335788198	8	58	positive regulation of purine nucleotide metabolic process
GO:0006942	0.0146755688551274	2.98209459459459	2.62449892793885	7	47	regulation of striated muscle contraction
GO:0044283	0.0146846872063665	1.59539152509276	19.7675025636245	30	354	small molecule biosynthetic process
GO:0010720	0.0152359079722405	1.65041891256609	16.5845996084646	26	297	positive regulation of cell development
GO:0034614	0.0152785873645528	2.09746281151394	6.64500792393027	13	119	cellular response to reactive oxygen species
GO:0007179	0.0154074178495651	2.030131826742	7.37093315931761	14	132	transforming growth factor beta receptor signaling pathway
GO:0002544	0.0154766379395568	7.27780441035475	0.558404027221031	3	10	chronic inflammatory response
GO:0008655	0.0154766379395568	7.27780441035475	0.558404027221031	3	10	pyrimidine-containing compound salvage
GO:0009415	0.0154766379395568	7.27780441035475	0.558404027221031	3	10	response to water
GO:0009886	0.0154766379395568	7.27780441035475	0.558404027221031	3	10	post-embryonic animal morphogenesis
GO:0035584	0.0154766379395568	7.27780441035475	0.558404027221031	3	10	calcium-mediated signaling using intracellular calcium source
GO:0036066	0.0154766379395568	7.27780441035475	0.558404027221031	3	10	protein O-linked fucosylation
GO:0042745	0.0154766379395568	7.27780441035475	0.558404027221031	3	10	circadian sleep/wake cycle
GO:0043097	0.0154766379395568	7.27780441035475	0.558404027221031	3	10	pyrimidine nucleoside salvage
GO:0051315	0.0154766379395568	7.27780441035475	0.558404027221031	3	10	attachment of mitotic spindle microtubules to kinetochore
GO:0086012	0.0154766379395568	7.27780441035475	0.558404027221031	3	10	membrane depolarization during cardiac muscle cell action potential
GO:0097286	0.0154766379395568	7.27780441035475	0.558404027221031	3	10	iron ion import
GO:0030239	0.01549167172253	3.86669727578819	1.50769087349678	5	27	myofibril assembly
GO:0030865	0.01549167172253	3.86669727578819	1.50769087349678	5	27	cortical cytoskeleton organization
GO:0030816	0.0156487689633151	3.29554479682315	2.06609490071781	6	37	positive regulation of cAMP metabolic process
GO:0034103	0.0156487689633151	3.29554479682315	2.06609490071781	6	37	regulation of tissue remodeling
GO:0061005	0.0156487689633151	3.29554479682315	2.06609490071781	6	37	cell differentiation involved in kidney development
GO:0036119	0.0157356109746077	4.85666266506603	1.00512724899786	4	18	response to platelet-derived growth factor
GO:0043268	0.0157356109746077	4.85666266506603	1.00512724899786	4	18	positive regulation of potassium ion transport
GO:0046636	0.0157356109746077	4.85666266506603	1.00512724899786	4	18	negative regulation of alpha-beta T cell activation
GO:0060512	0.0157356109746077	4.85666266506603	1.00512724899786	4	18	prostate gland morphogenesis
GO:0061437	0.0157356109746077	4.85666266506603	1.00512724899786	4	18	renal system vasculature development
GO:0061440	0.0157356109746077	4.85666266506603	1.00512724899786	4	18	kidney vasculature development
GO:0071711	0.0157356109746077	4.85666266506603	1.00512724899786	4	18	basement membrane organization
GO:0043405	0.0157817486466376	1.72517271669713	13.4575370560268	22	241	regulation of MAP kinase activity
GO:0008652	0.0161455848057384	2.67462924255997	3.29458376060408	8	59	cellular amino acid biosynthetic process
GO:0030100	0.0162678598251707	1.96009358987765	8.15269879742705	15	146	regulation of endocytosis
GO:0032102	0.0162678598251707	1.96009358987765	8.15269879742705	15	146	negative regulation of response to external stimulus
GO:0045444	0.0162678598251707	1.96009358987765	8.15269879742705	15	146	fat cell differentiation
GO:0007600	0.0163085588799321	1.80027624309392	11.1680805444206	19	200	sensory perception
GO:0051235	0.0163085588799321	1.80027624309392	11.1680805444206	19	200	maintenance of location
GO:0009743	0.0163709442003414	2.01287078934138	7.42677356203971	14	133	response to carbohydrate
GO:0002367	0.0163802910358423	2.90907218193804	2.68033933066095	7	48	cytokine production involved in immune response
GO:0030279	0.0163802910358423	2.90907218193804	2.68033933066095	7	48	negative regulation of ossification
GO:0032609	0.0163802910358423	2.90907218193804	2.68033933066095	7	48	interferon-gamma production
GO:0033047	0.0163802910358423	2.90907218193804	2.68033933066095	7	48	regulation of mitotic sister chromatid segregation
GO:0043627	0.0163802910358423	2.90907218193804	2.68033933066095	7	48	response to estrogen
GO:0051702	0.0163802910358423	2.90907218193804	2.68033933066095	7	48	interaction with symbiont
GO:0050769	0.0163976087205701	1.69576329279924	14.2951430968584	23	256	positive regulation of neurogenesis
GO:0072073	0.0165329273015185	2.2368804664723	5.3048382585998	11	95	kidney epithelium development
GO:0050954	0.0167768659714028	2.4765992345544	3.96466859326932	9	71	sensory perception of mechanical stimulus
GO:0070301	0.0167768659714028	2.4765992345544	3.96466859326932	9	71	cellular response to hydrogen peroxide
GO:0042391	0.0168813291849968	1.82568312132724	10.4421553090333	18	187	regulation of membrane potential
GO:0001959	0.0171014683984244	2.13628620102215	6.03076349398714	12	108	regulation of cytokine-mediated signaling pathway
GO:0034284	0.0173595029070439	2.05821008722033	6.75668872937448	13	121	response to monosaccharide
GO:0010595	0.01775010529845	2.6229337498373	3.35042416332619	8	60	positive regulation of endothelial cell migration
GO:0071774	0.0177670871414532	2.21034413765506	5.3606786613219	11	96	response to fibroblast growth factor
GO:0010596	0.0180166391066578	3.69821402430098	1.56353127621889	5	28	negative regulation of endothelial cell migration
GO:0016266	0.0180166391066578	3.69821402430098	1.56353127621889	5	28	O-glycan processing
GO:0007610	0.0180901416564196	1.64009096470463	16.0261955812436	25	287	behavior
GO:0001935	0.0181981356335057	2.30670398751893	4.69059382865666	10	84	endothelial cell proliferation
GO:0051651	0.0181981356335057	2.30670398751893	4.69059382865666	10	84	maintenance of location in cell
GO:0051983	0.0182589501620896	2.43704600484261	4.02050899599142	9	72	regulation of chromosome segregation
GO:0070555	0.0182589501620896	2.43704600484261	4.02050899599142	9	72	response to interleukin-1
GO:0048762	0.0184355145404067	1.97920463375009	7.53845436748392	14	135	mesenchymal cell differentiation
GO:0014065	0.0190685552679684	2.1844249327638	5.416519064044	11	97	phosphatidylinositol 3-kinase signaling
GO:0003044	0.0190716360880689	4.53243697478992	1.06096765171996	4	19	regulation of systemic arterial blood pressure mediated by a chemical signal
GO:0007205	0.0190716360880689	4.53243697478992	1.06096765171996	4	19	protein kinase C-activating G-protein coupled receptor signaling pathway
GO:0009435	0.0190716360880689	4.53243697478992	1.06096765171996	4	19	NAD biosynthetic process
GO:0032715	0.0190716360880689	4.53243697478992	1.06096765171996	4	19	negative regulation of interleukin-6 production
GO:0050702	0.0190716360880689	4.53243697478992	1.06096765171996	4	19	interleukin-1 beta secretion
GO:0051491	0.0190716360880689	4.53243697478992	1.06096765171996	4	19	positive regulation of filopodium assembly
GO:0055081	0.0190716360880689	4.53243697478992	1.06096765171996	4	19	anion homeostasis
GO:0071634	0.0190716360880689	4.53243697478992	1.06096765171996	4	19	regulation of transforming growth factor beta production
GO:1901888	0.0194659047028442	2.57318903042493	3.40626456604829	8	61	regulation of cell junction assembly
GO:0051817	0.019833968890543	2.39872881355932	4.07634939871353	9	73	modification of morphology or physiology of other organism involved in symbiotic interaction
GO:0030071	0.0199986503438907	3.09520159435842	2.17777570616202	6	39	regulation of mitotic metaphase/anaphase transition
GO:0050886	0.0199986503438907	3.09520159435842	2.17777570616202	6	39	endocrine process
GO:1902099	0.0199986503438907	3.09520159435842	2.17777570616202	6	39	regulation of metaphase/anaphase transition of cell cycle
GO:0006979	0.0202245443132993	1.59002299070792	17.8130884683509	27	319	response to oxidative stress
GO:0043406	0.0203332396908232	1.90125570776256	8.37606040831547	15	150	positive regulation of MAP kinase activity
GO:0002052	0.0204114408935445	6.36744966442953	0.614244429943134	3	11	positive regulation of neuroblast proliferation
GO:0003222	0.0204114408935445	6.36744966442953	0.614244429943134	3	11	ventricular trabecula myocardium morphogenesis
GO:0019511	0.0204114408935445	6.36744966442953	0.614244429943134	3	11	peptidyl-proline hydroxylation
GO:0030049	0.0204114408935445	6.36744966442953	0.614244429943134	3	11	muscle filament sliding
GO:0033275	0.0204114408935445	6.36744966442953	0.614244429943134	3	11	actin-myosin filament sliding
GO:0035791	0.0204114408935445	6.36744966442953	0.614244429943134	3	11	platelet-derived growth factor receptor-beta signaling pathway
GO:0035988	0.0204114408935445	6.36744966442953	0.614244429943134	3	11	chondrocyte proliferation
GO:0042730	0.0204114408935445	6.36744966442953	0.614244429943134	3	11	fibrinolysis
GO:0060009	0.0204114408935445	6.36744966442953	0.614244429943134	3	11	Sertoli cell development
GO:0071360	0.0204114408935445	6.36744966442953	0.614244429943134	3	11	cellular response to exogenous dsRNA
GO:0072111	0.0204114408935445	6.36744966442953	0.614244429943134	3	11	cell proliferation involved in kidney development
GO:0072283	0.0204114408935445	6.36744966442953	0.614244429943134	3	11	metanephric renal vesicle morphogenesis
GO:0090136	0.0204114408935445	6.36744966442953	0.614244429943134	3	11	epithelial cell-cell adhesion
GO:0099623	0.0204114408935445	6.36744966442953	0.614244429943134	3	11	regulation of cardiac muscle cell membrane repolarization
GO:0051224	0.0206919578091812	1.94663331248697	7.65013517292813	14	137	negative regulation of protein transport
GO:0000266	0.0207988861689422	3.54377104377104	1.61937167894099	5	29	mitochondrial fission
GO:0001960	0.0207988861689422	3.54377104377104	1.61937167894099	5	29	negative regulation of cytokine-mediated signaling pathway
GO:0042116	0.0207988861689422	3.54377104377104	1.61937167894099	5	29	macrophage activation
GO:0043200	0.0211484150626243	2.2455544634081	4.80227463410087	10	86	response to amino acid
GO:0050803	0.0212967264537792	2.52528670802782	3.46210496877039	8	62	regulation of synapse structure or activity
GO:0061387	0.0212967264537792	2.52528670802782	3.46210496877039	8	62	regulation of extent of cell growth
GO:0003279	0.0215048792878949	2.36159061277705	4.13218980143563	9	74	cardiac septum development
GO:0021510	0.0223273804445981	2.70992014742015	2.84786053882726	7	51	spinal cord development
GO:0032088	0.0223273804445981	2.70992014742015	2.84786053882726	7	51	negative regulation of NF-kappaB transcription factor activity
GO:0002718	0.0224539301239509	3.00386866382303	2.23361610888412	6	40	regulation of cytokine production involved in immune response
GO:0030801	0.0224539301239509	3.00386866382303	2.23361610888412	6	40	positive regulation of cyclic nucleotide metabolic process
GO:0030810	0.0224539301239509	3.00386866382303	2.23361610888412	6	40	positive regulation of nucleotide biosynthetic process
GO:0048008	0.0224539301239509	3.00386866382303	2.23361610888412	6	40	platelet-derived growth factor receptor signaling pathway
GO:1900373	0.0224539301239509	3.00386866382303	2.23361610888412	6	40	positive regulation of purine nucleotide biosynthetic process
GO:1903035	0.0224539301239509	3.00386866382303	2.23361610888412	6	40	negative regulation of response to wounding
GO:0003091	0.0228130398135326	4.24873949579832	1.11680805444206	4	20	renal water homeostasis
GO:0007193	0.0228130398135326	4.24873949579832	1.11680805444206	4	20	adenylate cyclase-inhibiting G-protein coupled receptor signaling pathway
GO:0019369	0.0228130398135326	4.24873949579832	1.11680805444206	4	20	arachidonic acid metabolic process
GO:0035456	0.0228130398135326	4.24873949579832	1.11680805444206	4	20	response to interferon-beta
GO:0035767	0.0228130398135326	4.24873949579832	1.11680805444206	4	20	endothelial cell chemotaxis
GO:0048247	0.0228130398135326	4.24873949579832	1.11680805444206	4	20	lymphocyte chemotaxis
GO:0050687	0.0228130398135326	4.24873949579832	1.11680805444206	4	20	negative regulation of defense response to virus
GO:0071604	0.0228130398135326	4.24873949579832	1.11680805444206	4	20	transforming growth factor beta production
GO:0061326	0.0232461946305222	2.47912628826334	3.5179453714925	8	63	renal tubule development
GO:0071216	0.023496646247749	1.96615723821317	7.03589074298499	13	126	cellular response to biotic stimulus
GO:0033157	0.023585015117388	1.59627864202168	16.4170784002983	25	294	regulation of intracellular protein transport
GO:0032370	0.0238470929560138	3.4016835016835	1.67521208166309	5	30	positive regulation of lipid transport
GO:0035850	0.0238470929560138	3.4016835016835	1.67521208166309	5	30	epithelial cell differentiation involved in kidney development
GO:0042345	0.0238470929560138	3.4016835016835	1.67521208166309	5	30	regulation of NF-kappaB import into nucleus
GO:0042348	0.0238470929560138	3.4016835016835	1.67521208166309	5	30	NF-kappaB import into nucleus
GO:0055025	0.0238470929560138	3.4016835016835	1.67521208166309	5	30	positive regulation of cardiac muscle tissue development
GO:1905207	0.0238470929560138	3.4016835016835	1.67521208166309	5	30	regulation of cardiocyte differentiation
GO:0060070	0.0245174038279005	1.6888299003718	12.452409807029	20	223	canonical Wnt signaling pathway
GO:0048638	0.0245891990948901	1.77466264353365	10.1071128927007	17	181	regulation of developmental growth
GO:0045666	0.0246606454883214	1.71344827586207	11.6706441689195	19	209	positive regulation of neuron differentiation
GO:0007051	0.0248959253469128	1.94871564576971	7.09173114570709	13	127	spindle organization
GO:0032479	0.024987490439563	2.08650793650794	5.63988067493241	11	101	regulation of type I interferon production
GO:0051092	0.024987490439563	2.08650793650794	5.63988067493241	11	101	positive regulation of NF-kappaB transcription factor activity
GO:0009749	0.0251019301952178	2.00941978154124	6.36580591031975	12	114	response to glucose
GO:2000377	0.0251019301952178	2.00941978154124	6.36580591031975	12	114	regulation of reactive oxygen species metabolic process
GO:0010633	0.0251042630090239	2.91775475788967	2.28945651160623	6	41	negative regulation of epithelial cell migration
GO:0048844	0.0251042630090239	2.91775475788967	2.28945651160623	6	41	artery morphogenesis
GO:0060350	0.0251042630090239	2.91775475788967	2.28945651160623	6	41	endochondral bone morphogenesis
GO:0060393	0.0251042630090239	2.91775475788967	2.28945651160623	6	41	regulation of pathway-restricted SMAD protein phosphorylation
GO:0045185	0.0251458349142057	2.29064002023779	4.24387060687984	9	76	maintenance of protein location
GO:1990778	0.0255508798020111	1.80120971382143	9.38118765731332	16	168	protein localization to cell periphery
GO:0002719	0.0261074122845892	5.65939597315436	0.670084832665237	3	12	negative regulation of cytokine production involved in immune response
GO:0003417	0.0261074122845892	5.65939597315436	0.670084832665237	3	12	growth plate cartilage development
GO:0010738	0.0261074122845892	5.65939597315436	0.670084832665237	3	12	regulation of protein kinase A signaling
GO:0014002	0.0261074122845892	5.65939597315436	0.670084832665237	3	12	astrocyte development
GO:0033622	0.0261074122845892	5.65939597315436	0.670084832665237	3	12	integrin activation
GO:0034505	0.0261074122845892	5.65939597315436	0.670084832665237	3	12	tooth mineralization
GO:0060231	0.0261074122845892	5.65939597315436	0.670084832665237	3	12	mesenchymal to epithelial transition
GO:0060384	0.0261074122845892	5.65939597315436	0.670084832665237	3	12	innervation
GO:0072077	0.0261074122845892	5.65939597315436	0.670084832665237	3	12	renal vesicle morphogenesis
GO:0086019	0.0261074122845892	5.65939597315436	0.670084832665237	3	12	cell-cell signaling involved in cardiac conduction
GO:0097094	0.0261074122845892	5.65939597315436	0.670084832665237	3	12	craniofacial suture morphogenesis
GO:0032606	0.0266552095859006	2.0633737011288	5.69572107765452	11	102	type I interferon production
GO:0050867	0.0268259641975698	1.78925772710456	9.43702806003543	16	169	positive regulation of cell activation
GO:0002063	0.0269700865473229	3.99841819080573	1.17264845716417	4	21	chondrocyte development
GO:0007520	0.0269700865473229	3.99841819080573	1.17264845716417	4	21	myoblast fusion
GO:0030195	0.0269700865473229	3.99841819080573	1.17264845716417	4	21	negative regulation of blood coagulation
GO:0048512	0.0269700865473229	3.99841819080573	1.17264845716417	4	21	circadian behavior
GO:0051445	0.0269700865473229	3.99841819080573	1.17264845716417	4	21	regulation of meiotic cell cycle
GO:0060042	0.0269700865473229	3.99841819080573	1.17264845716417	4	21	retina morphogenesis in camera-type eye
GO:0060236	0.0269700865473229	3.99841819080573	1.17264845716417	4	21	regulation of mitotic spindle organization
GO:1900047	0.0269700865473229	3.99841819080573	1.17264845716417	4	21	negative regulation of hemostasis
GO:2000179	0.0269700865473229	3.99841819080573	1.17264845716417	4	21	positive regulation of neural precursor cell proliferation
GO:2000648	0.0269700865473229	3.99841819080573	1.17264845716417	4	21	positive regulation of stem cell proliferation
GO:0090316	0.0270166984652013	1.72195886498909	11.0005593362543	18	197	positive regulation of intracellular protein transport
GO:0019674	0.0270334299155434	2.59158343125734	2.95954134427146	7	53	NAD metabolic process
GO:0033559	0.0270334299155434	2.59158343125734	2.95954134427146	7	53	unsaturated fatty acid metabolic process
GO:0042308	0.0270334299155434	2.59158343125734	2.95954134427146	7	53	negative regulation of protein import into nucleus
GO:0072028	0.0270334299155434	2.59158343125734	2.95954134427146	7	53	nephron morphogenesis
GO:1904590	0.0270334299155434	2.59158343125734	2.95954134427146	7	53	negative regulation of protein import
GO:0051592	0.0271214009500651	2.2567298105683	4.29971100960194	9	77	response to calcium ion
GO:0033762	0.0271689480954618	3.27052577052577	1.7310524843852	5	31	response to glucagon
GO:0086003	0.0271689480954618	3.27052577052577	1.7310524843852	5	31	cardiac muscle cell contraction
GO:0050730	0.027238542884692	1.86965811965812	7.92933718653864	14	142	regulation of peptidyl-tyrosine phosphorylation
GO:0014855	0.0279551951792848	2.83642495784148	2.34529691432833	6	42	striated muscle cell proliferation
GO:0042475	0.0279551951792848	2.83642495784148	2.34529691432833	6	42	odontogenesis of dentin-containing tooth
GO:1905954	0.0279551951792848	2.83642495784148	2.34529691432833	6	42	positive regulation of lipid localization
GO:2000177	0.0279551951792848	2.83642495784148	2.34529691432833	6	42	regulation of neural precursor cell proliferation
GO:0008584	0.0280686365826799	2.13242784380306	5.02563624498928	10	90	male gonad development
GO:0046546	0.0280686365826799	2.13242784380306	5.02563624498928	10	90	development of primary male sexual characteristics
GO:0002040	0.0296217887767045	2.53619177688327	3.01538174699357	7	54	sprouting angiogenesis
GO:0030512	0.0296217887767045	2.53619177688327	3.01538174699357	7	54	negative regulation of transforming growth factor beta receptor signaling pathway
GO:0032368	0.0296217887767045	2.53619177688327	3.01538174699357	7	54	regulation of lipid transport
GO:0071396	0.0296920114733045	1.49507144494537	20.9401510207887	30	375	cellular response to lipid
GO:0016055	0.0297254112090683	1.5058726877617	20.1025449799571	29	360	Wnt signaling pathway
GO:0198738	0.0297254112090683	1.5058726877617	20.1025449799571	29	360	cell-cell signaling by wnt
GO:0007416	0.0298406734634325	2.35019546064531	3.6854665796588	8	66	synapse assembly
GO:0042698	0.0298406734634325	2.35019546064531	3.6854665796588	8	66	ovulation cycle
GO:0090100	0.0298406734634325	2.35019546064531	3.6854665796588	8	66	positive regulation of transmembrane receptor protein serine/threonine kinase signaling pathway
GO:0009746	0.029999185227453	1.95142370406425	6.53332711848606	12	117	response to hexose
GO:0043270	0.029999185227453	1.95142370406425	6.53332711848606	12	117	positive regulation of ion transport
GO:0010634	0.0300242350323934	2.10589197006854	5.08147664771138	10	91	positive regulation of epithelial cell migration
GO:0003006	0.0305243451585144	1.48086854460094	21.8335974643423	31	391	developmental process involved in reproduction
GO:0000281	0.0307711212830148	3.1490834268612	1.7868928871073	5	32	mitotic cytokinesis
GO:0006879	0.0307711212830148	3.1490834268612	1.7868928871073	5	32	cellular iron ion homeostasis
GO:0010043	0.0307711212830148	3.1490834268612	1.7868928871073	5	32	response to zinc ion
GO:0030850	0.0307711212830148	3.1490834268612	1.7868928871073	5	32	prostate gland development
GO:0034405	0.0307711212830148	3.1490834268612	1.7868928871073	5	32	response to fluid shear stress
GO:0071622	0.0307711212830148	3.1490834268612	1.7868928871073	5	32	regulation of granulocyte chemotaxis
GO:0072676	0.0307711212830148	3.1490834268612	1.7868928871073	5	32	lymphocyte migration
GO:0090342	0.0307711212830148	3.1490834268612	1.7868928871073	5	32	regulation of cell aging
GO:0032649	0.0310117850271785	2.75949136320131	2.40113731705043	6	43	regulation of interferon-gamma production
GO:0045844	0.0310117850271785	2.75949136320131	2.40113731705043	6	43	positive regulation of striated muscle tissue development
GO:0048636	0.0310117850271785	2.75949136320131	2.40113731705043	6	43	positive regulation of muscle organ development
GO:1901863	0.0310117850271785	2.75949136320131	2.40113731705043	6	43	positive regulation of muscle tissue development
GO:0007052	0.0313958013858624	2.19181598062954	4.41139181504615	9	79	mitotic spindle organization
GO:0017015	0.0313958013858624	2.19181598062954	4.41139181504615	9	79	regulation of transforming growth factor beta receptor signaling pathway
GO:0045598	0.0313958013858624	2.19181598062954	4.41139181504615	9	79	regulation of fat cell differentiation
GO:0046683	0.0313958013858624	2.19181598062954	4.41139181504615	9	79	response to organophosphorus
GO:1902850	0.0313958013858624	2.19181598062954	4.41139181504615	9	79	microtubule cytoskeleton organization involved in mitosis
GO:0007622	0.0315504355210678	3.77591036414566	1.22848885988627	4	22	rhythmic behavior
GO:0019226	0.0315504355210678	3.77591036414566	1.22848885988627	4	22	transmission of nerve impulse
GO:0035909	0.0315504355210678	3.77591036414566	1.22848885988627	4	22	aorta morphogenesis
GO:0050906	0.0315504355210678	3.77591036414566	1.22848885988627	4	22	detection of stimulus involved in sensory perception
GO:0086004	0.0315504355210678	3.77591036414566	1.22848885988627	4	22	regulation of cardiac muscle cell contraction
GO:0086009	0.0315504355210678	3.77591036414566	1.22848885988627	4	22	membrane repolarization
GO:1903115	0.0315504355210678	3.77591036414566	1.22848885988627	4	22	regulation of actin filament-based movement
GO:0043112	0.0317750510316032	1.9328211886471	6.58916752120817	12	118	receptor metabolic process
GO:0043269	0.0318732529284608	1.57773611111111	15.2444299431341	23	273	regulation of ion transport
GO:0071222	0.0321392013099291	1.99692430163555	5.86324228582083	11	105	cellular response to lipopolysaccharide
GO:0045446	0.0322981621563356	2.31013220912558	3.74130698238091	8	67	endothelial cell differentiation
GO:1901655	0.0322981621563356	2.31013220912558	3.74130698238091	8	67	cellular response to ketone
GO:0006182	0.0325623858176902	5.09295302013423	0.72592523538734	3	13	cGMP biosynthetic process
GO:0032682	0.0325623858176902	5.09295302013423	0.72592523538734	3	13	negative regulation of chemokine production
GO:0034105	0.0325623858176902	5.09295302013423	0.72592523538734	3	13	positive regulation of tissue remodeling
GO:0035025	0.0325623858176902	5.09295302013423	0.72592523538734	3	13	positive regulation of Rho protein signal transduction
GO:0042346	0.0325623858176902	5.09295302013423	0.72592523538734	3	13	positive regulation of NF-kappaB import into nucleus
GO:0044058	0.0325623858176902	5.09295302013423	0.72592523538734	3	13	regulation of digestive system process
GO:0045663	0.0325623858176902	5.09295302013423	0.72592523538734	3	13	positive regulation of myoblast differentiation
GO:0048265	0.0325623858176902	5.09295302013423	0.72592523538734	3	13	response to pain
GO:0055078	0.0325623858176902	5.09295302013423	0.72592523538734	3	13	sodium ion homeostasis
GO:0071732	0.0325623858176902	5.09295302013423	0.72592523538734	3	13	cellular response to nitric oxide
GO:0072087	0.0325623858176902	5.09295302013423	0.72592523538734	3	13	renal vesicle development
GO:1901381	0.0325623858176902	5.09295302013423	0.72592523538734	3	13	positive regulation of potassium ion transmembrane transport
GO:2001026	0.0325623858176902	5.09295302013423	0.72592523538734	3	13	regulation of endothelial cell chemotaxis
GO:0045088	0.0326171438638031	1.59125112432266	14.4626643050247	22	259	regulation of innate immune response
GO:0018209	0.0331463011761724	1.65140031507089	12.0615269879743	19	216	peptidyl-serine modification
GO:0003158	0.0336995571437212	2.16073048460253	4.46723221776825	9	80	endothelium development
GO:0003206	0.0336995571437212	2.16073048460253	4.46723221776825	9	80	cardiac chamber morphogenesis
GO:0043524	0.0342207881264725	2.05473847853212	5.19315745315559	10	93	negative regulation of neuron apoptotic process
GO:0044344	0.0342207881264725	2.05473847853212	5.19315745315559	10	93	cellular response to fibroblast growth factor stimulus
GO:0045669	0.0342785835618024	2.68660690512115	2.45697771977254	6	44	positive regulation of osteoblast differentiation
GO:0051851	0.0342785835618024	2.68660690512115	2.45697771977254	6	44	modification by host of symbiont morphology or physiology
GO:0060389	0.0342785835618024	2.68660690512115	2.45697771977254	6	44	pathway-restricted SMAD protein phosphorylation
GO:0007405	0.0346592453855965	3.03631553631554	1.8427332898294	5	33	neuroblast proliferation
GO:0060443	0.0346592453855965	3.03631553631554	1.8427332898294	5	33	mammary gland morphogenesis
GO:0060761	0.0346592453855965	3.03631553631554	1.8427332898294	5	33	negative regulation of response to cytokine stimulus
GO:0061045	0.0346592453855965	3.03631553631554	1.8427332898294	5	33	negative regulation of wound healing
GO:0071548	0.0346592453855965	3.03631553631554	1.8427332898294	5	33	response to dexamethasone
GO:0086001	0.0346592453855965	3.03631553631554	1.8427332898294	5	33	cardiac muscle cell action potential
GO:1901379	0.0346592453855965	3.03631553631554	1.8427332898294	5	33	regulation of potassium ion transmembrane transport
GO:0072163	0.0348902171820897	2.27140439932318	3.79714738510301	8	68	mesonephric epithelium development
GO:0072164	0.0348902171820897	2.27140439932318	3.79714738510301	8	68	mesonephric tubule development
GO:0050678	0.0349791010342417	1.66510675908266	11.3356017525869	18	203	regulation of epithelial cell proliferation
GO:0071230	0.0352880966421039	2.43219111969112	3.12706255243777	7	56	cellular response to amino acid stimulus
GO:1903845	0.0352880966421039	2.43219111969112	3.12706255243777	7	56	negative regulation of cellular response to transforming growth factor beta stimulus
GO:0031668	0.035472608911729	1.75607524863952	8.9903048382586	15	161	cellular response to extracellular stimulus
GO:1903844	0.0361174392447601	2.13050847457627	4.52307262049035	9	81	regulation of cellular response to transforming growth factor beta stimulus
GO:0008406	0.0364623190109963	1.8346966406228	7.48261396476182	13	134	gonad development
GO:0002548	0.0365592175399981	3.57682441397612	1.28432926260837	4	23	monocyte chemotaxis
GO:0003401	0.0365592175399981	3.57682441397612	1.28432926260837	4	23	axis elongation
GO:0019359	0.0365592175399981	3.57682441397612	1.28432926260837	4	23	nicotinamide nucleotide biosynthetic process
GO:0019363	0.0365592175399981	3.57682441397612	1.28432926260837	4	23	pyridine nucleotide biosynthetic process
GO:0034142	0.0365592175399981	3.57682441397612	1.28432926260837	4	23	toll-like receptor 4 signaling pathway
GO:0040019	0.0365592175399981	3.57682441397612	1.28432926260837	4	23	positive regulation of embryonic development
GO:0050819	0.0365592175399981	3.57682441397612	1.28432926260837	4	23	negative regulation of coagulation
GO:0086002	0.0365592175399981	3.57682441397612	1.28432926260837	4	23	cardiac muscle cell action potential involved in contraction
GO:0090224	0.0365592175399981	3.57682441397612	1.28432926260837	4	23	regulation of spindle organization
GO:0007548	0.0371706017548749	1.7439544310875	9.0461452409807	15	162	sex differentiation
GO:0001823	0.0376195094140861	2.23394635377659	3.85298778782511	8	69	mesonephros development
GO:0007422	0.037759618317313	2.61746011155792	2.51281812249464	6	45	peripheral nervous system development
GO:0032642	0.037759618317313	2.61746011155792	2.51281812249464	6	45	regulation of chemokine production
GO:0043124	0.037759618317313	2.61746011155792	2.51281812249464	6	45	negative regulation of I-kappaB kinase/NF-kappaB signaling
GO:0033045	0.0383727458994282	2.38331081081081	3.18290295515988	7	57	regulation of sister chromatid segregation
GO:0050679	0.0383805285335802	1.9345851742759	6.03076349398714	11	108	positive regulation of epithelial cell proliferation
GO:0002793	0.0383832080119608	1.81947630504112	7.53845436748392	13	135	positive regulation of peptide secretion
GO:0045137	0.0383832080119608	1.81947630504112	7.53845436748392	13	135	development of primary sexual characteristics
GO:0032355	0.0386516112085717	2.1011144648247	4.57891302321245	9	82	response to estradiol
GO:2001237	0.0386516112085717	2.1011144648247	4.57891302321245	9	82	negative regulation of extrinsic apoptotic signaling pathway
GO:0007200	0.038837907488711	2.93132474166957	1.89857369255151	5	34	phospholipase C-activating G-protein coupled receptor signaling pathway
GO:0042993	0.038837907488711	2.93132474166957	1.89857369255151	5	34	positive regulation of transcription factor import into nucleus
GO:0045599	0.038837907488711	2.93132474166957	1.89857369255151	5	34	negative regulation of fat cell differentiation
GO:0060038	0.038837907488711	2.93132474166957	1.89857369255151	5	34	cardiac muscle cell proliferation
GO:0072593	0.0389264772130585	1.73199740836727	9.10198564370281	15	163	reactive oxygen species metabolic process
GO:0007398	0.0397666257136879	4.62949969493594	0.781765638109443	3	14	ectoderm development
GO:0009214	0.0397666257136879	4.62949969493594	0.781765638109443	3	14	cyclic nucleotide catabolic process
GO:0014912	0.0397666257136879	4.62949969493594	0.781765638109443	3	14	negative regulation of smooth muscle cell migration
GO:0030431	0.0397666257136879	4.62949969493594	0.781765638109443	3	14	sleep
GO:0044342	0.0397666257136879	4.62949969493594	0.781765638109443	3	14	type B pancreatic cell proliferation
GO:0050706	0.0397666257136879	4.62949969493594	0.781765638109443	3	14	regulation of interleukin-1 beta secretion
GO:0060055	0.0397666257136879	4.62949969493594	0.781765638109443	3	14	angiogenesis involved in wound healing
GO:0070884	0.0397666257136879	4.62949969493594	0.781765638109443	3	14	regulation of calcineurin-NFAT signaling cascade
GO:1902187	0.0397666257136879	4.62949969493594	0.781765638109443	3	14	negative regulation of viral release from host cell
GO:1903010	0.0397666257136879	4.62949969493594	0.781765638109443	3	14	regulation of bone development
GO:0001894	0.0406367392671067	1.91465361654866	6.08660389670924	11	109	tissue homeostasis
GO:0008360	0.0406367392671067	1.91465361654866	6.08660389670924	11	109	regulation of cell shape
GO:0071219	0.0406367392671067	1.91465361654866	6.08660389670924	11	109	cellular response to molecule of bacterial origin
GO:0051051	0.0407565718594809	1.53367515131863	15.6353127621889	23	280	negative regulation of transport
GO:0048706	0.0412575924945661	1.98246930153591	5.3606786613219	10	96	embryonic skeletal system development
GO:0006941	0.0413041065126509	2.07251488776912	4.63475342593456	9	83	striated muscle contraction
GO:0050715	0.041629015865198	2.33634737678855	3.23874335788198	7	58	positive regulation of cytokine secretion
GO:0061337	0.041629015865198	2.33634737678855	3.23874335788198	7	58	cardiac conduction
GO:0030501	0.0419991319686016	3.39764705882353	1.34016966533047	4	24	positive regulation of bone mineralization
GO:0042220	0.0419991319686016	3.39764705882353	1.34016966533047	4	24	response to cocaine
GO:0060325	0.0419991319686016	3.39764705882353	1.34016966533047	4	24	face morphogenesis
GO:0060338	0.0419991319686016	3.39764705882353	1.34016966533047	4	24	regulation of type I interferon-mediated signaling pathway
GO:0061384	0.0419991319686016	3.39764705882353	1.34016966533047	4	24	heart trabecula morphogenesis
GO:0070169	0.0419991319686016	3.39764705882353	1.34016966533047	4	24	positive regulation of biomineral tissue development
GO:1903053	0.0419991319686016	3.39764705882353	1.34016966533047	4	24	regulation of extracellular matrix organization
GO:0006790	0.0421613364333411	1.52757590439276	15.691153164911	23	281	sulfur compound metabolic process
GO:0006801	0.0433106481966446	2.83333333333333	1.95441409527361	5	35	superoxide metabolic process
GO:0010718	0.0433106481966446	2.83333333333333	1.95441409527361	5	35	positive regulation of epithelial to mesenchymal transition
GO:0030834	0.0433106481966446	2.83333333333333	1.95441409527361	5	35	regulation of actin filament depolymerization
GO:0055021	0.0433106481966446	2.83333333333333	1.95441409527361	5	35	regulation of cardiac muscle tissue growth
GO:0060976	0.0433106481966446	2.83333333333333	1.95441409527361	5	35	coronary vasculature development
GO:0032507	0.0434995210237857	2.16259769559262	3.96466859326932	8	71	maintenance of protein location in cell
GO:0031348	0.0438080565436003	1.95948714946432	5.416519064044	10	97	negative regulation of defense response
GO:0010817	0.0442273957830538	1.57024924339656	13.2900158478605	20	238	regulation of hormone levels
GO:0030111	0.0442273957830538	1.57024924339656	13.2900158478605	20	238	regulation of Wnt signaling pathway
GO:1904064	0.0450594777385868	2.29119022869023	3.29458376060408	7	59	positive regulation of cation transmembrane transport
GO:0030900	0.0453042850259233	1.58567703952902	12.5082502097511	19	224	forebrain development
GO:0006690	0.0453778165617651	2.48928556739193	2.62449892793885	6	47	icosanoid metabolic process
GO:0050848	0.0453778165617651	2.48928556739193	2.62449892793885	6	47	regulation of calcium-mediated signaling
GO:1901568	0.0453778165617651	2.48928556739193	2.62449892793885	6	47	fatty acid derivative metabolic process
GO:0071241	0.0454215326999512	1.87598639455782	6.19828470215344	11	111	cellular response to inorganic substance
GO:0098655	0.0462028329758898	1.43057996485062	21.7777570616202	30	390	cation transmembrane transport
GO:0048639	0.0464635911830067	1.93702731903071	5.4723594667661	10	98	positive regulation of developmental growth
GO:0042552	0.0466545923814976	2.12859560067682	4.02050899599142	8	72	myelination
GO:1905952	0.0466545923814976	2.12859560067682	4.02050899599142	8	72	regulation of lipid localization
GO:0001990	0.0477039769877577	4.24328859060403	0.837606040831547	3	15	regulation of systemic arterial blood pressure by hormone
GO:0002691	0.0477039769877577	4.24328859060403	0.837606040831547	3	15	regulation of cellular extravasation
GO:0003416	0.0477039769877577	4.24328859060403	0.837606040831547	3	15	endochondral bone growth
GO:0007095	0.0477039769877577	4.24328859060403	0.837606040831547	3	15	mitotic G2 DNA damage checkpoint
GO:0009084	0.0477039769877577	4.24328859060403	0.837606040831547	3	15	glutamine family amino acid biosynthetic process
GO:0016486	0.0477039769877577	4.24328859060403	0.837606040831547	3	15	peptide hormone processing
GO:0030800	0.0477039769877577	4.24328859060403	0.837606040831547	3	15	negative regulation of cyclic nucleotide metabolic process
GO:0030815	0.0477039769877577	4.24328859060403	0.837606040831547	3	15	negative regulation of cAMP metabolic process
GO:0031065	0.0477039769877577	4.24328859060403	0.837606040831547	3	15	positive regulation of histone deacetylation
GO:0032331	0.0477039769877577	4.24328859060403	0.837606040831547	3	15	negative regulation of chondrocyte differentiation
GO:0032735	0.0477039769877577	4.24328859060403	0.837606040831547	3	15	positive regulation of interleukin-12 production
GO:0036065	0.0477039769877577	4.24328859060403	0.837606040831547	3	15	fucosylation
GO:0036296	0.0477039769877577	4.24328859060403	0.837606040831547	3	15	response to increased oxygen levels
GO:0039529	0.0477039769877577	4.24328859060403	0.837606040831547	3	15	RIG-I signaling pathway
GO:0043174	0.0477039769877577	4.24328859060403	0.837606040831547	3	15	nucleoside salvage
GO:0048103	0.0477039769877577	4.24328859060403	0.837606040831547	3	15	somatic stem cell division
GO:0050858	0.0477039769877577	4.24328859060403	0.837606040831547	3	15	negative regulation of antigen receptor-mediated signaling pathway
GO:0050926	0.0477039769877577	4.24328859060403	0.837606040831547	3	15	regulation of positive chemotaxis
GO:0050927	0.0477039769877577	4.24328859060403	0.837606040831547	3	15	positive regulation of positive chemotaxis
GO:0055093	0.0477039769877577	4.24328859060403	0.837606040831547	3	15	response to hyperoxia
GO:0060008	0.0477039769877577	4.24328859060403	0.837606040831547	3	15	Sertoli cell differentiation
GO:0072207	0.0477039769877577	4.24328859060403	0.837606040831547	3	15	metanephric epithelium development
GO:0072243	0.0477039769877577	4.24328859060403	0.837606040831547	3	15	metanephric nephron epithelium development
GO:0086091	0.0477039769877577	4.24328859060403	0.837606040831547	3	15	regulation of heart rate by cardiac conduction
GO:0098901	0.0477039769877577	4.24328859060403	0.837606040831547	3	15	regulation of cardiac muscle cell action potential
GO:1902170	0.0477039769877577	4.24328859060403	0.837606040831547	3	15	cellular response to reactive nitrogen species
GO:2000482	0.0477039769877577	4.24328859060403	0.837606040831547	3	15	regulation of interleukin-8 secretion
GO:2000727	0.0477039769877577	4.24328859060403	0.837606040831547	3	15	positive regulation of cardiac muscle cell differentiation
GO:0007435	0.0478705597439195	3.23553421368547	1.39601006805258	4	25	salivary gland morphogenesis
GO:0032720	0.0478705597439195	3.23553421368547	1.39601006805258	4	25	negative regulation of tumor necrosis factor production
GO:0043536	0.0478705597439195	3.23553421368547	1.39601006805258	4	25	positive regulation of blood vessel endothelial cell migration
GO:0048048	0.0478705597439195	3.23553421368547	1.39601006805258	4	25	embryonic eye morphogenesis
GO:0060043	0.0478705597439195	3.23553421368547	1.39601006805258	4	25	regulation of cardiac muscle cell proliferation
GO:0098900	0.0478705597439195	3.23553421368547	1.39601006805258	4	25	regulation of action potential
GO:2000242	0.0478705597439195	3.23553421368547	1.39601006805258	4	25	negative regulation of reproductive process
GO:0033555	0.0480799684855701	2.74166395134137	2.01025449799571	5	36	multicellular organismal response to stress
GO:0044003	0.0480799684855701	2.74166395134137	2.01025449799571	5	36	modification by symbiont of host morphology or physiology
GO:0090183	0.0480799684855701	2.74166395134137	2.01025449799571	5	36	regulation of kidney development
GO:0098586	0.0480799684855701	2.74166395134137	2.01025449799571	5	36	cellular response to virus
GO:0001508	0.0486663759853974	2.24773712391637	3.35042416332619	7	60	action potential
GO:0032680	0.0486663759853974	2.24773712391637	3.35042416332619	7	60	regulation of tumor necrosis factor production
GO:0043534	0.0486663759853974	2.24773712391637	3.35042416332619	7	60	blood vessel endothelial cell migration
GO:0032388	0.0487893768839316	1.57003998000999	12.6199310151953	19	226	positive regulation of intracellular transport
GO:0031669	0.0490707575106473	1.74696998199457	7.81765638109443	13	140	cellular response to nutrient levels
GO:0007009	0.0491270315039989	1.61431844215349	11.0005593362543	17	197	plasma membrane organization
GO:0032602	0.0495203202083255	2.42977595760058	2.68033933066095	6	48	chemokine production
GO:1904951	0.049857710834342	1.43792275344233	20.2142257854013	28	362	positive regulation of establishment of protein localization
GO:0044708	0.0499815844721186	1.5864222722998	11.8381653770859	18	212	single-organism behavior
GO:0007569	0.0499898025627301	1.99117323354611	4.80227463410087	9	86	cell aging
GO:0014074	0.0499898025627301	1.99117323354611	4.80227463410087	9	86	response to purine-containing compound
GO:0042445	0.0499898025627301	1.99117323354611	4.80227463410087	9	86	hormone metabolic process
GO:0046434	0.0499898025627301	1.99117323354611	4.80227463410087	9	86	organophosphate catabolic process
