# Supplementary material for: Dissociation of nanosilicates induces downstream endochondral differentiation gene expression program
Source: Sci Adv. 2022 Apr 27;8(17):eabl9404. doi: 10.1126/sciadv.abl9404 (PMC9045714; doi:10.1126/sciadv.abl9404)
Supplement: Supplementary file 3 — Data files S1 to S6 [file sciadv.abl9404_data_files_s1_to_s6.zip › sciadv.abl9404_data_file_s3.txt]

GOBPID	Pvalue	OddsRatio	ExpCount	Count	Size	Term
GO:0034340	2.8223362471103e-21	12.266220735786	9.02684814020695	42	63	response to type I interferon
GO:0060337	9.77140215727759e-21	12.8973736947579	8.45371492495572	40	59	type I interferon signaling pathway
GO:0071357	9.77140215727759e-21	12.8973736947579	8.45371492495572	40	59	cellular response to type I interferon
GO:0034341	4.93949224338975e-16	6.26934560077992	12.75221403934	45	89	response to interferon-gamma
GO:0006986	1.18708966776864e-13	3.82170073356599	22.0656287871726	59	154	response to unfolded protein
GO:0035966	5.15400490572741e-13	3.50192505053646	24.5014449519903	62	171	response to topologically incorrect protein
GO:0071346	1.50566663929e-12	5.6425	11.0328143935863	37	77	cellular response to interferon-gamma
GO:0019221	1.79619657836769e-12	2.47443686530827	50.8655728535471	101	355	cytokine-mediated signaling pathway
GO:0051607	2.05767965598798e-12	3.48752211928802	23.3551785214878	59	163	defense response to virus
GO:0009615	9.02853284128241e-12	2.91878126421101	31.6656101426307	71	221	response to virus
GO:0001817	9.43497753427416e-12	2.34190094311287	55.0207886641186	105	384	regulation of cytokine production
GO:0034976	3.00879058077312e-11	2.74965617768408	34.3879929150741	74	240	response to endoplasmic reticulum stress
GO:0060333	3.83516898658945e-11	6.52635327635328	8.02386501351729	29	56	interferon-gamma-mediated signaling pathway
GO:0048514	1.25174277330162e-10	2.31775639695524	50.0058730306703	95	349	blood vessel morphogenesis
GO:0098542	1.59678033525604e-10	2.71023309453683	32.8118765731332	70	229	defense response to other organism
GO:0016125	2.01719442919839e-10	4.42016993464052	12.6089307355272	37	88	sterol metabolic process
GO:1902652	2.51045375874189e-10	4.63208475655648	11.6059476088375	35	81	secondary alcohol metabolic process
GO:0042493	2.62237363848898e-10	2.56782945736434	36.5372424722662	75	255	response to drug
GO:1903901	3.27982554631362e-10	5.23413752397816	9.59998135545819	31	67	negative regulation of viral life cycle
GO:0008203	3.39796911257478e-10	4.70217141474626	11.1760976973991	34	78	cholesterol metabolic process
GO:0048525	4.11119507167931e-10	4.38427714856762	12.3223641279016	36	86	negative regulation of viral process
GO:0045071	5.01112583192205e-10	7.74093644503156	5.87461545632516	23	41	negative regulation of viral genome replication
GO:0043901	6.63876537935161e-10	3.78872954140334	15.3313135079705	41	107	negative regulation of multi-organism process
GO:0006979	6.9573197779837e-10	2.31672413793103	45.707373916286	87	319	response to oxidative stress
GO:1901342	1.00706608503858e-09	3.08930077473767	22.2089120909854	52	155	regulation of vasculature development
GO:0030968	3.1098151533323e-09	3.4608334086595	16.6208632422858	42	116	endoplasmic reticulum unfolded protein response
GO:0045765	3.33572793952487e-09	3.11938613663318	20.3462291414188	48	142	regulation of angiogenesis
GO:0045069	4.00131424374264e-09	4.67102240824869	9.88654796308381	30	69	regulation of viral genome replication
GO:0019079	5.28618945501565e-09	3.84291174304849	13.3253472545912	36	93	viral genome replication
GO:0001525	5.39095169381687e-09	2.29463338250899	41.6954414095274	79	291	angiogenesis
GO:0006457	5.85634009967732e-09	2.64516349006103	28.513377458749	60	199	protein folding
GO:1902653	6.76813552718644e-09	6.65808580858086	6.01789876013797	22	42	secondary alcohol biosynthetic process
GO:0034620	7.49742368287503e-09	3.32490118577075	17.0507131537242	42	119	cellular response to unfolded protein
GO:0030260	1.46234225356041e-08	3.73367673511342	13.1820639507784	35	92	entry into host cell
GO:0044409	1.46234225356041e-08	3.73367673511342	13.1820639507784	35	92	entry into host
GO:0051806	1.46234225356041e-08	3.73367673511342	13.1820639507784	35	92	entry into cell of other organism involved in symbiotic interaction
GO:0051828	1.46234225356041e-08	3.73367673511342	13.1820639507784	35	92	entry into other organism involved in symbiotic interaction
GO:0071456	1.51231412028409e-08	2.85433256446838	22.495478698611	50	157	cellular response to hypoxia
GO:0044283	1.56199597052396e-08	2.10294025256016	50.7222895497343	90	354	small molecule biosynthetic process
GO:0035967	1.67722658770918e-08	3.04959785522788	19.3432460147292	45	135	cellular response to topologically incorrect protein
GO:0006695	2.5176643070531e-08	6.35125329815303	5.87461545632516	21	41	cholesterol biosynthetic process
GO:0036294	2.63636897290722e-08	2.75686346907419	23.4984618253006	51	164	cellular response to decreased oxygen levels
GO:0051701	3.12768754296022e-08	2.84400164311749	21.6357788757341	48	151	interaction with host
GO:0070482	3.40693901208864e-08	2.226203929499	40.4058916752121	75	282	response to oxygen levels
GO:0002474	4.16957618855114e-08	3.81014917594945	11.8925142164631	32	83	antigen processing and presentation of peptide antigen via MHC class I
GO:0071453	4.41938720487753e-08	2.66922445745975	24.5014449519903	52	171	cellular response to oxygen levels
GO:0036293	4.84949937606394e-08	2.24353701425824	38.5432087256456	72	269	response to decreased oxygen levels
GO:0016126	5.82856783351288e-08	5.54598459845985	6.59103197538921	22	46	sterol biosynthetic process
GO:0001666	6.83094423712488e-08	2.24816825305053	37.3969422951431	70	261	response to hypoxia
GO:0002683	6.8381807015664e-08	2.3289910691584	33.8148596998229	65	236	negative regulation of immune system process
GO:0046718	8.33981965007527e-08	3.87256632170439	11.0328143935863	30	77	viral entry into host cell
GO:1904018	1.35220274837147e-07	3.38542586957233	13.6119138622168	34	95	positive regulation of vasculature development
GO:0030199	1.49062998075388e-07	7.33045112781955	4.44178241819707	17	31	collagen fibril organization
GO:0046165	1.65919530351852e-07	3.94710804937815	10.1731145707094	28	71	alcohol biosynthetic process
GO:0006066	1.94108483312151e-07	2.48901098901099	26.220844597744	53	183	alcohol metabolic process
GO:0001818	1.99781009356164e-07	2.69537739256049	21.4924955719213	46	150	negative regulation of cytokine production
GO:0018126	2.21095785102324e-07	14.4550819672131	2.43581616481775	12	17	protein hydroxylation
GO:0045088	2.52671985908376e-07	2.1809615117311	37.1103756875175	68	259	regulation of innate immune response
GO:0008202	2.96661470558872e-07	2.55363132984101	23.7850284329263	49	166	steroid metabolic process
GO:0044259	5.72347442899571e-07	3.43190895318701	11.8925142164631	30	83	multicellular organismal macromolecule metabolic process
GO:0045766	7.69755008656718e-07	3.36798643367986	12.0357975202759	30	84	positive regulation of angiogenesis
GO:0042590	9.26469134100163e-07	3.74788062147427	9.743264659271	26	68	antigen processing and presentation of exogenous peptide antigen via MHC class I
GO:0050792	1.02823192699669e-06	2.24496512641674	30.3760604083155	57	212	regulation of viral process
GO:1902236	1.1014979537227e-06	13.2418086500655	2.29253286100494	11	16	negative regulation of endoplasmic reticulum stress-induced intrinsic apoptotic signaling pathway
GO:0032963	1.10536315471401e-06	3.37943786982249	11.6059476088375	29	81	collagen metabolic process
GO:0044236	1.25155230907495e-06	3.18568663200306	12.8954973431528	31	90	multicellular organism metabolic process
GO:0002479	1.31566792612086e-06	3.78224206349206	9.31341474783257	25	65	antigen processing and presentation of exogenous peptide antigen via MHC class I, TAP-dependent
GO:1903900	1.42765795500193e-06	2.52559744215142	21.4924955719213	44	150	regulation of viral life cycle
GO:0046596	1.43336951464845e-06	8.70173519976669	3.15223268388179	13	22	regulation of viral entry into host cell
GO:0034599	1.71086563510483e-06	2.25559075919785	28.6566607625618	54	200	cellular response to oxidative stress
GO:0000302	1.98223084145428e-06	2.34996507493015	25.2178614710543	49	176	response to reactive oxygen species
GO:0019058	1.98803161790359e-06	1.84040450545975	55.3073552717442	89	386	viral life cycle
GO:0009991	2.14894065553405e-06	1.96883500637924	42.9849911438426	73	300	response to extracellular stimulus
GO:0010035	2.26278464903003e-06	1.90090075710417	48.4297566887294	80	338	response to inorganic substance
GO:0001819	2.34491581028474e-06	2.08043932670798	35.5342593455766	63	248	positive regulation of cytokine production
GO:0050918	2.36653729104019e-06	5.39844182825485	5.15819893726112	17	36	positive chemotaxis
GO:1901615	2.83020452779528e-06	2.02715139258495	37.9700755103943	66	265	organic hydroxy compound metabolic process
GO:0042026	2.86425446741852e-06	7.83070866141732	3.2955159876946	13	23	protein refolding
GO:0043903	3.58346347940111e-06	2.11882118116708	32.238743357882	58	225	regulation of symbiosis, encompassing mutualism through parasitism
GO:0042330	3.71361567609174e-06	1.91304719562244	45.1342407010348	75	315	taxis
GO:0002253	3.80175888196404e-06	1.89375859602795	46.7103570429757	77	326	activation of immune response
GO:0006694	4.55557224461018e-06	2.81809072520228	14.9014635965321	33	104	steroid biosynthetic process
GO:0043900	4.68940426310944e-06	1.97791909034145	39.2596252447096	67	274	regulation of multi-organism process
GO:0045454	5.27435768410629e-06	3.7983969825554	8.1671483173301	22	57	cell redox homeostasis
GO:0035455	5.34715381116462e-06	12.030124426981	2.14924955719213	10	15	response to interferon-alpha
GO:0006935	6.38120462079314e-06	1.88624971519708	44.990957397222	74	314	chemotaxis
GO:0042542	7.21016779912295e-06	2.7402816234334	15.1880302041577	33	106	response to hydrogen peroxide
GO:1901617	7.23540409426596e-06	2.5999809650709	17.1939964575371	36	120	organic hydroxy compound biosynthetic process
GO:0030855	7.80147045571184e-06	1.8319875711851	49.1461732077934	79	343	epithelial cell differentiation
GO:0001101	7.91166881855211e-06	2.08105927109237	31.5223268388179	56	220	response to acid chemical
GO:0043588	8.60074099408467e-06	2.42885771543086	20.0596625337932	40	140	skin development
GO:0031667	8.98180522459409e-06	1.93019509690669	39.9760417637737	67	279	response to nutrient levels
GO:0014823	9.15955518343721e-06	4.66076555023923	5.58804884869954	17	39	response to activity
GO:0031349	9.4023601915231e-06	1.93749673168436	39.2596252447096	66	274	positive regulation of defense response
GO:0052548	9.90864841122726e-06	2.03200360604012	33.2417264845716	58	232	regulation of endopeptidase activity
GO:0045089	1.21859008326838e-05	2.04299571013274	31.9521767502564	56	223	positive regulation of innate immune response
GO:1903573	1.24171466682365e-05	4.82314266929652	5.15819893726112	16	36	negative regulation of response to endoplasmic reticulum stress
GO:0043618	1.29403347277741e-05	2.69265411590993	14.9014635965321	32	104	regulation of transcription from RNA polymerase II promoter in response to stress
GO:0002237	1.33170033282454e-05	2.08179723502304	29.8029271930642	53	208	response to molecule of bacterial origin
GO:0045471	1.47454332092702e-05	3.14911265432099	10.459681178335	25	73	response to ethanol
GO:0070059	1.49392626975285e-05	3.77307185234014	7.45073179826606	20	52	intrinsic apoptotic signaling pathway in response to endoplasmic reticulum stress
GO:0002697	1.62524890084913e-05	2.09678622094504	28.513377458749	51	199	regulation of immune effector process
GO:0030198	1.66961668867608e-05	2.02991452991453	31.5223268388179	55	220	extracellular matrix organization
GO:0043062	1.66961668867608e-05	2.02991452991453	31.5223268388179	55	220	extracellular structure organization
GO:0060326	1.76488692717961e-05	2.36655540720961	19.9163792299804	39	139	cell chemotaxis
GO:0051091	1.80204921385634e-05	2.20514788549684	24.2148783443647	45	169	positive regulation of sequence-specific DNA binding transcription factor activity
GO:0002757	1.81502956909792e-05	1.8506124641094	43.1282744476554	70	301	immune response-activating signal transduction
GO:0051092	1.85775642555956e-05	2.68184405236198	14.4716136850937	31	101	positive regulation of NF-kappaB transcription factor activity
GO:0051090	1.94090435028179e-05	1.90432666037455	38.5432087256456	64	269	regulation of sequence-specific DNA binding transcription factor activity
GO:0009266	2.11733246777407e-05	2.1872654155496	24.3581616481775	45	170	response to temperature stimulus
GO:1905897	2.3308596581592e-05	3.23155970630703	9.45669805164538	23	66	regulation of response to endoplasmic reticulum stress
GO:0035456	2.43024538128609e-05	7.35335663317315	2.86566607625618	11	20	response to interferon-beta
GO:0043524	2.45750676528208e-05	2.7421875	13.3253472545912	29	93	negative regulation of neuron apoptotic process
GO:0072006	2.45750676528208e-05	2.7421875	13.3253472545912	29	93	nephron development
GO:0043620	2.45980297108345e-05	2.58409745293466	15.3313135079705	32	107	regulation of DNA-templated transcription in response to stress
GO:0043523	2.49377735789706e-05	2.35188084573389	19.486529318542	38	136	regulation of neuron apoptotic process
GO:1900120	2.62913587793408e-05	8.59107493685097	2.43581616481775	10	17	regulation of receptor binding
GO:0052547	2.65903885533182e-05	1.92424188433168	35.8208259532022	60	250	regulation of peptidase activity
GO:0040017	2.8707919106299e-05	1.80191350081128	45.2775240048476	72	316	positive regulation of locomotion
GO:0006954	3.07931212745176e-05	1.75282223924525	50.1491563344831	78	350	inflammatory response
GO:0097305	3.16722630916752e-05	2.49858710106383	16.1910133308474	33	113	response to alcohol
GO:0036498	3.36425991496889e-05	3.24040891894067	9.02684814020695	22	63	IRE1-mediated unfolded protein response
GO:0019362	3.51935361530103e-05	2.57078535174371	14.9014635965321	31	104	pyridine nucleotide metabolic process
GO:0046496	3.51935361530103e-05	2.57078535174371	14.9014635965321	31	104	nicotinamide nucleotide metabolic process
GO:0002764	3.75838112905075e-05	1.7758120523371	46.42379043535	73	324	immune response-regulating signaling pathway
GO:0030335	3.81889983480788e-05	1.82435009718173	41.6954414095274	67	291	positive regulation of cell migration
GO:0072001	3.98364275860979e-05	2.02645146828065	28.6566607625618	50	200	renal system development
GO:0014074	4.05373195498168e-05	2.76728027837019	12.3223641279016	27	86	response to purine-containing compound
GO:0001906	4.24376063656156e-05	3.74334294340651	6.73431527920201	18	47	cell killing
GO:0001822	4.24452280168764e-05	2.05404894106074	27.2238277244337	48	190	kidney development
GO:0009226	4.44362749279755e-05	6.6173001310616	3.00894938006898	11	21	nucleotide-sugar biosynthetic process
GO:1902235	4.6493815508551e-05	5.2176290463692	4.01193250675865	13	28	regulation of endoplasmic reticulum stress-induced intrinsic apoptotic signaling pathway
GO:0008544	4.79162333522804e-05	2.13928939802928	23.6417451291135	43	165	epidermis development
GO:0061077	4.85804100121209e-05	3.25030444489547	8.59699822876853	21	60	chaperone-mediated protein folding
GO:0048002	5.02193475004594e-05	2.25865609752907	20.0596625337932	38	140	antigen processing and presentation of peptide antigen
GO:0060541	5.02193475004594e-05	2.25865609752907	20.0596625337932	38	140	respiratory system development
GO:0009611	5.15534179564854e-05	1.6841131407038	55.7372051831826	84	389	response to wounding
GO:0050777	5.22636653917198e-05	3.01981505944518	9.88654796308381	23	69	negative regulation of immune response
GO:0009617	5.64426465560742e-05	1.84231500620091	38.2566421180199	62	267	response to bacterium
GO:0030324	5.77706514982998e-05	2.36692897729445	17.3372797613499	34	121	lung development
GO:0001655	5.8217819466113e-05	1.93201380349847	32.0954600540692	54	224	urogenital system development
GO:0002699	5.85878499885151e-05	2.57975113122172	13.8984804698425	29	97	positive regulation of immune effector process
GO:0009913	5.85878499885151e-05	2.57975113122172	13.8984804698425	29	97	epidermal cell differentiation
GO:0032102	5.91273131580283e-05	2.21003081990941	20.9193623566701	39	146	negative regulation of response to external stimulus
GO:0009408	5.94701029904175e-05	2.26509764309764	19.486529318542	37	136	response to heat
GO:0048010	5.97844206579814e-05	2.89966953073364	10.6029644821479	24	74	vascular endothelial growth factor receptor signaling pathway
GO:2000147	5.98428769723875e-05	1.79154433703306	42.2685746247786	67	295	positive regulation of cell motility
GO:0051272	7.01398052884431e-05	1.7716802522793	43.2715577514683	68	302	positive regulation of cellular component movement
GO:0032496	7.17227864557165e-05	1.98458781362007	28.513377458749	49	199	response to lipopolysaccharide
GO:0006090	7.61398907716976e-05	2.84250223552739	10.7462477859607	24	75	pyruvate metabolic process
GO:0002478	8.34746462953573e-05	2.24831555595239	19.0566794071036	36	133	antigen processing and presentation of exogenous peptide antigen
GO:0006898	8.51082306629119e-05	2.05389252408676	24.9312948634287	44	174	receptor-mediated endocytosis
GO:0042632	8.55326140368933e-05	4.10703619639231	5.30148224107393	15	37	cholesterol homeostasis
GO:0055092	8.55326140368933e-05	4.10703619639231	5.30148224107393	15	37	sterol homeostasis
GO:0042089	9.2870592273464e-05	3.17524199424071	8.31043162114291	20	58	cytokine biosynthetic process
GO:0042107	9.2870592273464e-05	3.17524199424071	8.31043162114291	20	58	cytokine metabolic process
GO:0072524	9.43403514042861e-05	2.40467191064801	15.6178801155962	31	109	pyridine-containing compound metabolic process
GO:0030947	9.48894946378547e-05	6.68049188677872	2.72238277244337	10	19	regulation of vascular endothelial growth factor receptor signaling pathway
GO:0046364	9.75121380386872e-05	2.95108177484415	9.59998135545819	22	67	monosaccharide biosynthetic process
GO:0030970	9.82065733020932e-05	5.15747072599532	3.72536589913303	12	26	retrograde protein transport, ER to cytosol
GO:1903513	9.82065733020932e-05	5.15747072599532	3.72536589913303	12	26	endoplasmic reticulum to cytosol transport
GO:0002040	0.000101460866709361	3.27395068699417	7.73729840589167	19	54	sprouting angiogenesis
GO:0007507	0.000105132227393351	1.66882395659789	52.7282558031136	79	368	heart development
GO:0002092	0.000109636169855658	7.72690725504862	2.29253286100494	9	16	positive regulation of receptor internalization
GO:0046597	0.000114565424171395	9.61151079136691	1.86268294956651	8	13	negative regulation of viral entry into host cell
GO:0019884	0.000116371071203472	2.20241051420265	19.3432460147292	36	135	antigen processing and presentation of exogenous antigen
GO:0071229	0.000116371071203472	2.20241051420265	19.3432460147292	36	135	cellular response to acid chemical
GO:0030323	0.000117178510954601	2.26189379482793	17.9104129766011	34	125	respiratory tube development
GO:0032677	0.000122753848636421	3.92804090727304	5.44476554488673	15	38	regulation of interleukin-8 production
GO:0007159	0.000132748622228787	1.95397628022433	27.6536776358721	47	193	leukocyte cell-cell adhesion
GO:0043410	0.000140231917758861	1.72926899573389	43.4148410552811	67	303	positive regulation of MAPK cascade
GO:0060485	0.000143496914075159	2.05412228753259	23.211895217675	41	162	mesenchyme development
GO:0042035	0.000146764660057399	3.28816805314501	7.30744849445325	18	51	regulation of cytokine biosynthetic process
GO:0051402	0.000147573758150809	2.07206435663349	22.495478698611	40	157	neuron apoptotic process
GO:0046649	0.000154987687041695	1.66144365203781	50.8655728535471	76	355	lymphocyte activation
GO:0009100	0.000165447782125456	1.72479671357256	42.8417078400298	66	299	glycoprotein metabolic process
GO:0001909	0.000167345519228568	3.56997102296248	6.16118206395078	16	43	leukocyte mediated cytotoxicity
GO:0001704	0.00017198251896782	2.53333617984245	12.6089307355272	26	88	formation of primary germ layer
GO:0022407	0.000173321706603048	1.85795206971678	31.8088934464436	52	222	regulation of cell-cell adhesion
GO:0072009	0.000174866866577016	2.72226539228637	10.6029644821479	23	74	nephron epithelium development
GO:0019882	0.000184533887543939	2.00482448055197	24.2148783443647	42	169	antigen processing and presentation
GO:0001935	0.000200637508956509	2.55890727289032	12.0357975202759	25	84	endothelial cell proliferation
GO:0002698	0.000229776649083446	2.8150835532102	9.45669805164538	21	66	negative regulation of immune effector process
GO:0043405	0.000233734191352646	1.79654056564074	34.5312762188869	55	241	regulation of MAP kinase activity
GO:0019511	0.000237618638988426	10.506862745098	1.5761163419409	7	11	peptidyl-proline hydroxylation
GO:0032354	0.000237618638988426	10.506862745098	1.5761163419409	7	11	response to follicle-stimulating hormone
GO:0046349	0.000237618638988426	10.506862745098	1.5761163419409	7	11	amino sugar biosynthetic process
GO:0071371	0.000237618638988426	10.506862745098	1.5761163419409	7	11	cellular response to gonadotropin stimulus
GO:0032527	0.00024677196111444	4.11738499792789	4.58506572200988	13	32	protein exit from endoplasmic reticulum
GO:0048260	0.00024677196111444	4.11738499792789	4.58506572200988	13	32	positive regulation of receptor-mediated endocytosis
GO:0030216	0.000252234200462898	2.70899171549808	10.1731145707094	22	71	keratinocyte differentiation
GO:0042060	0.000253931796927185	1.66522878323108	46.7103570429757	70	326	wound healing
GO:0019674	0.000255928135988551	3.09959559860811	7.59401510207887	18	53	NAD metabolic process
GO:0050900	0.000257461073565516	1.85849294354839	29.946210496877	49	209	leukocyte migration
GO:0055088	0.000261644341535479	2.87158238377751	8.88356483639414	20	62	lipid homeostasis
GO:0072073	0.000263839496302762	2.39865601869887	13.6119138622168	27	95	kidney epithelium development
GO:0007369	0.000265678223701188	2.14290862719006	18.6268294956651	34	130	gastrulation
GO:1901215	0.000265678223701188	2.14290862719006	18.6268294956651	34	130	negative regulation of neuron death
GO:0071417	0.000268152501518986	1.62537075062742	51.725272676424	76	361	cellular response to organonitrogen compound
GO:0006733	0.000272441983268807	2.19921473874962	17.1939964575371	32	120	oxidoreduction coenzyme metabolic process
GO:0031960	0.000272612520522903	2.30617408906883	15.0447469003449	29	105	response to corticosteroid
GO:0032101	0.000273962273292068	1.59308337163745	56.7401883098723	82	396	regulation of response to external stimulus
GO:0050863	0.000289025215190636	1.97152194211018	23.9283117367391	41	167	regulation of T cell activation
GO:1903037	0.000303483428729853	1.93051217214537	25.50442807868	43	178	regulation of leukocyte cell-cell adhesion
GO:0050865	0.000308057844380359	1.71702173040249	39.689475156148	61	277	regulation of cell activation
GO:1900034	0.000314830695755299	2.65452145214521	10.3163978745222	22	72	regulation of cellular response to heat
GO:0002275	0.000320027572839833	1.61368162229584	52.0118392840496	76	363	myeloid cell activation involved in immune response
GO:0007584	0.000323608004756043	2.20494492617764	16.6208632422858	31	116	response to nutrient
GO:0045165	0.000323608004756043	2.20494492617764	16.6208632422858	31	116	cell fate commitment
GO:0010950	0.000325139534444303	2.23868858905355	15.9044467232218	30	111	positive regulation of endopeptidase activity
GO:0032637	0.000330126058677505	3.47366825027797	5.87461545632516	15	41	interleukin-8 production
GO:0002250	0.000330539149357082	1.95578234873047	24.0715950405519	41	168	adaptive immune response
GO:0070661	0.000343406842565863	2.05538446067402	20.3462291414188	36	142	leukocyte proliferation
GO:0072593	0.000344164648084214	1.96968462670599	23.3551785214878	40	163	reactive oxygen species metabolic process
GO:0061311	0.000355238775828967	6.00850785340314	2.57909946863056	9	18	cell surface receptor signaling pathway involved in heart development
GO:0007568	0.000367050606544265	1.82368147635068	30.3760604083155	49	212	aging
GO:0010038	0.000387630816792675	1.83098698632741	29.6596438892514	48	207	response to metal ion
GO:0002694	0.000396010677211488	1.73118243243243	36.8238090798919	57	257	regulation of leukocyte activation
GO:0032755	0.000409939017432673	3.21192198115275	6.59103197538921	16	46	positive regulation of interleukin-6 production
GO:0006520	0.000416103751654406	1.69293474898219	40.1193250675865	61	280	cellular amino acid metabolic process
GO:0046651	0.000420353068862409	2.07728650443221	19.0566794071036	34	133	lymphocyte proliferation
GO:0040013	0.000423322133381564	1.87783364621756	26.6506945091824	44	186	negative regulation of locomotion
GO:0050921	0.000429509162277345	2.45492735277314	11.8925142164631	24	83	positive regulation of chemotaxis
GO:0010573	0.000440611718310458	5.00873171796551	3.15223268388179	10	22	vascular endothelial growth factor production
GO:0010574	0.000440611718310458	5.00873171796551	3.15223268388179	10	22	regulation of vascular endothelial growth factor production
GO:0050866	0.000450880258547424	2.34299712555686	13.3253472545912	26	93	negative regulation of cell activation
GO:0030433	0.000453715373038835	2.63827506596306	9.88654796308381	21	69	ubiquitin-dependent ERAD pathway
GO:0032635	0.000453715373038835	2.63827506596306	9.88654796308381	21	69	interleukin-6 production
GO:1901214	0.000485690915902209	1.83446291785803	28.3700941549361	46	198	regulation of neuron death
GO:0032943	0.00048732588835827	2.0562874251497	19.1999627109164	34	134	mononuclear cell proliferation
GO:0002090	0.000488419012788691	4.40913062472695	3.72536589913303	11	26	regulation of receptor internalization
GO:0032757	0.000488419012788691	4.40913062472695	3.72536589913303	11	26	positive regulation of interleukin-8 production
GO:0071900	0.000491775483414069	1.58515934854153	52.7282558031136	76	368	regulation of protein serine/threonine kinase activity
GO:0002819	0.000504255768739499	2.47784959426307	11.3193810012119	23	79	regulation of adaptive immune response
GO:0046683	0.000504255768739499	2.47784959426307	11.3193810012119	23	79	response to organophosphorus
GO:1901565	0.00050675889024765	1.74805900621118	33.9581430036357	53	237	organonitrogen compound catabolic process
GO:0048762	0.000563573618285586	2.03570416921932	19.3432460147292	34	135	mesenchymal cell differentiation
GO:0007162	0.00058157643470558	1.96381286549708	21.6357788757341	37	151	negative regulation of cell adhesion
GO:0008299	0.000589553128900965	5.40706806282722	2.72238277244337	9	19	isoprenoid biosynthetic process
GO:0010575	0.000589553128900965	5.40706806282722	2.72238277244337	9	19	positive regulation of vascular endothelial growth factor production
GO:0045807	0.000591255892136769	2.50344355190236	10.7462477859607	22	75	positive regulation of endocytosis
GO:2001233	0.000591872693619375	1.62320242838171	45.5640906124732	67	318	regulation of apoptotic signaling pathway
GO:0006984	0.000595742312900076	3.2248451285902	6.16118206395078	15	43	ER-nucleus signaling pathway
GO:0060627	0.000604671666288596	1.64133588846781	43.1282744476554	64	301	regulation of vesicle-mediated transport
GO:0030100	0.000604844511724142	1.97977106171643	20.9193623566701	36	146	regulation of endocytosis
GO:0019319	0.000606710882611606	2.72620616098877	8.74028153258134	19	61	hexose biosynthetic process
GO:0061061	0.000608221897801578	1.55209421680532	56.4536217022467	80	394	muscle structure development
GO:2000116	0.000609206010043991	1.91916050669185	23.211895217675	39	162	regulation of cysteine-type endopeptidase activity
GO:0001837	0.000644094481379527	2.23313979860292	14.3283303812809	27	100	epithelial to mesenchymal transition
GO:0007178	0.000644831279600092	1.76842517921147	31.0924769273795	49	217	transmembrane receptor protein serine/threonine kinase signaling pathway
GO:0032675	0.000654119760447567	2.62073314035138	9.45669805164538	20	66	regulation of interleukin-6 production
GO:0002548	0.000680155032765075	4.62294090977784	3.2955159876946	10	23	monocyte chemotaxis
GO:0010498	0.000684813698969493	1.56303531457536	53.3013890183649	76	372	proteasomal protein catabolic process
GO:0001656	0.00069764235589567	2.78047298323796	8.1671483173301	18	57	metanephros development
GO:1902106	0.000703681738021496	3.01051939513478	6.87759858301482	16	48	negative regulation of leukocyte differentiation
GO:0030098	0.000711555004269618	1.86631518636163	24.9312948634287	41	174	lymphocyte differentiation
GO:0002228	0.000718433675292106	4.13310943643512	3.86864920294584	11	27	natural killer cell mediated immunity
GO:0042267	0.000718433675292106	4.13310943643512	3.86864920294584	11	27	natural killer cell mediated cytotoxicity
GO:0046685	0.000718433675292106	4.13310943643512	3.86864920294584	11	27	response to arsenic-containing substance
GO:0051051	0.000719956750738338	1.65630577952853	40.1193250675865	60	280	negative regulation of transport
GO:0002218	0.000727111048278306	1.80545691813291	28.0835275473105	45	196	activation of innate immune response
GO:0050920	0.000753603083765275	2.16764371038725	15.1880302041577	28	106	regulation of chemotaxis
GO:0072080	0.000759182144947568	2.66251493703465	8.88356483639414	19	62	nephron tubule development
GO:0042098	0.000764994352199703	2.24184551385081	13.7551971660296	26	96	T cell proliferation
GO:0002758	0.000769024999488957	1.81295934314784	27.3671110282465	44	191	innate immune response-activating signal transduction
GO:2000106	0.000798291172924756	2.84389619883041	7.59401510207887	17	53	regulation of leukocyte apoptotic process
GO:0070997	0.000836579614966817	1.73215486598136	32.238743357882	50	225	neuron death
GO:0051250	0.000847624705042159	2.48226757721558	10.3163978745222	21	72	negative regulation of lymphocyte activation
GO:0002695	0.000894778194050891	2.35108479054251	11.7492309126503	23	82	negative regulation of leukocyte activation
GO:0034605	0.0008969876174591	2.17311258278146	14.6148969889065	27	102	cellular response to heat
GO:0006096	0.000907931718432917	2.91897276512661	7.02088188682763	16	49	glycolytic process
GO:0043299	0.000915871702573453	1.55801217524686	51.2954227649856	73	358	leukocyte degranulation
GO:0061326	0.000943447983647647	2.60171876871482	9.02684814020695	19	63	renal tubule development
GO:0001914	0.000949048974659975	7.00305010893246	1.86268294956651	7	13	regulation of T cell mediated cytotoxicity
GO:0006047	0.000949048974659975	7.00305010893246	1.86268294956651	7	13	UDP-N-acetylglucosamine metabolic process
GO:0030178	0.000981501953826306	1.89640677966102	22.2089120909854	37	155	negative regulation of Wnt signaling pathway
GO:1901652	0.0009983976380093	1.58424256862278	46.42379043535	67	324	response to peptide
GO:0001938	0.00101199927668266	2.76673186344239	7.73729840589167	17	54	positive regulation of endothelial cell proliferation
GO:0060828	0.00102310452464176	1.79538845035314	26.9372611168081	43	188	regulation of canonical Wnt signaling pathway
GO:0090090	0.00102435527873066	1.97451680008426	19.1999627109164	33	134	negative regulation of canonical Wnt signaling pathway
GO:0016525	0.00102474928563062	3.00919842312746	6.4477486715764	15	45	negative regulation of angiogenesis
GO:2000181	0.00102474928563062	3.00919842312746	6.4477486715764	15	45	negative regulation of blood vessel morphogenesis
GO:0018108	0.00102907428415274	1.71220255396107	32.5253099655076	50	227	peptidyl-tyrosine phosphorylation
GO:0030212	0.0010316506729434	3.8895613291188	4.01193250675865	11	28	hyaluronan metabolic process
GO:0010952	0.00106381697888628	1.99319108127547	18.4835461918523	32	129	positive regulation of peptidase activity
GO:0044723	0.00106997552430758	1.58490231430852	45.707373916286	66	319	single-organism carbohydrate metabolic process
GO:0001916	0.00107147322263919	9	1.43283303812809	6	10	positive regulation of T cell mediated cytotoxicity
GO:0036500	0.00107147322263919	9	1.43283303812809	6	10	ATF6-mediated unfolded protein response
GO:0046719	0.00107147322263919	9	1.43283303812809	6	10	regulation by virus of viral protein levels in host cell
GO:0051384	0.00107681157855036	2.21803999377529	13.3253472545912	25	93	response to glucocorticoid
GO:0002460	0.0011021764634032	2.01350154935812	17.7671296727883	31	124	adaptive immune response based on somatic recombination of immune receptors built from immunoglobulin superfamily domains
GO:0006757	0.00116036260012683	2.83281123100128	7.16416519064044	16	50	ATP generation from ADP
GO:0070542	0.00116036260012683	2.83281123100128	7.16416519064044	16	50	response to fatty acid
GO:0051249	0.00121437840625218	1.70630947966877	31.9521767502564	49	223	regulation of lymphocyte activation
GO:0060070	0.00121437840625218	1.70630947966877	31.9521767502564	49	223	canonical Wnt signaling pathway
GO:0018212	0.00125973258277524	1.6926961036619	32.8118765731332	50	229	peptidyl-tyrosine modification
GO:0030336	0.00125994432616414	1.86438888888889	22.495478698611	37	157	negative regulation of cell migration
GO:0001912	0.00126697208265552	5.3374028050287	2.43581616481775	8	17	positive regulation of leukocyte mediated cytotoxicity
GO:0050922	0.00126697208265552	5.3374028050287	2.43581616481775	8	17	negative regulation of chemotaxis
GO:0002444	0.00126902041363409	1.53050529849671	52.7282558031136	74	368	myeloid leukocyte mediated immunity
GO:0046031	0.0012724395287195	2.69362880886427	7.88058170970448	17	55	ADP metabolic process
GO:0002521	0.00127682722034348	1.63101096379398	38.5432087256456	57	269	leukocyte differentiation
GO:1903510	0.00128066369235743	2.22685444099853	12.75221403934	24	89	mucopolysaccharide metabolic process
GO:0005975	0.00130444403050926	1.50678560831818	57.0267549174979	79	398	carbohydrate metabolic process
GO:0001503	0.00130656006119341	1.62157766332339	39.4029085485224	58	275	ossification
GO:0032868	0.00135768333705948	1.77736510980658	26.5074112053696	42	185	response to insulin
GO:0051271	0.00136014439649894	1.80580065603844	24.9312948634287	40	174	negative regulation of cellular component movement
GO:0032787	0.00136133630921226	1.53029018277746	52.0118392840496	73	363	monocarboxylic acid metabolic process
GO:0061383	0.00136980625877312	3.43569086651054	4.72834902582269	12	33	trabecula morphogenesis
GO:0016337	0.00142310215349992	1.5469273153222	48.716323296355	69	340	single organismal cell-cell adhesion
GO:0006735	0.00143228370058308	4.50490837696335	3.00894938006898	9	21	NADH regeneration
GO:0061621	0.00143228370058308	4.50490837696335	3.00894938006898	9	21	canonical glycolysis
GO:0061718	0.00143228370058308	4.50490837696335	3.00894938006898	9	21	glucose catabolic process to pyruvate
GO:0031341	0.00144938393225501	3.67307412261541	4.15521581057146	11	29	regulation of cell killing
GO:0044243	0.00146960638888364	2.75157321311167	7.30744849445325	16	51	multicellular organismal catabolic process
GO:0051881	0.00146960638888364	2.75157321311167	7.30744849445325	16	51	regulation of mitochondrial membrane potential
GO:0048806	0.00148036376255406	4.00567561667758	3.58208259532022	10	25	genitalia development
GO:0043281	0.00149931592525914	1.85988827960847	21.9223454833597	36	153	regulation of cysteine-type endopeptidase activity involved in apoptotic process
GO:0071248	0.00151394507133795	2.19287388091089	12.8954973431528	24	90	cellular response to metal ion
GO:0036503	0.00152319339979525	2.23658754847232	12.1790808240887	23	85	ERAD pathway
GO:0051591	0.00158741474607538	2.62427462887989	8.02386501351729	17	56	response to cAMP
GO:0002009	0.00161090485088729	1.50516691302865	54.8775053603058	76	383	morphogenesis of an epithelium
GO:0009306	0.00164692341938295	1.5817640655039	42.2685746247786	61	295	protein secretion
GO:0046634	0.00167221766022388	3.12716535433071	5.44476554488673	13	38	regulation of alpha-beta T cell activation
GO:0042110	0.0016725151353959	1.63884839650146	35.6775426493894	53	249	T cell activation
GO:0048259	0.00167732212953418	2.520722017239	8.74028153258134	18	61	regulation of receptor-mediated endocytosis
GO:1902882	0.00167732212953418	2.520722017239	8.74028153258134	18	61	regulation of response to oxidative stress
GO:0006690	0.00168894130392774	2.82050755584757	6.73431527920201	15	47	icosanoid metabolic process
GO:1901343	0.00168894130392774	2.82050755584757	6.73431527920201	15	47	negative regulation of vasculature development
GO:1901568	0.00168894130392774	2.82050755584757	6.73431527920201	15	47	fatty acid derivative metabolic process
GO:0032479	0.00171472946254459	2.09124200308846	14.4716136850937	26	101	regulation of type I interferon production
GO:0051048	0.00171472946254459	2.09124200308846	14.4716136850937	26	101	negative regulation of secretion
GO:0090263	0.00171472946254459	2.09124200308846	14.4716136850937	26	101	positive regulation of canonical Wnt signaling pathway
GO:0002221	0.00173867248225559	1.968639104469	17.4805630651627	30	122	pattern recognition receptor signaling pathway
GO:0030509	0.0017526460615409	2.12362135777629	13.7551971660296	25	96	BMP signaling pathway
GO:0071356	0.00177105611160495	1.73458277554663	27.6536776358721	43	193	cellular response to tumor necrosis factor
GO:2000027	0.00177105611160495	1.73458277554663	27.6536776358721	43	193	regulation of organ morphogenesis
GO:0002822	0.00178380442257974	2.36250597800096	10.1731145707094	20	71	regulation of adaptive immune response based on somatic recombination of immune receptors built from immunoglobulin superfamily domains
GO:0032103	0.0017843981763701	1.85518723573247	21.3492122681085	35	149	positive regulation of response to external stimulus
GO:0090287	0.00180969838185437	1.78653355989805	24.5014449519903	39	171	regulation of cellular response to growth factor stimulus
GO:0045599	0.00184475341437825	3.2791654247392	4.8716323296355	12	34	negative regulation of fat cell differentiation
GO:0002821	0.00184528670816025	2.67484841843816	7.45073179826606	16	52	positive regulation of adaptive immune response
GO:0072088	0.00184528670816025	2.67484841843816	7.45073179826606	16	52	nephron epithelium morphogenesis
GO:0051346	0.00186119834454039	1.6549623145586	33.3850097883845	50	233	negative regulation of hydrolase activity
GO:0060537	0.00191327110702496	1.64335929669826	34.2447096112613	51	239	muscle tissue development
GO:0033002	0.00199151880119642	1.9472568872145	17.6238463689755	30	123	muscle cell proliferation
GO:0032606	0.00199448325165278	2.06349925110593	14.6148969889065	26	102	type I interferon production
GO:0006040	0.00199602833296828	3.47937504311237	4.29849911438426	11	30	amino sugar metabolic process
GO:0006732	0.00200982235740381	1.62193362193362	35.964109257015	53	251	coenzyme metabolic process
GO:0031348	0.00204680661197133	2.09389697236919	13.8984804698425	25	97	negative regulation of defense response
GO:0050731	0.00204680661197133	2.09389697236919	13.8984804698425	25	97	positive regulation of peptidyl-tyrosine phosphorylation
GO:0006855	0.00207209872302011	7.19921619856303	1.5761163419409	6	11	drug transmembrane transport
GO:0030903	0.00207209872302011	7.19921619856303	1.5761163419409	6	11	notochord development
GO:0042789	0.00207209872302011	7.19921619856303	1.5761163419409	6	11	mRNA transcription from RNA polymerase II promoter
GO:0044849	0.00207209872302011	7.19921619856303	1.5761163419409	6	11	estrous cycle
GO:0046135	0.00207209872302011	7.19921619856303	1.5761163419409	6	11	pyrimidine nucleoside catabolic process
GO:0043434	0.00208927864962933	1.56853360726543	41.8387247133402	60	292	response to peptide hormone
GO:0001910	0.00210032923115742	3.7549115913556	3.72536589913303	10	26	regulation of leukocyte mediated cytotoxicity
GO:0032964	0.00210032923115742	3.7549115913556	3.72536589913303	10	26	collagen biosynthetic process
GO:0048662	0.00210032923115742	3.7549115913556	3.72536589913303	10	26	negative regulation of smooth muscle cell proliferation
GO:0090303	0.00210032923115742	3.7549115913556	3.72536589913303	10	26	positive regulation of wound healing
GO:0001657	0.00211107822862828	2.3838658322354	9.59998135545819	19	67	ureteric bud development
GO:0061615	0.00211882584215643	4.15792388240032	3.15223268388179	9	22	glycolytic process through fructose-6-phosphate
GO:0061620	0.00211882584215643	4.15792388240032	3.15223268388179	9	22	glycolytic process through glucose-6-phosphate
GO:1900101	0.00211882584215643	4.15792388240032	3.15223268388179	9	22	regulation of endoplasmic reticulum unfolded protein response
GO:0002824	0.00213678656115783	2.73473897981125	6.87759858301482	15	48	positive regulation of adaptive immune response based on somatic recombination of immune receptors built from immunoglobulin superfamily domains
GO:0061418	0.00214387354470958	2.3168196338928	10.3163978745222	20	72	regulation of transcription from RNA polymerase II promoter in response to hypoxia
GO:0051604	0.00214744669118244	1.78060826080436	23.9283117367391	38	167	protein maturation
GO:2001243	0.00214795908947748	2.20968096809681	11.7492309126503	22	82	negative regulation of intrinsic apoptotic signaling pathway
GO:0032480	0.00218441670788049	3.00656167979003	5.58804884869954	13	39	negative regulation of type I interferon production
GO:0071300	0.00218441670788049	3.00656167979003	5.58804884869954	13	39	cellular response to retinoic acid
GO:0050679	0.00223693469213154	2.01081677704194	15.4745968117833	27	108	positive regulation of epithelial cell proliferation
GO:0009636	0.00223708305236178	1.8625658679658	20.0596625337932	33	140	response to toxic substance
GO:0043161	0.00226928696601635	1.51240175488643	49.5760231192318	69	346	proteasome-mediated ubiquitin-dependent protein catabolic process
GO:0043542	0.00227535146219426	1.92632961075266	17.7671296727883	30	124	endothelial cell migration
GO:0009410	0.00229804153420803	2.60227090996322	7.59401510207887	16	53	response to xenobiotic stimulus
GO:0072028	0.00229804153420803	2.60227090996322	7.59401510207887	16	53	nephron morphogenesis
GO:0071902	0.00233928115213128	1.65101654557665	32.0954600540692	48	224	positive regulation of protein serine/threonine kinase activity
GO:0097191	0.00237163314007834	1.73988264298381	25.6477113824928	40	179	extrinsic apoptotic signaling pathway
GO:0031099	0.00237696504161822	1.94444444444444	17.0507131537242	29	119	regeneration
GO:0006094	0.00241640083653375	2.49571566110398	8.31043162114291	17	58	gluconeogenesis
GO:0007492	0.00241640083653375	2.49571566110398	8.31043162114291	17	58	endoderm development
GO:0031100	0.00241640083653375	2.49571566110398	8.31043162114291	17	58	animal organ regeneration
GO:0045860	0.00244672617790351	1.50679238625448	49.7193064230447	69	347	positive regulation of protein kinase activity
GO:0060675	0.00246213236396078	2.80674108119939	6.30446536776359	14	44	ureteric bud morphogenesis
GO:0022409	0.00247220841753528	1.89022361731525	18.6268294956651	31	130	positive regulation of cell-cell adhesion
GO:0002703	0.00249620049814948	2.13265928259323	12.6089307355272	23	88	regulation of leukocyte mediated immunity
GO:0032526	0.00254406997191081	2.33496007098492	9.743264659271	19	68	response to retinoic acid
GO:0071887	0.00254406997191081	2.33496007098492	9.743264659271	19	68	leukocyte apoptotic process
GO:0072163	0.00254406997191081	2.33496007098492	9.743264659271	19	68	mesonephric epithelium development
GO:0072164	0.00254406997191081	2.33496007098492	9.743264659271	19	68	mesonephric tubule development
GO:1901605	0.00255211175075586	1.80702083831245	21.7790621795469	35	152	alpha-amino acid metabolic process
GO:0042129	0.00255919670141469	2.21951812248299	11.1760976973991	21	78	regulation of T cell proliferation
GO:0009101	0.0025761477540341	1.60684394970109	35.5342593455766	52	248	glycoprotein biosynthetic process
GO:0097193	0.0025761477540341	1.60684394970109	35.5342593455766	52	248	intrinsic apoptotic signaling pathway
GO:0006575	0.00257682161491056	1.98607656275238	15.6178801155962	27	109	cellular modified amino acid metabolic process
GO:0030574	0.00267892840353648	2.65401561413001	7.02088188682763	15	49	collagen catabolic process
GO:0050867	0.00268052893933913	1.7530363753953	24.2148783443647	38	169	positive regulation of cell activation
GO:0030203	0.00271542935714314	1.92286559594252	17.1939964575371	29	120	glycosaminoglycan metabolic process
GO:0015893	0.00273738935699963	5.25114379084967	2.14924955719213	7	15	drug transport
GO:0071243	0.00273738935699963	5.25114379084967	2.14924955719213	7	15	cellular response to arsenic-containing substance
GO:0071772	0.00276293004346038	2.03685828685829	14.1850470774681	25	99	response to BMP
GO:0071773	0.00276293004346038	2.03685828685829	14.1850470774681	25	99	cellular response to BMP stimulus
GO:0001658	0.00281876568643824	2.89489161077088	5.73133215251235	13	40	branching involved in ureteric bud morphogenesis
GO:0014706	0.00282241179482762	1.63210359112895	32.3820266616948	48	226	striated muscle tissue development
GO:0031638	0.00291320896990172	3.5336492160715	3.86864920294584	10	27	zymogen activation
GO:0032651	0.00291320896990172	3.5336492160715	3.86864920294584	10	27	regulation of interleukin-1 beta production
GO:0030111	0.00295519498156606	1.61005308417634	34.1014263074485	50	238	regulation of Wnt signaling pathway
GO:0005996	0.00295721294538796	1.67770004750184	28.3700941549361	43	198	monosaccharide metabolic process
GO:0006816	0.00295721294538796	1.67770004750184	28.3700941549361	43	198	calcium ion transport
GO:0070663	0.00295970203858438	1.96193249820474	15.761163419409	27	110	regulation of leukocyte proliferation
GO:0030183	0.00301793975220951	2.35555428342445	9.17013144401976	18	64	B cell differentiation
GO:0071706	0.00301793975220951	2.35555428342445	9.17013144401976	18	64	tumor necrosis factor superfamily cytokine production
GO:0001913	0.00301949007300099	4.36601462631548	2.72238277244337	8	19	T cell mediated cytotoxicity
GO:0031343	0.00301949007300099	4.36601462631548	2.72238277244337	8	19	positive regulation of cell killing
GO:0034698	0.00301949007300099	4.36601462631548	2.72238277244337	8	19	response to gonadotropin
GO:0003007	0.00302377866725174	1.7679920703271	22.7820453062366	36	159	heart morphogenesis
GO:0002711	0.00304368564819374	3.8605086013463	3.2955159876946	9	23	positive regulation of T cell mediated immunity
GO:0007157	0.00304368564819374	3.8605086013463	3.2955159876946	9	23	heterophilic cell-cell adhesion via plasma membrane cell adhesion molecules
GO:0071353	0.00304368564819374	3.8605086013463	3.2955159876946	9	23	cellular response to interleukin-4
GO:0001823	0.00304907507881295	2.28801054018445	9.88654796308381	19	69	mesonephros development
GO:0098602	0.00306672693358225	1.46459503565129	55.3073552717442	75	386	single organism cell adhesion
GO:0006022	0.0030941399059966	1.90175585284281	17.3372797613499	29	121	aminoglycan metabolic process
GO:0006805	0.0031112731090131	2.71590451782348	6.4477486715764	14	45	xenobiotic metabolic process
GO:0072171	0.0031112731090131	2.71590451782348	6.4477486715764	14	45	mesonephric tubule morphogenesis
GO:0006486	0.00315744776034372	1.68171166581763	27.6536776358721	42	193	protein glycosylation
GO:0043413	0.00315744776034372	1.68171166581763	27.6536776358721	42	193	macromolecule glycosylation
GO:0002696	0.00317700375684479	1.74632291666667	23.6417451291135	37	165	positive regulation of leukocyte activation
GO:2000146	0.00317700375684479	1.74632291666667	23.6417451291135	37	165	negative regulation of cell motility
GO:0050663	0.0031941315134171	2.00947971781305	14.3283303812809	25	100	cytokine secretion
GO:0098586	0.00319937458933964	3.00524590163934	5.15819893726112	12	36	cellular response to virus
GO:0002449	0.00324174264264734	1.91921200072294	16.6208632422858	28	116	lymphocyte mediated immunity
GO:0042119	0.00326771173203636	1.49436274509804	48.5730399925422	67	339	neutrophil activation
GO:0072078	0.00332974231928345	2.57790501220199	7.16416519064044	15	50	nephron tubule morphogenesis
GO:0042594	0.00334376590975926	1.86613672278508	18.1969795842267	30	127	response to starvation
GO:0007517	0.00346137487355914	1.60289523394362	33.5282930921973	49	234	muscle organ development
GO:0006521	0.00348244315766237	2.46828166354794	7.88058170970448	16	55	regulation of cellular amino acid metabolic process
GO:0050868	0.00348244315766237	2.46828166354794	7.88058170970448	16	55	negative regulation of T cell activation
GO:0002283	0.00350626087137743	1.49368385807198	47.8566234734781	66	334	neutrophil activation involved in immune response
GO:0043312	0.00350626087137743	1.49368385807198	47.8566234734781	66	334	neutrophil degranulation
GO:0071496	0.00354646504285873	1.62720572950373	31.0924769273795	46	217	cellular response to external stimulus
GO:0043534	0.00357844226931862	2.37911566707466	8.59699822876853	17	60	blood vessel endothelial cell migration
GO:0046631	0.00357844226931862	2.37911566707466	8.59699822876853	17	60	alpha-beta T cell activation
GO:1903038	0.00357844226931862	2.37911566707466	8.59699822876853	17	60	negative regulation of leukocyte cell-cell adhesion
GO:0002709	0.00358871621160897	3.14731947825002	4.58506572200988	11	32	regulation of T cell mediated immunity
GO:0006879	0.00358871621160897	3.14731947825002	4.58506572200988	11	32	cellular iron ion homeostasis
GO:0042446	0.00358871621160897	3.14731947825002	4.58506572200988	11	32	hormone biosynthetic process
GO:0070231	0.00358871621160897	3.14731947825002	4.58506572200988	11	32	T cell apoptotic process
GO:0001706	0.00359574969779046	2.79119797525309	5.87461545632516	13	41	endoderm formation
GO:0032612	0.00359574969779046	2.79119797525309	5.87461545632516	13	41	interleukin-1 production
GO:0016485	0.00360650638125928	1.79465569292697	20.6327957490445	33	144	protein processing
GO:0006720	0.00362658391061952	2.30518398162285	9.31341474783257	18	65	isoprenoid metabolic process
GO:0071677	0.00364448576779718	5.99869366427172	1.71939964575371	6	12	positive regulation of mononuclear cell migration
GO:0051924	0.00369312396874106	1.89743933403325	16.7641465460986	28	117	regulation of calcium ion transport
GO:0045596	0.00377279024148694	1.4537535365333	54.8775053603058	74	383	negative regulation of cell differentiation
GO:0045785	0.00378135015346586	1.59410047404324	33.6715763960101	49	235	positive regulation of cell adhesion
GO:0072511	0.00378135015346586	1.59410047404324	33.6715763960101	49	235	divalent inorganic cation transport
GO:0019318	0.00383855090282311	1.69525314327977	25.50442807868	39	178	hexose metabolic process
GO:0015711	0.00384929409026718	1.58423615487805	34.5312762188869	50	241	organic anion transport
GO:0050870	0.00387153191630932	1.9153486560187	16.0477300270346	27	112	positive regulation of T cell activation
GO:0002931	0.00395851913487857	3.3369715491523	4.01193250675865	10	28	response to ischemia
GO:0006734	0.00395851913487857	3.3369715491523	4.01193250675865	10	28	NADH metabolic process
GO:0031424	0.00395851913487857	3.3369715491523	4.01193250675865	10	28	keratinization
GO:0050854	0.00395851913487857	3.3369715491523	4.01193250675865	10	28	regulation of antigen receptor-mediated signaling pathway
GO:0036230	0.00406166589777875	1.47756338899196	49.0028899039806	67	342	granulocyte activation
GO:0006213	0.0041285987841314	2.88472131147541	5.30148224107393	12	37	pyrimidine nucleoside metabolic process
GO:0061005	0.0041285987841314	2.88472131147541	5.30148224107393	12	37	cell differentiation involved in kidney development
GO:1903039	0.00419646307179595	1.87615050438112	16.9074298499114	28	118	positive regulation of leukocyte cell-cell adhesion
GO:0002262	0.00422827487074399	1.95685597471312	14.6148969889065	25	102	myeloid cell homeostasis
GO:0007498	0.00425549977426723	2.15039080892739	10.8895310897735	20	76	mesoderm development
GO:1903707	0.00425549977426723	2.15039080892739	10.8895310897735	20	76	negative regulation of hemopoiesis
GO:0043393	0.00425776209441934	1.75422374623971	21.6357788757341	34	151	regulation of protein binding
GO:0006007	0.00425936709029987	3.60274869109948	3.43879929150741	9	24	glucose catabolic process
GO:0051293	0.00425936709029987	3.60274869109948	3.43879929150741	9	24	establishment of spindle localization
GO:0060338	0.00425936709029987	3.60274869109948	3.43879929150741	9	24	regulation of type I interferon-mediated signaling pathway
GO:0070670	0.00425936709029987	3.60274869109948	3.43879929150741	9	24	response to interleukin-4
GO:0006968	0.00427032885808418	4.66717501815541	2.29253286100494	7	16	cellular defense response
GO:0042036	0.00427032885808418	4.66717501815541	2.29253286100494	7	16	negative regulation of cytokine biosynthetic process
GO:0046466	0.00427032885808418	4.66717501815541	2.29253286100494	7	16	membrane lipid catabolic process
GO:0051900	0.00427032885808418	4.66717501815541	2.29253286100494	7	16	regulation of mitochondrial depolarization
GO:0055094	0.00427032885808418	4.66717501815541	2.29253286100494	7	16	response to lipoprotein particle
GO:0070841	0.00427032885808418	4.66717501815541	2.29253286100494	7	16	inclusion body assembly
GO:1901071	0.00427032885808418	4.66717501815541	2.29253286100494	7	16	glucosamine-containing compound metabolic process
GO:0050801	0.00428604083302588	1.43725225542186	56.8834716136851	76	397	ion homeostasis
GO:0002790	0.00429989615967001	1.50258884702668	43.9879742705323	61	307	peptide secretion
GO:0045862	0.00429989615967001	1.50258884702668	43.9879742705323	61	307	positive regulation of proteolysis
GO:0001936	0.00431140426804453	2.19952873213743	10.1731145707094	19	71	regulation of endothelial cell proliferation
GO:0006165	0.00431296595968987	2.32479066985646	8.74028153258134	17	61	nucleoside diphosphate phosphorylation
GO:1903555	0.00431296595968987	2.32479066985646	8.74028153258134	17	61	regulation of tumor necrosis factor superfamily cytokine production
GO:1903320	0.00431620160314907	1.55807580758076	36.3939591684534	52	254	regulation of protein modification by small protein conjugation or removal
GO:0042326	0.00435800850421178	1.4766519249149	48.2864733849166	66	337	negative regulation of phosphorylation
GO:0001702	0.00440813353022262	4.00174405929802	2.86566607625618	8	20	gastrulation with mouth forming second
GO:0035767	0.00440813353022262	4.00174405929802	2.86566607625618	8	20	endothelial cell chemotaxis
GO:0036499	0.00440813353022262	4.00174405929802	2.86566607625618	8	20	PERK-mediated unfolded protein response
GO:0070232	0.00440813353022262	4.00174405929802	2.86566607625618	8	20	regulation of T cell apoptotic process
GO:0046686	0.00453758086584267	2.69465562494343	6.01789876013797	13	42	response to cadmium ion
GO:0009225	0.00469817118802689	3.00393184796855	4.72834902582269	11	33	nucleotide-sugar metabolic process
GO:0032869	0.00474922066801726	1.73916573632396	21.7790621795469	34	152	cellular response to insulin stimulus
GO:0034612	0.00488442563900302	1.61196695691002	29.946210496877	44	209	response to tumor necrosis factor
GO:0043279	0.0049925098458801	2.11243335761949	11.0328143935863	20	77	response to alkaloid
GO:0002700	0.00514971679570641	2.21061117007698	9.59998135545819	18	67	regulation of production of molecular mediator of immune response
GO:0046939	0.00514971679570641	2.21061117007698	9.59998135545819	18	67	nucleotide phosphorylation
GO:0060993	0.00516675926760553	2.27288011695906	8.88356483639414	17	62	kidney morphogenesis
GO:0072527	0.00516675926760553	2.27288011695906	8.88356483639414	17	62	pyrimidine-containing compound metabolic process
GO:0002429	0.00523243627824761	1.61410445093001	29.229793977813	43	204	immune response-activating cell surface receptor signaling pathway
GO:0070838	0.00525370700102205	1.56912856442742	33.3850097883845	48	233	divalent metal ion transport
GO:0051193	0.00526231314901179	2.77346784363178	5.44476554488673	12	38	regulation of cofactor metabolic process
GO:0051196	0.00526231314901179	2.77346784363178	5.44476554488673	12	38	regulation of coenzyme metabolic process
GO:1903531	0.00526834708396752	1.97924136629553	13.3253472545912	23	93	negative regulation of secretion by cell
GO:0031670	0.00527911660994357	3.16099679454038	4.15521581057146	10	29	cellular response to nutrient
GO:0045576	0.00527911660994357	3.16099679454038	4.15521581057146	10	29	mast cell activation
GO:0051186	0.00536814445028207	1.48398744027601	44.4178241819707	61	310	cofactor metabolic process
GO:1903034	0.00547088006377499	2.00748074807481	12.6089307355272	22	88	regulation of response to wounding
GO:0048754	0.00552903153732482	1.9068967249347	14.9014635965321	25	104	branching morphogenesis of an epithelial tube
GO:0050670	0.00552903153732482	1.9068967249347	14.9014635965321	25	104	regulation of lymphocyte proliferation
GO:0061458	0.00567693514046235	1.50660964813564	40.2626083713993	56	281	reproductive system development
GO:0050851	0.00570918964959945	1.76403818687514	19.6298126223548	31	137	antigen receptor-mediated signaling pathway
GO:0042113	0.00572909661247371	1.80273592386994	18.0536962804139	29	126	B cell activation
GO:0071216	0.00572909661247371	1.80273592386994	18.0536962804139	29	126	cellular response to biotic stimulus
GO:0032844	0.00574683029079903	1.48863892647722	42.8417078400298	59	299	regulation of homeostatic process
GO:0045620	0.0058225564621569	3.37720876963351	3.58208259532022	9	25	negative regulation of lymphocyte differentiation
GO:1902750	0.00583158334397165	2.0757847839429	11.1760976973991	20	78	negative regulation of cell cycle G2/M phase transition
GO:0001707	0.00593818691228161	2.4754547912402	6.87759858301482	14	48	mesoderm formation
GO:0071466	0.00593818691228161	2.4754547912402	6.87759858301482	14	48	cellular response to xenobiotic stimulus
GO:0032647	0.00595486016191478	5.14117756834935	1.86268294956651	6	13	regulation of interferon-alpha production
GO:0034975	0.00595486016191478	5.14117756834935	1.86268294956651	6	13	protein folding in endoplasmic reticulum
GO:0042346	0.00595486016191478	5.14117756834935	1.86268294956651	6	13	positive regulation of NF-kappaB import into nucleus
GO:0046639	0.00595486016191478	5.14117756834935	1.86268294956651	6	13	negative regulation of alpha-beta T cell differentiation
GO:0090083	0.00595486016191478	5.14117756834935	1.86268294956651	6	13	regulation of inclusion body assembly
GO:0097201	0.00595486016191478	5.14117756834935	1.86268294956651	6	13	negative regulation of transcription from RNA polymerase II promoter in response to stress
GO:0061041	0.00597689135239038	2.11760113209389	10.459681178335	19	73	regulation of wound healing
GO:0031589	0.00604466679693083	1.571000390289	31.9521767502564	46	223	cell-substrate adhesion
GO:0032611	0.00606284925368493	2.87301270727677	4.8716323296355	11	34	interleukin-1 beta production
GO:0032652	0.00606284925368493	2.87301270727677	4.8716323296355	11	34	regulation of interleukin-1 production
GO:0042993	0.00606284925368493	2.87301270727677	4.8716323296355	11	34	positive regulation of transcription factor import into nucleus
GO:0071674	0.00606284925368493	2.87301270727677	4.8716323296355	11	34	mononuclear cell migration
GO:0010951	0.00606489271808268	1.81503096118629	17.3372797613499	28	121	negative regulation of endopeptidase activity
GO:0033674	0.00607201593713533	1.4302461553802	53.3013890183649	71	372	positive regulation of kinase activity
GO:0002705	0.00609559739749754	2.37360813334255	7.59401510207887	15	53	positive regulation of leukocyte mediated immunity
GO:0061333	0.00609559739749754	2.37360813334255	7.59401510207887	15	53	renal tubule morphogenesis
GO:0070085	0.00613931376283924	1.60596079759536	28.6566607625618	42	200	glycosylation
GO:1903706	0.00613931376283924	1.60596079759536	28.6566607625618	42	200	regulation of hemopoiesis
GO:0002704	0.00623942573307774	3.69351511797555	3.00894938006898	8	21	negative regulation of leukocyte mediated immunity
GO:0051251	0.00626576746656413	1.71635409024211	21.3492122681085	33	149	positive regulation of lymphocyte activation
GO:0032944	0.00629466074824455	1.88285383597884	15.0447469003449	25	105	regulation of mononuclear cell proliferation
GO:0001709	0.00637267860088425	4.2	2.43581616481775	7	17	cell fate determination
GO:0036120	0.00637267860088425	4.2	2.43581616481775	7	17	cellular response to platelet-derived growth factor stimulus
GO:0060343	0.00637267860088425	4.2	2.43581616481775	7	17	trabecula formation
GO:0032147	0.00648414494588889	1.57202575586171	31.2357602311923	45	218	activation of protein kinase activity
GO:0001649	0.00675797321739933	1.67628347388667	23.0686119138622	35	161	osteoblast differentiation
GO:0071241	0.00677446052305928	1.84318916183283	15.9044467232218	26	111	cellular response to inorganic substance
GO:0045598	0.0067828442985239	2.04037853479772	11.3193810012119	20	79	regulation of fat cell differentiation
GO:0019216	0.00688924090051493	1.62402743888403	26.3641279015568	39	184	regulation of lipid metabolic process
GO:0009409	0.00692066074843125	3.00261951538965	4.29849911438426	10	30	response to cold
GO:0035850	0.00692066074843125	3.00261951538965	4.29849911438426	10	30	epithelial cell differentiation involved in kidney development
GO:1903036	0.00692066074843125	3.00261951538965	4.29849911438426	10	30	positive regulation of response to wounding
GO:0043123	0.00695839516638577	1.70149686306601	21.4924955719213	33	150	positive regulation of I-kappaB kinase/NF-kappaB signaling
GO:0002708	0.00701250675988862	2.52025654051308	6.30446536776359	13	44	positive regulation of lymphocyte mediated immunity
GO:0018208	0.00701250675988862	2.52025654051308	6.30446536776359	13	44	peptidyl-proline modification
GO:0042102	0.00701250675988862	2.52025654051308	6.30446536776359	13	44	positive regulation of T cell proliferation
GO:0043462	0.00701250675988862	2.52025654051308	6.30446536776359	13	44	regulation of ATPase activity
GO:0046849	0.00701250675988862	2.52025654051308	6.30446536776359	13	44	bone remodeling
GO:0002446	0.00706499557508833	1.43834028630257	49.2894565116062	66	344	neutrophil mediated immunity
GO:0048608	0.00708451728273573	1.49230224578348	39.8327584599608	55	278	reproductive structure development
GO:0048872	0.0071872780867955	1.64214705882353	24.7880115596159	37	173	homeostasis of number of cells
GO:0046632	0.00724189031577968	2.40446487196323	7.02088188682763	14	49	alpha-beta T cell differentiation
GO:0061053	0.00724189031577968	2.40446487196323	7.02088188682763	14	49	somite development
GO:0048771	0.00724877321164835	1.94801009512716	12.8954973431528	22	90	tissue remodeling
GO:0001667	0.00731639697214434	1.53523724242327	33.9581430036357	48	237	ameboidal-type cell migration
GO:0006487	0.00734792985381936	2.3124936824017	7.73729840589167	15	54	protein N-linked glycosylation
GO:0060840	0.00735608006274809	2.23769551855419	8.45371492495572	16	59	artery development
GO:0007548	0.00746549946072339	1.66290090902419	23.211895217675	35	162	sex differentiation
GO:2001056	0.0075259277329931	1.8773401086686	14.4716136850937	24	101	positive regulation of cysteine-type endopeptidase activity
GO:2001242	0.0075765939472355	1.73919146546884	19.1999627109164	30	134	regulation of intrinsic apoptotic signaling pathway
GO:0010466	0.00765992033532386	1.77642914443166	17.6238463689755	28	123	negative regulation of peptidase activity
GO:0010565	0.00765992033532386	1.77642914443166	17.6238463689755	28	123	regulation of cellular ketone metabolic process
GO:0030177	0.00765992033532386	1.77642914443166	17.6238463689755	28	123	positive regulation of Wnt signaling pathway
GO:0045926	0.00771365695769841	1.68689145329968	21.6357788757341	33	151	negative regulation of growth
GO:0003333	0.00772024244762869	2.75300349497597	5.01491563344831	11	35	amino acid transmembrane transport
GO:0018279	0.00772024244762869	2.75300349497597	5.01491563344831	11	35	protein N-linked glycosylation via asparagine
GO:0072132	0.00772024244762869	2.75300349497597	5.01491563344831	11	35	mesenchyme morphogenesis
GO:0071407	0.00773887343222372	1.40488116922543	55.5939218793698	73	388	cellular response to organic cyclic compound
GO:0002685	0.00791198107702891	1.8972783699173	13.7551971660296	23	96	regulation of leukocyte migration
GO:0030595	0.00791198107702891	1.8972783699173	13.7551971660296	23	96	leukocyte chemotaxis
GO:0042692	0.00804674736344753	1.51143241425689	35.8208259532022	50	250	muscle cell differentiation
GO:0008655	0.00807127967667465	5.99543080939948	1.43283303812809	5	10	pyrimidine-containing compound salvage
GO:0010002	0.00807127967667465	5.99543080939948	1.43283303812809	5	10	cardioblast differentiation
GO:0019883	0.00807127967667465	5.99543080939948	1.43283303812809	5	10	antigen processing and presentation of endogenous antigen
GO:0020027	0.00807127967667465	5.99543080939948	1.43283303812809	5	10	hemoglobin metabolic process
GO:0033197	0.00807127967667465	5.99543080939948	1.43283303812809	5	10	response to vitamin E
GO:0043097	0.00807127967667465	5.99543080939948	1.43283303812809	5	10	pyrimidine nucleoside salvage
GO:0048711	0.00807127967667465	5.99543080939948	1.43283303812809	5	10	positive regulation of astrocyte differentiation
GO:0051775	0.00807127967667465	5.99543080939948	1.43283303812809	5	10	response to redox state
GO:0090026	0.00807127967667465	5.99543080939948	1.43283303812809	5	10	positive regulation of monocyte chemotaxis
GO:1990440	0.00807127967667465	5.99543080939948	1.43283303812809	5	10	positive regulation of transcription from RNA polymerase II promoter in response to endoplasmic reticulum stress
GO:0050769	0.00809394570414038	1.50423464530742	36.6805257760791	51	256	positive regulation of neurogenesis
GO:0002718	0.00826376773845209	2.57480093676815	5.73133215251235	12	40	regulation of cytokine production involved in immune response
GO:0032092	0.0083804910502056	2.08239226211576	10.0298312668966	18	70	positive regulation of protein binding
GO:0000187	0.00854059015214666	1.85306828003457	14.6148969889065	24	102	activation of MAPK activity
GO:0000188	0.00859405424217563	3.42931888255629	3.15223268388179	8	22	inactivation of MAPK activity
GO:0036003	0.00859405424217563	3.42931888255629	3.15223268388179	8	22	positive regulation of transcription from RNA polymerase II promoter in response to stress
GO:0007422	0.0085973829305568	2.44123195538058	6.4477486715764	13	45	peripheral nervous system development
GO:0032642	0.0085973829305568	2.44123195538058	6.4477486715764	13	45	regulation of chemokine production
GO:0022408	0.00868677363748569	1.94464176983966	12.3223641279016	21	86	negative regulation of cell-cell adhesion
GO:0045995	0.00868677363748569	1.94464176983966	12.3223641279016	21	86	regulation of embryonic development
GO:0048469	0.00868677363748569	1.94464176983966	12.3223641279016	21	86	cell maturation
GO:0032680	0.00872976653308606	2.18659972506126	8.59699822876853	16	60	regulation of tumor necrosis factor production
GO:0043154	0.00872976653308606	2.18659972506126	8.59699822876853	16	60	negative regulation of cysteine-type endopeptidase activity involved in apoptotic process
GO:0048332	0.00876328120330598	2.33741883709054	7.16416519064044	14	50	mesoderm morphogenesis
GO:1902105	0.00879642873374115	1.6991428226488	20.202945837606	31	141	regulation of leukocyte differentiation
GO:0055065	0.0088238934852129	1.45618745423481	42.8417078400298	58	299	metal ion homeostasis
GO:0006006	0.00912482637104308	1.67788530983678	21.0626456604829	32	147	glucose metabolic process
GO:0009164	0.00915760942900898	3.81776589423648	2.57909946863056	7	18	nucleoside catabolic process
GO:0036119	0.00915760942900898	3.81776589423648	2.57909946863056	7	18	response to platelet-derived growth factor
GO:0040001	0.00915760942900898	3.81776589423648	2.57909946863056	7	18	establishment of mitotic spindle localization
GO:0046636	0.00915760942900898	3.81776589423648	2.57909946863056	7	18	negative regulation of alpha-beta T cell activation
GO:0051294	0.00915760942900898	3.81776589423648	2.57909946863056	7	18	establishment of spindle orientation
GO:1903580	0.00915760942900898	3.81776589423648	2.57909946863056	7	18	positive regulation of ATP metabolic process
GO:0002715	0.00917273146109536	4.49804049640758	2.00596625337932	6	14	regulation of natural killer cell mediated immunity
GO:0006044	0.00917273146109536	4.49804049640758	2.00596625337932	6	14	N-acetylglucosamine metabolic process
GO:0006972	0.00917273146109536	4.49804049640758	2.00596625337932	6	14	hyperosmotic response
GO:0030149	0.00917273146109536	4.49804049640758	2.00596625337932	6	14	sphingolipid catabolic process
GO:0032607	0.00917273146109536	4.49804049640758	2.00596625337932	6	14	interferon-alpha production
GO:0042269	0.00917273146109536	4.49804049640758	2.00596625337932	6	14	regulation of natural killer cell mediated cytotoxicity
GO:0060055	0.00917273146109536	4.49804049640758	2.00596625337932	6	14	angiogenesis involved in wound healing
GO:0090025	0.00917273146109536	4.49804049640758	2.00596625337932	6	14	regulation of monocyte chemotaxis
GO:2000515	0.00917273146109536	4.49804049640758	2.00596625337932	6	14	negative regulation of CD4-positive, alpha-beta T cell activation
GO:0016049	0.00917494681101067	1.41730187887817	49.8625897268575	66	348	cell growth
GO:0010972	0.00942670812258678	2.00548967940272	10.8895310897735	19	76	negative regulation of G2/M transition of mitotic cell cycle
GO:0001558	0.00946144631409287	1.47679394338381	38.6864920294584	53	270	regulation of cell growth
GO:0009308	0.00947295608910029	1.89193776520509	13.1820639507784	22	92	amine metabolic process
GO:0051348	0.00947786743604249	1.46001071037742	41.2655914980889	56	288	negative regulation of transferase activity
GO:0018196	0.00970942430527583	2.64259501965924	5.15819893726112	11	36	peptidyl-asparagine modification
GO:0051146	0.00970946628866608	1.64050565535595	22.7820453062366	34	159	striated muscle cell differentiation
GO:0010631	0.00971190245892963	1.59248758431547	26.0775612939312	38	182	epithelial cell migration
GO:0090132	0.00971190245892963	1.59248758431547	26.0775612939312	38	182	epithelium migration
GO:0009612	0.00975271385269707	1.68364978524341	20.3462291414188	31	142	response to mechanical stimulus
GO:0016051	0.00975271385269707	1.68364978524341	20.3462291414188	31	142	carbohydrate biosynthetic process
GO:0050730	0.00975271385269707	1.68364978524341	20.3462291414188	31	142	regulation of peptidyl-tyrosine phosphorylation
GO:0070301	0.00976244505169424	2.04287825903338	10.1731145707094	18	71	cellular response to hydrogen peroxide
GO:0048592	0.00994663474002292	1.91496761813385	12.4656474317144	21	87	eye morphogenesis
GO:0050708	0.00996408111231395	1.51040268456376	33.6715763960101	47	235	regulation of protein secretion
GO:0060021	0.0100590992834313	2.08642588614393	9.45669805164538	17	66	palate development
GO:0048844	0.01019536141045	2.48574335782928	5.87461545632516	12	41	artery morphogenesis
GO:0002042	0.0102331165387841	3.00130890052356	3.86864920294584	9	27	cell migration involved in sprouting angiogenesis
GO:0002448	0.0102331165387841	3.00130890052356	3.86864920294584	9	27	mast cell mediated immunity
GO:2000107	0.0102331165387841	3.00130890052356	3.86864920294584	9	27	negative regulation of leukocyte apoptotic process
GO:0071219	0.0102833910928908	1.79240677752583	15.6178801155962	25	109	cellular response to molecule of bacterial origin
GO:1903708	0.0102833910928908	1.79240677752583	15.6178801155962	25	109	positive regulation of hemopoiesis
GO:0033238	0.010300184514738	2.13777485572357	8.74028153258134	16	61	regulation of cellular amine metabolic process
GO:0048660	0.0104179858299466	1.94101260977736	11.7492309126503	20	82	regulation of smooth muscle cell proliferation
GO:0001763	0.0104215482892588	1.68987094493609	19.6298126223548	30	137	morphogenesis of a branching structure
GO:0006672	0.0105259501613866	2.27399691221096	7.30744849445325	14	51	ceramide metabolic process
GO:0055072	0.0105259501613866	2.27399691221096	7.30744849445325	14	51	iron ion homeostasis
GO:1901136	0.0106879139979892	1.72148063996971	18.0536962804139	28	126	carbohydrate derivative catabolic process
GO:0030308	0.0108605271910685	1.75957584455566	16.477579938473	26	115	negative regulation of cell growth
GO:0033209	0.0111335098408014	1.69660194174757	18.9133961032908	29	132	tumor necrosis factor-mediated signaling pathway
GO:0032722	0.0113592603981117	2.72905876049295	4.58506572200988	10	32	positive regulation of chemokine production
GO:0060395	0.0113592603981117	2.72905876049295	4.58506572200988	10	32	SMAD protein signal transduction
GO:0043433	0.0115505433874259	1.82178613641104	14.1850470774681	23	99	negative regulation of sequence-specific DNA binding transcription factor activity
GO:0043277	0.0115542508256326	3.2003488118596	3.2955159876946	8	23	apoptotic cell clearance
GO:0050856	0.0115542508256326	3.2003488118596	3.2955159876946	8	23	regulation of T cell receptor signaling pathway
GO:0060795	0.0115542508256326	3.2003488118596	3.2955159876946	8	23	cell fate commitment involved in formation of primary germ layer
GO:0048593	0.0117282893292578	2.04447368421053	9.59998135545819	17	67	camera-type eye morphogenesis
GO:0071398	0.0120705427949908	2.54067950398226	5.30148224107393	11	37	cellular response to fatty acid
GO:0002688	0.0120857237311319	2.09107280679187	8.88356483639414	16	62	regulation of leukocyte chemotaxis
GO:0032640	0.0120857237311319	2.09107280679187	8.88356483639414	16	62	tumor necrosis factor production
GO:0050709	0.0120857237311319	2.09107280679187	8.88356483639414	16	62	negative regulation of protein secretion
GO:0075733	0.0120857237311319	2.09107280679187	8.88356483639414	16	62	intracellular transport of virus
GO:2001234	0.0122250014939276	1.58487042701459	24.7880115596159	36	173	negative regulation of apoptotic signaling pathway
GO:0071222	0.0122705456446184	1.7838486205968	15.0447469003449	24	105	cellular response to lipopolysaccharide
GO:0048017	0.0123460736352435	1.68010355029586	19.0566794071036	29	133	inositol lipid-mediated signaling
GO:0002768	0.0124210711713774	1.501210877905	32.3820266616948	45	226	immune response-regulating cell surface receptor signaling pathway
GO:0032835	0.012458473628293	2.40262295081967	6.01789876013797	12	42	glomerulus development
GO:1903578	0.012458473628293	2.40262295081967	6.01789876013797	12	42	regulation of ATP metabolic process
GO:2000177	0.012458473628293	2.40262295081967	6.01789876013797	12	42	regulation of neural precursor cell proliferation
GO:0051098	0.0125959010826586	1.46048426706129	37.5402255989559	51	262	regulation of binding
GO:0090130	0.0126234447039883	1.55947048599293	26.5074112053696	38	185	tissue migration
GO:0051882	0.012738179053347	3.49923747276688	2.72238277244337	7	19	mitochondrial depolarization
GO:0051046	0.0128454977776295	1.37603024106092	54.1610888412417	70	378	regulation of secretion
GO:0044106	0.0129062422434912	1.85823762222567	12.75221403934	21	89	cellular amine metabolic process
GO:0002052	0.0130705971380534	4.99564838990426	1.5761163419409	5	11	positive regulation of neuroblast proliferation
GO:0006983	0.0130705971380534	4.99564838990426	1.5761163419409	5	11	ER overload response
GO:0010832	0.0130705971380534	4.99564838990426	1.5761163419409	5	11	negative regulation of myotube differentiation
GO:0010878	0.0130705971380534	4.99564838990426	1.5761163419409	5	11	cholesterol storage
GO:0032727	0.0130705971380534	4.99564838990426	1.5761163419409	5	11	positive regulation of interferon-alpha production
GO:0045623	0.0130705971380534	4.99564838990426	1.5761163419409	5	11	negative regulation of T-helper cell differentiation
GO:0035567	0.0132009258807809	1.68667992047714	18.3402628880395	28	128	non-canonical Wnt signaling pathway
GO:0061138	0.0132009258807809	1.68667992047714	18.3402628880395	28	128	morphogenesis of a branching epithelium
GO:2001236	0.0132009258807809	1.68667992047714	18.3402628880395	28	128	regulation of extrinsic apoptotic signaling pathway
GO:0002832	0.0132052942564235	2.84303527142463	4.01193250675865	9	28	negative regulation of response to biotic stimulus
GO:0006084	0.0132052942564235	2.84303527142463	4.01193250675865	9	28	acetyl-CoA metabolic process
GO:0006739	0.0132052942564235	2.84303527142463	4.01193250675865	9	28	NADP metabolic process
GO:0019748	0.0132052942564235	2.84303527142463	4.01193250675865	9	28	secondary metabolic process
GO:0038179	0.0132052942564235	2.84303527142463	4.01193250675865	9	28	neurotrophin signaling pathway
GO:0042108	0.0132052942564235	2.84303527142463	4.01193250675865	9	28	positive regulation of cytokine biosynthetic process
GO:0051653	0.0132052942564235	2.84303527142463	4.01193250675865	9	28	spindle localization
GO:0051962	0.0134347185547432	1.43773931279909	40.2626083713993	54	281	positive regulation of nervous system development
GO:0031396	0.0134557592132171	1.48533984656603	33.3850097883845	46	233	regulation of protein ubiquitination
GO:0000132	0.0134629595304925	3.9978227737862	2.14924955719213	6	15	establishment of mitotic spindle orientation
GO:0006491	0.0134629595304925	3.9978227737862	2.14924955719213	6	15	N-glycan processing
GO:0007413	0.0134629595304925	3.9978227737862	2.14924955719213	6	15	axonal fasciculation
GO:0032689	0.0134629595304925	3.9978227737862	2.14924955719213	6	15	negative regulation of interferon-gamma production
GO:0036336	0.0134629595304925	3.9978227737862	2.14924955719213	6	15	dendritic cell migration
GO:0048339	0.0134629595304925	3.9978227737862	2.14924955719213	6	15	paraxial mesoderm development
GO:0050858	0.0134629595304925	3.9978227737862	2.14924955719213	6	15	negative regulation of antigen receptor-mediated signaling pathway
GO:0050926	0.0134629595304925	3.9978227737862	2.14924955719213	6	15	regulation of positive chemotaxis
GO:0050927	0.0134629595304925	3.9978227737862	2.14924955719213	6	15	positive regulation of positive chemotaxis
GO:0007219	0.0135495594757076	1.72052566890423	16.7641465460986	26	117	Notch signaling pathway
GO:0034101	0.01360780042385	1.8799439683586	12.0357975202759	20	84	erythrocyte homeostasis
GO:0009135	0.0136084692215861	2.00416666666667	9.743264659271	17	68	purine nucleoside diphosphate metabolic process
GO:0009179	0.0136084692215861	2.00416666666667	9.743264659271	17	68	purine ribonucleoside diphosphate metabolic process
GO:0070665	0.0136084692215861	2.00416666666667	9.743264659271	17	68	positive regulation of leukocyte proliferation
GO:0002440	0.0138123292396341	1.8135901261359	13.6119138622168	22	95	production of molecular mediator of immune response
GO:0007626	0.0138123292396341	1.8135901261359	13.6119138622168	22	95	locomotory behavior
GO:0043280	0.0138123292396341	1.8135901261359	13.6119138622168	22	95	positive regulation of cysteine-type endopeptidase activity involved in apoptotic process
GO:0033273	0.014105199201445	2.0463580790913	9.02684814020695	16	63	response to vitamin
GO:0036473	0.014105199201445	2.0463580790913	9.02684814020695	16	63	cell death in response to oxidative stress
GO:1902581	0.014105199201445	2.0463580790913	9.02684814020695	16	63	multi-organism cellular localization
GO:1902583	0.014105199201445	2.0463580790913	9.02684814020695	16	63	multi-organism intracellular transport
GO:2000117	0.014105199201445	2.0463580790913	9.02684814020695	16	63	negative regulation of cysteine-type endopeptidase activity
GO:0050852	0.0141116907589131	1.69383278145695	17.6238463689755	27	123	T cell receptor signaling pathway
GO:0045646	0.0142553861416268	2.6101193018422	4.72834902582269	10	33	regulation of erythrocyte differentiation
GO:1905898	0.0142553861416268	2.6101193018422	4.72834902582269	10	33	positive regulation of response to endoplasmic reticulum stress
GO:0045444	0.0144668028018685	1.62437207690975	20.9193623566701	31	146	fat cell differentiation
GO:0001776	0.014536612365081	2.09646120465727	8.31043162114291	15	58	leukocyte homeostasis
GO:0046661	0.0146473298901435	1.77468414456525	14.4716136850937	23	101	male sex differentiation
GO:0045861	0.014760924502392	1.5495462962963	25.9342779901184	37	181	negative regulation of proteolysis
GO:0048638	0.014760924502392	1.5495462962963	25.9342779901184	37	181	regulation of developmental growth
GO:0015807	0.0148442659840933	2.44631328576283	5.44476554488673	11	38	L-amino acid transport
GO:0001933	0.0149402579789785	1.40438771269965	44.8476740934092	59	313	negative regulation of protein phosphorylation
GO:0048598	0.0149428179539873	1.35788970048802	56.3103383984339	72	393	embryonic morphogenesis
GO:0002367	0.0150735206694704	2.23125234345707	6.87759858301482	13	48	cytokine production involved in immune response
GO:0007040	0.0150735206694704	2.23125234345707	6.87759858301482	13	48	lysosome organization
GO:0032602	0.0150735206694704	2.23125234345707	6.87759858301482	13	48	chemokine production
GO:0032609	0.0150735206694704	2.23125234345707	6.87759858301482	13	48	interferon-gamma production
GO:0046717	0.0150735206694704	2.23125234345707	6.87759858301482	13	48	acid secretion
GO:0080171	0.0150735206694704	2.23125234345707	6.87759858301482	13	48	lytic vacuole organization
GO:0032649	0.0150870138865643	2.32486515071391	6.16118206395078	12	43	regulation of interferon-gamma production
GO:0033500	0.0150915439205176	1.64804063860668	19.3432460147292	29	135	carbohydrate homeostasis
GO:0042593	0.0150915439205176	1.64804063860668	19.3432460147292	29	135	glucose homeostasis
GO:0050727	0.015121757524669	1.59119680851064	22.6387620024238	33	158	regulation of inflammatory response
GO:0036507	0.015201692693299	3	3.43879929150741	8	24	protein demannosylation
GO:0036508	0.015201692693299	3	3.43879929150741	8	24	protein alpha-1,2-demannosylation
GO:0046635	0.015201692693299	3	3.43879929150741	8	24	positive regulation of alpha-beta T cell activation
GO:0048663	0.015201692693299	3	3.43879929150741	8	24	neuron fate commitment
GO:0051154	0.015201692693299	3	3.43879929150741	8	24	negative regulation of striated muscle cell differentiation
GO:0060317	0.015201692693299	3	3.43879929150741	8	24	cardiac epithelial to mesenchymal transition
GO:0060325	0.015201692693299	3	3.43879929150741	8	24	face morphogenesis
GO:0061384	0.015201692693299	3	3.43879929150741	8	24	heart trabecula morphogenesis
GO:0071396	0.0154346883640986	1.3646150558316	53.7312389298033	69	375	cellular response to lipid
GO:0048659	0.0154688865245985	1.85081892398966	12.1790808240887	20	85	smooth muscle cell proliferation
GO:0006875	0.0155256436223351	1.43952906252752	37.9700755103943	51	265	cellular metal ion homeostasis
GO:0007519	0.0155664868014897	1.78888591561859	13.7551971660296	22	96	skeletal muscle tissue development
GO:0042476	0.0157165497069239	1.96540991902834	9.88654796308381	17	69	odontogenesis
GO:0044766	0.0157165497069239	1.96540991902834	9.88654796308381	17	69	multi-organism transport
GO:1902579	0.0157165497069239	1.96540991902834	9.88654796308381	17	69	multi-organism localization
GO:0044706	0.0161694438879715	1.65324393508232	18.6268294956651	28	130	multi-multicellular organism process
GO:0048015	0.0161694438879715	1.65324393508232	18.6268294956651	28	130	phosphatidylinositol-mediated signaling
GO:0016053	0.0163510826178647	1.51757181618502	27.7969609396849	39	194	organic acid biosynthetic process
GO:0046394	0.0163510826178647	1.51757181618502	27.7969609396849	39	194	carboxylic acid biosynthetic process
GO:0002706	0.0163777127325222	2.00350646504493	9.17013144401976	16	64	regulation of lymphocyte mediated immunity
GO:0002792	0.0163777127325222	2.00350646504493	9.17013144401976	16	64	negative regulation of peptide secretion
GO:0050671	0.0163777127325222	2.00350646504493	9.17013144401976	16	64	positive regulation of lymphocyte proliferation
GO:0060538	0.0164252414594337	1.75202749025969	14.6148969889065	23	102	skeletal muscle organ development
GO:0010876	0.0165622815271829	1.49904796629396	29.5163605854386	41	206	lipid localization
GO:0051259	0.0166547842081325	1.38650488008639	46.8536403467885	61	327	protein oligomerization
GO:0098771	0.0166903257293423	1.3647380837857	52.1551225878624	67	364	inorganic ion homeostasis
GO:0030900	0.016733874029518	1.47518047183151	32.0954600540692	44	224	forebrain development
GO:0046637	0.0167720741973394	2.7005890052356	4.15521581057146	9	29	regulation of alpha-beta T cell differentiation
GO:0008652	0.0169845211045126	2.04859037152073	8.45371492495572	15	59	cellular amino acid biosynthetic process
GO:0009067	0.0172235881811832	3.22971342383107	2.86566607625618	7	20	aspartate family amino acid biosynthetic process
GO:0019369	0.0172235881811832	3.22971342383107	2.86566607625618	7	20	arachidonic acid metabolic process
GO:0071295	0.0172235881811832	3.22971342383107	2.86566607625618	7	20	cellular response to vitamin
GO:1905517	0.0172235881811832	3.22971342383107	2.86566607625618	7	20	macrophage migration
GO:0010720	0.017294350131666	1.40407541164571	42.5551412324042	56	297	positive regulation of cell development
GO:0014065	0.0174918327169596	1.7648404840484	13.8984804698425	22	97	phosphatidylinositol 3-kinase signaling
GO:0002690	0.0175062537642142	2.10275771503611	7.73729840589167	14	54	positive regulation of leukocyte chemotaxis
GO:1901607	0.0175062537642142	2.10275771503611	7.73729840589167	14	54	alpha-amino acid biosynthetic process
GO:0042445	0.0175240722479662	1.8225764567228	12.3223641279016	20	86	hormone metabolic process
GO:0006517	0.0176689431782693	2.50109146474569	4.8716323296355	10	34	protein deglycosylation
GO:0031648	0.0176689431782693	2.50109146474569	4.8716323296355	10	34	protein destabilization
GO:0032781	0.0176689431782693	2.50109146474569	4.8716323296355	10	34	positive regulation of ATPase activity
GO:0042398	0.0176689431782693	2.50109146474569	4.8716323296355	10	34	cellular modified amino acid biosynthetic process
GO:0070228	0.0176689431782693	2.50109146474569	4.8716323296355	10	34	regulation of lymphocyte apoptotic process
GO:0070266	0.0176689431782693	2.50109146474569	4.8716323296355	10	34	necroptotic process
GO:0043488	0.0178412422032922	1.63701287421104	18.770112799478	28	131	regulation of mRNA stability
GO:1903201	0.0179016094083032	2.1690361621464	7.02088188682763	13	49	regulation of oxidative stress-induced cell death
GO:0060759	0.0179167833455813	1.69078086915166	16.3342966346602	25	114	regulation of response to cytokine stimulus
GO:0009185	0.0180696251251165	1.92811569016882	10.0298312668966	17	70	ribonucleoside diphosphate metabolic process
GO:0060324	0.018071194108154	2.35868751170193	5.58804884869954	11	39	face development
GO:0045619	0.0185549690838174	1.84274724807684	11.6059476088375	19	81	regulation of lymphocyte differentiation
GO:0070588	0.0187202030493006	1.59908626997316	20.4895124452317	30	143	calcium ion transmembrane transport
GO:0006869	0.0188978828537906	1.51741950113379	26.3641279015568	37	184	lipid transport
GO:0032946	0.0189225040801938	1.96240389646983	9.31341474783257	16	65	positive regulation of mononuclear cell proliferation
GO:0046794	0.0189225040801938	1.96240389646983	9.31341474783257	16	65	transport of virus
GO:0006098	0.0189785379339375	3.59764859568909	2.29253286100494	6	16	pentose-phosphate shunt
GO:0009299	0.0189785379339375	3.59764859568909	2.29253286100494	6	16	mRNA transcription
GO:0009620	0.0189785379339375	3.59764859568909	2.29253286100494	6	16	response to fungus
GO:0060045	0.0189785379339375	3.59764859568909	2.29253286100494	6	16	positive regulation of cardiac muscle cell proliferation
GO:0071715	0.0189785379339375	3.59764859568909	2.29253286100494	6	16	icosanoid transport
GO:0072202	0.0189785379339375	3.59764859568909	2.29253286100494	6	16	cell differentiation involved in metanephros development
GO:0072661	0.0189785379339375	3.59764859568909	2.29253286100494	6	16	protein targeting to plasma membrane
GO:1901571	0.0189785379339375	3.59764859568909	2.29253286100494	6	16	fatty acid derivative transport
GO:1902692	0.0189785379339375	3.59764859568909	2.29253286100494	6	16	regulation of neuroblast proliferation
GO:0043491	0.019162488629538	1.69915633140236	15.6178801155962	24	109	protein kinase B signaling
GO:0060562	0.0193531357499399	1.46559495987717	31.5223268388179	43	220	epithelial tube morphogenesis
GO:0002279	0.0196154038608953	2.82322163659447	3.58208259532022	8	25	mast cell activation involved in immune response
GO:0002762	0.0196154038608953	2.82322163659447	3.58208259532022	8	25	negative regulation of myeloid leukocyte differentiation
GO:0009948	0.0196154038608953	2.82322163659447	3.58208259532022	8	25	anterior/posterior axis specification
GO:0043303	0.0196154038608953	2.82322163659447	3.58208259532022	8	25	mast cell degranulation
GO:1901658	0.0196154038608953	2.82322163659447	3.58208259532022	8	25	glycosyl compound catabolic process
GO:0031668	0.0196932004809588	1.55338887965426	23.0686119138622	33	161	cellular response to extracellular stimulus
GO:0002082	0.0198035338310936	4.28151809026483	1.71939964575371	5	12	regulation of oxidative phosphorylation
GO:0002407	0.0198035338310936	4.28151809026483	1.71939964575371	5	12	dendritic cell chemotaxis
GO:0008210	0.0198035338310936	4.28151809026483	1.71939964575371	5	12	estrogen metabolic process
GO:0030214	0.0198035338310936	4.28151809026483	1.71939964575371	5	12	hyaluronan catabolic process
GO:0030540	0.0198035338310936	4.28151809026483	1.71939964575371	5	12	female genitalia development
GO:0034383	0.0198035338310936	4.28151809026483	1.71939964575371	5	12	low-density lipoprotein particle clearance
GO:0035458	0.0198035338310936	4.28151809026483	1.71939964575371	5	12	cellular response to interferon-beta
GO:0035729	0.0198035338310936	4.28151809026483	1.71939964575371	5	12	cellular response to hepatocyte growth factor stimulus
GO:0043371	0.0198035338310936	4.28151809026483	1.71939964575371	5	12	negative regulation of CD4-positive, alpha-beta T cell differentiation
GO:0055098	0.0198035338310936	4.28151809026483	1.71939964575371	5	12	response to low-density lipoprotein particle
GO:0097094	0.0198035338310936	4.28151809026483	1.71939964575371	5	12	craniofacial suture morphogenesis
GO:0044262	0.0203216000902068	1.51736604501428	25.6477113824928	36	179	cellular carbohydrate metabolic process
GO:0048871	0.0203216000902068	1.51736604501428	25.6477113824928	36	179	multicellular organismal homeostasis
GO:0048545	0.0203837587448908	1.41713315084409	37.6835089027687	50	263	response to steroid hormone
GO:0070372	0.0205093594267374	1.58488457374358	20.6327957490445	30	144	regulation of ERK1 and ERK2 cascade
GO:0034284	0.0205170406672359	1.64735797136786	17.3372797613499	26	121	response to monosaccharide
GO:0006820	0.0206712443061085	1.3829290133507	43.8446909667195	57	306	anion transport
GO:0002687	0.0206848484815644	1.89220272904483	10.1731145707094	17	71	positive regulation of leukocyte migration
GO:0050673	0.0207078717623862	1.43820435566768	34.2447096112613	46	239	epithelial cell proliferation
GO:0043406	0.0208644466211328	1.56907942459852	21.4924955719213	31	150	positive regulation of MAP kinase activity
GO:0002224	0.0208983073501731	1.75423262972735	13.3253472545912	21	93	toll-like receptor signaling pathway
GO:0032387	0.0208983073501731	1.75423262972735	13.3253472545912	21	93	negative regulation of intracellular transport
GO:0002287	0.0209941085325859	2.57170905011219	4.29849911438426	9	30	alpha-beta T cell activation involved in immune response
GO:0002293	0.0209941085325859	2.57170905011219	4.29849911438426	9	30	alpha-beta T cell differentiation involved in immune response
GO:0002294	0.0209941085325859	2.57170905011219	4.29849911438426	9	30	CD4-positive, alpha-beta T cell differentiation involved in immune response
GO:0009069	0.0209941085325859	2.57170905011219	4.29849911438426	9	30	serine family amino acid metabolic process
GO:0045070	0.0209941085325859	2.57170905011219	4.29849911438426	9	30	positive regulation of viral genome replication
GO:0051057	0.0209941085325859	2.57170905011219	4.29849911438426	9	30	positive regulation of small GTPase mediated signal transduction
GO:0032355	0.0210089799064133	1.81329861764644	11.7492309126503	19	82	response to estradiol
GO:0001570	0.0211123733722211	2.11018301766333	7.16416519064044	13	50	vasculogenesis
GO:0002456	0.0211123733722211	2.11018301766333	7.16416519064044	13	50	T cell mediated immunity
GO:0051781	0.0211123733722211	2.11018301766333	7.16416519064044	13	50	positive regulation of cell division
GO:0070371	0.0211735451155654	1.55456006858858	22.3521953947982	32	156	ERK1 and ERK2 cascade
GO:0002702	0.0215758890148899	2.18348733233979	6.4477486715764	12	45	positive regulation of production of molecular mediator of immune response
GO:0009743	0.021594129216852	1.60547824166114	19.0566794071036	28	133	response to carbohydrate
GO:0035987	0.0216484234705256	2.4007858546169	5.01491563344831	10	35	endodermal cell differentiation
GO:0043367	0.0216484234705256	2.4007858546169	5.01491563344831	10	35	CD4-positive, alpha-beta T cell differentiation
GO:0060976	0.0216484234705256	2.4007858546169	5.01491563344831	10	35	coronary vasculature development
GO:1900408	0.0216484234705256	2.4007858546169	5.01491563344831	10	35	negative regulation of cellular response to oxidative stress
GO:1902883	0.0216484234705256	2.4007858546169	5.01491563344831	10	35	negative regulation of response to oxidative stress
GO:1903202	0.0216484234705256	2.4007858546169	5.01491563344831	10	35	negative regulation of oxidative stress-induced cell death
GO:0045580	0.0217587936151578	1.92294543063774	9.45669805164538	16	66	regulation of T cell differentiation
GO:0098754	0.0217587936151578	1.92294543063774	9.45669805164538	16	66	detoxification
GO:0035904	0.0217912523863169	2.27710489447282	5.73133215251235	11	40	aorta development
GO:0045682	0.0217912523863169	2.27710489447282	5.73133215251235	11	40	regulation of epidermis development
GO:0097306	0.0217912523863169	2.27710489447282	5.73133215251235	11	40	cellular response to alcohol
GO:0010001	0.0220009421618217	1.65325745682889	16.6208632422858	25	116	glial cell differentiation
GO:0002791	0.0220904364348758	1.42516947151867	35.247692737951	47	246	regulation of peptide secretion
GO:1901653	0.0221758001681942	1.43063190137388	34.3879929150741	46	240	cellular response to peptide
GO:0014066	0.0222673205602136	1.76858350459498	12.6089307355272	20	88	regulation of phosphatidylinositol 3-kinase signaling
GO:0048634	0.0222673205602136	1.76858350459498	12.6089307355272	20	88	regulation of muscle organ development
GO:0050707	0.0222673205602136	1.76858350459498	12.6089307355272	20	88	regulation of cytokine secretion
GO:0043122	0.0223003624561777	1.47873894752752	28.3700941549361	39	198	regulation of I-kappaB kinase/NF-kappaB signaling
GO:0048511	0.0223637287123792	1.46291886846185	30.0894938006898	41	210	rhythmic process
GO:0090596	0.022430674737636	1.57092986353539	20.7760790528573	30	145	sensory organ morphogenesis
GO:0015949	0.0227156694052359	2.99869281045752	3.00894938006898	7	21	nucleobase-containing small molecule interconversion
GO:0039528	0.0227156694052359	2.99869281045752	3.00894938006898	7	21	cytoplasmic pattern recognition receptor signaling pathway in response to virus
GO:0045992	0.0227156694052359	2.99869281045752	3.00894938006898	7	21	negative regulation of embryonic development
GO:0051156	0.0227156694052359	2.99869281045752	3.00894938006898	7	21	glucose 6-phosphate metabolic process
GO:1903670	0.0227156694052359	2.99869281045752	3.00894938006898	7	21	regulation of sprouting angiogenesis
GO:0046620	0.022813036868258	1.95909272696109	8.74028153258134	15	61	regulation of organ growth
GO:0098869	0.022813036868258	1.95909272696109	8.74028153258134	15	61	cellular oxidant detoxification
GO:1903825	0.022813036868258	1.95909272696109	8.74028153258134	15	61	organic acid transmembrane transport
GO:1905039	0.022813036868258	1.95909272696109	8.74028153258134	15	61	carboxylic acid transmembrane transport
GO:0042063	0.0230602019521868	1.54195348837209	22.495478698611	32	157	gliogenesis
GO:0015849	0.0233067505778865	1.52915302782324	23.3551785214878	33	163	organic acid transport
GO:0046942	0.0233067505778865	1.52915302782324	23.3551785214878	33	163	carboxylic acid transport
GO:0035239	0.0236149939502293	1.41788590604027	35.3909760417638	47	247	tube morphogenesis
GO:0016042	0.0238129978300728	1.49610604424636	25.9342779901184	36	181	lipid catabolic process
GO:0043407	0.0238184070007741	2.00218866272707	8.02386501351729	14	56	negative regulation of MAP kinase activity
GO:0001501	0.0241854172924802	1.34298860979105	50.4357229421087	64	352	skeletal system development
GO:1902532	0.024270891751113	1.3304253383298	54.0178055374289	68	377	negative regulation of intracellular signal transduction
GO:1905330	0.0248080794127516	1.54280399064897	21.7790621795469	31	152	regulation of morphogenesis of an epithelium
GO:0010712	0.0248697400883348	2.66608531356733	3.72536589913303	8	26	regulation of collagen metabolic process
GO:0045604	0.0248697400883348	2.66608531356733	3.72536589913303	8	26	regulation of epidermal cell differentiation
GO:0045824	0.0248697400883348	2.66608531356733	3.72536589913303	8	26	negative regulation of innate immune response
GO:0046456	0.0248697400883348	2.66608531356733	3.72536589913303	8	26	icosanoid biosynthetic process
GO:0046579	0.0248697400883348	2.66608531356733	3.72536589913303	8	26	positive regulation of Ras protein signal transduction
GO:0071675	0.0248697400883348	2.66608531356733	3.72536589913303	8	26	regulation of mononuclear cell migration
GO:1901570	0.0248697400883348	2.66608531356733	3.72536589913303	8	26	fatty acid derivative biosynthetic process
GO:0051262	0.0249806765940462	1.74276078835994	12.75221403934	20	89	protein tetramerization
GO:0010976	0.0252988882870507	1.51731261166152	23.4984618253006	33	164	positive regulation of neuron projection development
GO:0050808	0.0254651790636597	1.59314374756525	18.4835461918523	27	129	synapse organization
GO:0051099	0.0254651790636597	1.59314374756525	18.4835461918523	27	129	positive regulation of binding
GO:0032922	0.0255025885825267	2.11903567984571	6.59103197538921	12	46	circadian regulation of gene expression
GO:0070227	0.0255025885825267	2.11903567984571	6.59103197538921	12	46	lymphocyte apoptotic process
GO:0032731	0.025854461206512	3.27023335906419	2.43581616481775	6	17	positive regulation of interleukin-1 beta production
GO:0033344	0.025854461206512	3.27023335906419	2.43581616481775	6	17	cholesterol efflux
GO:0040036	0.025854461206512	3.27023335906419	2.43581616481775	6	17	regulation of fibroblast growth factor receptor signaling pathway
GO:0043457	0.025854461206512	3.27023335906419	2.43581616481775	6	17	regulation of cellular respiration
GO:0044788	0.025854461206512	3.27023335906419	2.43581616481775	6	17	modulation by host of viral process
GO:0045920	0.025854461206512	3.27023335906419	2.43581616481775	6	17	negative regulation of exocytosis
GO:0051654	0.025854461206512	3.27023335906419	2.43581616481775	6	17	establishment of mitochondrion localization
GO:1902475	0.025854461206512	3.27023335906419	2.43581616481775	6	17	L-alpha-amino acid transmembrane transport
GO:0031644	0.0259290307478043	2.45454545454545	4.44178241819707	9	31	regulation of neurological system process
GO:0035249	0.0259290307478043	2.45454545454545	4.44178241819707	9	31	synaptic transmission, glutamatergic
GO:0045453	0.0259290307478043	2.45454545454545	4.44178241819707	9	31	bone resorption
GO:0046622	0.0259290307478043	2.45454545454545	4.44178241819707	9	31	positive regulation of organ growth
GO:0001889	0.0261145740929643	1.70644655209299	13.6119138622168	21	95	liver development
GO:0007268	0.0261297029337938	1.38641737295842	39.1163419408968	51	273	chemical synaptic transmission
GO:0098916	0.0261297029337938	1.38641737295842	39.1163419408968	51	273	anterograde trans-synaptic signaling
GO:0003006	0.0262235680282964	1.31837071863447	56.0237717908082	70	391	developmental process involved in reproduction
GO:1990748	0.0262366474439366	1.91720021248637	8.88356483639414	15	62	cellular detoxification
GO:0046677	0.0262403462263908	2.30819606065186	5.15819893726112	10	36	response to antibiotic
GO:0072528	0.0262403462263908	2.30819606065186	5.15819893726112	10	36	pyrimidine-containing compound biosynthetic process
GO:0046916	0.027545606489697	1.95541235932752	8.1671483173301	14	57	cellular transition metal ion homeostasis
GO:0010959	0.0276845106924902	1.48478085557285	25.3611447748672	35	177	regulation of metal ion transport
GO:1903322	0.0276845106924902	1.48478085557285	25.3611447748672	35	177	positive regulation of protein modification by small protein conjugation or removal
GO:0099536	0.0277849422881981	1.38004635190025	39.2596252447096	51	274	synaptic signaling
GO:0099537	0.0277849422881981	1.38004635190025	39.2596252447096	51	274	trans-synaptic signaling
GO:0038061	0.027999571037601	1.64683588098383	15.3313135079705	23	107	NIK/NF-kappaB signaling
GO:0031146	0.0283816644176516	1.84858139887726	9.743264659271	16	68	SCF-dependent proteasomal ubiquitin-dependent protein catabolic process
GO:0031214	0.0284213206116984	1.77340571342233	11.3193810012119	18	79	biomineral tissue development
GO:0009070	0.0284589548743304	3.74592036553525	1.86268294956651	5	13	serine family amino acid biosynthetic process
GO:0046885	0.0284589548743304	3.74592036553525	1.86268294956651	5	13	regulation of hormone biosynthetic process
GO:0048305	0.0284589548743304	3.74592036553525	1.86268294956651	5	13	immunoglobulin secretion
GO:0050860	0.0284589548743304	3.74592036553525	1.86268294956651	5	13	negative regulation of T cell receptor signaling pathway
GO:0051085	0.0284589548743304	3.74592036553525	1.86268294956651	5	13	chaperone mediated protein folding requiring cofactor
GO:0055090	0.0284589548743304	3.74592036553525	1.86268294956651	5	13	acylglycerol homeostasis
GO:0061318	0.0284589548743304	3.74592036553525	1.86268294956651	5	13	renal filtration cell differentiation
GO:0070230	0.0284589548743304	3.74592036553525	1.86268294956651	5	13	positive regulation of lymphocyte apoptotic process
GO:0070242	0.0284589548743304	3.74592036553525	1.86268294956651	5	13	thymocyte apoptotic process
GO:0070328	0.0284589548743304	3.74592036553525	1.86268294956651	5	13	triglyceride homeostasis
GO:0072112	0.0284589548743304	3.74592036553525	1.86268294956651	5	13	glomerular visceral epithelial cell differentiation
GO:0072311	0.0284589548743304	3.74592036553525	1.86268294956651	5	13	glomerular epithelial cell differentiation
GO:1903306	0.0284589548743304	3.74592036553525	1.86268294956651	5	13	negative regulation of regulated secretory pathway
GO:1905331	0.0284589548743304	3.74592036553525	1.86268294956651	5	13	negative regulation of morphogenesis of an epithelium
GO:2001026	0.0284589548743304	3.74592036553525	1.86268294956651	5	13	regulation of endothelial cell chemotaxis
GO:0051289	0.028794006975926	2.00153105861767	7.45073179826606	13	52	protein homotetramerization
GO:0051222	0.0290322430445243	1.34690799396682	45.5640906124732	58	318	positive regulation of protein transport
GO:0071774	0.0290680385345772	1.6835092348285	13.7551971660296	21	96	response to fibroblast growth factor
GO:0006790	0.0292400194876958	1.37024392395571	40.2626083713993	52	281	sulfur compound metabolic process
GO:0000083	0.0293057564813307	2.79847494553377	3.15223268388179	7	22	regulation of transcription involved in G1/S transition of mitotic cell cycle
GO:0010039	0.0293057564813307	2.79847494553377	3.15223268388179	7	22	response to iron ion
GO:0015804	0.0293057564813307	2.79847494553377	3.15223268388179	7	22	neutral amino acid transport
GO:0032965	0.0293057564813307	2.79847494553377	3.15223268388179	7	22	regulation of collagen biosynthetic process
GO:0035909	0.0293057564813307	2.79847494553377	3.15223268388179	7	22	aorta morphogenesis
GO:0045581	0.0293057564813307	2.79847494553377	3.15223268388179	7	22	negative regulation of T cell differentiation
GO:0046131	0.0293057564813307	2.79847494553377	3.15223268388179	7	22	pyrimidine ribonucleoside metabolic process
GO:0048011	0.0293057564813307	2.79847494553377	3.15223268388179	7	22	neurotrophin TRK receptor signaling pathway
GO:0070268	0.0293057564813307	2.79847494553377	3.15223268388179	7	22	cornification
GO:0072529	0.0293057564813307	2.79847494553377	3.15223268388179	7	22	pyrimidine-containing compound catabolic process
GO:2000108	0.0293057564813307	2.79847494553377	3.15223268388179	7	22	positive regulation of leukocyte apoptotic process
GO:0034614	0.0294418174022308	1.5999662276258	17.0507131537242	25	119	cellular response to reactive oxygen species
GO:0043409	0.0294418174022308	1.5999662276258	17.0507131537242	25	119	negative regulation of MAPK cascade
GO:0071375	0.0295538688737686	1.42235917477735	31.5223268388179	42	220	cellular response to peptide hormone stimulus
GO:0051260	0.0299004816366981	1.44913486628216	28.0835275473105	38	196	protein homooligomerization
GO:0055080	0.0299894824856067	1.32399631727255	51.0088561573599	64	356	cation homeostasis
GO:0010389	0.0300576864709514	1.6536303630363	14.6148969889065	22	102	regulation of G2/M transition of mitotic cell cycle
GO:0006865	0.0302730308218014	1.79202446906741	10.6029644821479	17	74	amino acid transport
GO:0042307	0.0302730308218014	1.79202446906741	10.6029644821479	17	74	positive regulation of protein import into nucleus
GO:0001959	0.0309197898651502	1.62728261714197	15.4745968117833	23	108	regulation of cytokine-mediated signaling pathway
GO:0003197	0.0310325289513034	2.52548965612199	3.86864920294584	8	27	endocardial cushion development
GO:0044246	0.0310325289513034	2.52548965612199	3.86864920294584	8	27	regulation of multicellular organismal metabolic process
GO:0010634	0.031153265662951	1.69329755726183	13.0387806469656	20	91	positive regulation of epithelial cell migration
GO:0048708	0.0314884215713538	2.22246476994349	5.30148224107393	10	37	astrocyte differentiation
GO:0051972	0.0314884215713538	2.22246476994349	5.30148224107393	10	37	regulation of telomerase activity
GO:0043094	0.0316302452324666	2.34756999772365	4.58506572200988	9	32	cellular metabolic compound salvage
GO:0009749	0.0316657821279573	1.6038775060586	16.3342966346602	24	114	response to glucose
GO:1903409	0.031684831892984	1.91076225153704	8.31043162114291	14	58	reactive oxygen species biosynthetic process
GO:0003158	0.0319320296149779	1.74461126802438	11.4626643050247	18	80	endothelium development
GO:0090101	0.0319320296149779	1.74461126802438	11.4626643050247	18	80	negative regulation of transmembrane receptor protein serine/threonine kinase signaling pathway
GO:0000209	0.0319551385441512	1.37464053513378	37.8267922065815	49	264	protein polyubiquitination
GO:0061008	0.032266726984182	1.66117553117623	13.8984804698425	21	97	hepaticobiliary system development
GO:0050878	0.0332505687477748	1.36127157302969	39.689475156148	51	277	regulation of body fluid levels
GO:0001678	0.0333798747614901	1.70429473187423	12.3223641279016	19	86	cellular glucose homeostasis
GO:0016202	0.0333798747614901	1.70429473187423	12.3223641279016	19	86	regulation of striated muscle tissue development
GO:0043200	0.0333798747614901	1.70429473187423	12.3223641279016	19	86	response to amino acid
GO:0006909	0.0339929668108493	1.51755852842809	20.6327957490445	29	144	phagocytosis
GO:0090092	0.0339929668108493	1.51755852842809	20.6327957490445	29	144	regulation of transmembrane receptor protein serine/threonine kinase signaling pathway
GO:0001894	0.0340641843816511	1.60818408036619	15.6178801155962	23	109	tissue homeostasis
GO:1902749	0.0340641843816511	1.60818408036619	15.6178801155962	23	109	regulation of cell cycle G2/M phase transition
GO:0001556	0.0342028870952635	2.99738732854344	2.57909946863056	6	18	oocyte maturation
GO:0002686	0.0342028870952635	2.99738732854344	2.57909946863056	6	18	negative regulation of leukocyte migration
GO:0019682	0.0342028870952635	2.99738732854344	2.57909946863056	6	18	glyceraldehyde-3-phosphate metabolic process
GO:0045684	0.0342028870952635	2.99738732854344	2.57909946863056	6	18	positive regulation of epidermis development
GO:0048246	0.0342028870952635	2.99738732854344	2.57909946863056	6	18	macrophage chemotaxis
GO:0061437	0.0342028870952635	2.99738732854344	2.57909946863056	6	18	renal system vasculature development
GO:0061440	0.0342028870952635	2.99738732854344	2.57909946863056	6	18	kidney vasculature development
GO:0090140	0.0342028870952635	2.99738732854344	2.57909946863056	6	18	regulation of mitochondrial fission
GO:1901798	0.0342028870952635	2.99738732854344	2.57909946863056	6	18	positive regulation of signal transduction by p53 class mediator
GO:0060349	0.0342063002096723	1.83854487918689	9.17013144401976	15	64	bone morphogenesis
GO:0010594	0.0346367899494352	1.66959642569399	13.1820639507784	20	92	regulation of endothelial cell migration
GO:0002831	0.0357215731233627	1.63942192372272	14.0417637736553	21	98	regulation of response to biotic stimulus
GO:0043535	0.0362865635608935	2.0629505242464	6.16118206395078	11	43	regulation of blood vessel endothelial cell migration
GO:0045844	0.0362865635608935	2.0629505242464	6.16118206395078	11	43	positive regulation of striated muscle tissue development
GO:0048636	0.0362865635608935	2.0629505242464	6.16118206395078	11	43	positive regulation of muscle organ development
GO:1901863	0.0362865635608935	2.0629505242464	6.16118206395078	11	43	positive regulation of muscle tissue development
GO:0021700	0.0366242099252387	1.51769264294115	19.9163792299804	28	139	developmental maturation
GO:0043487	0.0366242099252387	1.51769264294115	19.9163792299804	28	139	regulation of RNA stability
GO:0016055	0.0368428035832217	1.30551732995725	51.5819893726112	64	360	Wnt signaling pathway
GO:0198738	0.0368428035832217	1.30551732995725	51.5819893726112	64	360	cell-cell signaling by wnt
GO:0003156	0.0370720402056986	2.62328431372549	3.2955159876946	7	23	regulation of animal organ formation
GO:0033003	0.0370720402056986	2.62328431372549	3.2955159876946	7	23	regulation of mast cell activation
GO:0035094	0.0370720402056986	2.62328431372549	3.2955159876946	7	23	response to nicotine
GO:0046850	0.0370720402056986	2.62328431372549	3.2955159876946	7	23	regulation of bone remodeling
GO:0048333	0.0370720402056986	2.62328431372549	3.2955159876946	7	23	mesodermal cell differentiation
GO:1901522	0.0370720402056986	2.62328431372549	3.2955159876946	7	23	positive regulation of transcription from RNA polymerase II promoter involved in cellular response to chemical stimulus
GO:1904036	0.0370720402056986	2.62328431372549	3.2955159876946	7	23	negative regulation of epithelial cell apoptotic process
GO:2000243	0.0370720402056986	2.62328431372549	3.2955159876946	7	23	positive regulation of reproductive process
GO:0042391	0.0371646666751164	1.43570511491235	26.7939778129952	36	187	regulation of membrane potential
GO:0006023	0.0371781650044	1.6790475083314	12.4656474317144	19	87	aminoglycan biosynthetic process
GO:0006024	0.0371781650044	1.6790475083314	12.4656474317144	19	87	glycosaminoglycan biosynthetic process
GO:0035051	0.0371781650044	1.6790475083314	12.4656474317144	19	87	cardiocyte differentiation
GO:1901861	0.0371781650044	1.6790475083314	12.4656474317144	19	87	regulation of muscle tissue development
GO:1904666	0.0371781650044	1.6790475083314	12.4656474317144	19	87	regulation of ubiquitin protein ligase activity
GO:0031398	0.0372901012487252	1.47035581141741	23.3551785214878	32	163	positive regulation of protein ubiquitination
GO:0071897	0.0373208863156522	1.4607223873592	24.2148783443647	33	169	DNA biosynthetic process
GO:0002011	0.0374327628525184	2.14285714285714	5.44476554488673	10	38	morphogenesis of an epithelial sheet
GO:0008631	0.0374327628525184	2.14285714285714	5.44476554488673	10	38	intrinsic apoptotic signaling pathway in response to oxidative stress
GO:0031016	0.0374327628525184	2.14285714285714	5.44476554488673	10	38	pancreas development
GO:0032024	0.0374327628525184	2.14285714285714	5.44476554488673	10	38	positive regulation of insulin secretion
GO:0042100	0.0374327628525184	2.14285714285714	5.44476554488673	10	38	B cell proliferation
GO:0046427	0.0374327628525184	2.14285714285714	5.44476554488673	10	38	positive regulation of JAK-STAT cascade
GO:1904894	0.0374327628525184	2.14285714285714	5.44476554488673	10	38	positive regulation of STAT cascade
GO:0016052	0.0374419833880299	1.58952459041285	15.761163419409	23	110	carbohydrate catabolic process
GO:2000021	0.0374419833880299	1.58952459041285	15.761163419409	23	110	regulation of ion homeostasis
GO:0043269	0.0377664697199019	1.3520767428325	39.1163419408968	50	273	regulation of ion transport
GO:0002292	0.0381458173915316	2.24950916230366	4.72834902582269	9	33	T cell differentiation involved in immune response
GO:0043550	0.0381458173915316	2.24950916230366	4.72834902582269	9	33	regulation of lipid kinase activity
GO:0048635	0.0381458173915316	2.24950916230366	4.72834902582269	9	33	negative regulation of muscle organ development
GO:2000378	0.0381458173915316	2.24950916230366	4.72834902582269	9	33	negative regulation of reactive oxygen species metabolic process
GO:0050710	0.0381634228292554	2.39895356442119	4.01193250675865	8	28	negative regulation of cytokine secretion
GO:0060323	0.0381634228292554	2.39895356442119	4.01193250675865	8	28	head morphogenesis
GO:0030218	0.0382807849285175	1.73089875111508	10.8895310897735	17	76	erythrocyte differentiation
GO:0031145	0.0382807849285175	1.73089875111508	10.8895310897735	17	76	anaphase-promoting complex-dependent catabolic process
GO:1903169	0.0382807849285175	1.73089875111508	10.8895310897735	17	76	regulation of calcium ion transmembrane transport
GO:1904591	0.0382807849285175	1.73089875111508	10.8895310897735	17	76	positive regulation of protein import
GO:0044344	0.0384007577848496	1.64654464019649	13.3253472545912	20	93	cellular response to fibroblast growth factor stimulus
GO:0030217	0.0386600380449555	1.54997136311569	17.4805630651627	25	122	T cell differentiation
GO:0007623	0.0391115523653	1.5331231102633	18.3402628880395	26	128	circadian rhythm
GO:0050714	0.0391115523653	1.5331231102633	18.3402628880395	26	128	positive regulation of protein secretion
GO:0010288	0.0391735234372387	3.32934435741224	2.00596625337932	5	14	response to lead ion
GO:0010758	0.0391735234372387	3.32934435741224	2.00596625337932	5	14	regulation of macrophage chemotaxis
GO:0014912	0.0391735234372387	3.32934435741224	2.00596625337932	5	14	negative regulation of smooth muscle cell migration
GO:0018149	0.0391735234372387	3.32934435741224	2.00596625337932	5	14	peptide cross-linking
GO:0032369	0.0391735234372387	3.32934435741224	2.00596625337932	5	14	negative regulation of lipid transport
GO:0034162	0.0391735234372387	3.32934435741224	2.00596625337932	5	14	toll-like receptor 9 signaling pathway
GO:0035728	0.0391735234372387	3.32934435741224	2.00596625337932	5	14	response to hepatocyte growth factor
GO:0045577	0.0391735234372387	3.32934435741224	2.00596625337932	5	14	regulation of B cell differentiation
GO:0071800	0.0391735234372387	3.32934435741224	2.00596625337932	5	14	podosome assembly
GO:0071850	0.0391735234372387	3.32934435741224	2.00596625337932	5	14	mitotic cell cycle arrest
GO:0072215	0.0391735234372387	3.32934435741224	2.00596625337932	5	14	regulation of metanephros development
GO:0060071	0.0394431684454288	1.61822610107571	14.1850470774681	21	99	Wnt signaling pathway, planar cell polarity pathway
GO:1903321	0.0394720208105402	1.51786222689856	19.1999627109164	27	134	negative regulation of protein modification by small protein conjugation or removal
GO:0051235	0.0394785251200302	1.41272782678164	28.6566607625618	38	200	maintenance of location
GO:0031669	0.0397505663999121	1.50397614314115	20.0596625337932	28	140	cellular response to nutrient levels
GO:0009132	0.0399010970042399	1.68972185648453	11.7492309126503	18	82	nucleoside diphosphate metabolic process
GO:1902107	0.0399010970042399	1.68972185648453	11.7492309126503	18	82	positive regulation of leukocyte differentiation
GO:0007033	0.0399553693003979	1.49128862590401	20.9193623566701	29	146	vacuole organization
GO:0032386	0.0401478797920633	1.2872681179059	55.450638575557	68	387	regulation of intracellular transport
GO:0046209	0.040383273412707	1.94658396101019	7.02088188682763	12	49	nitric oxide metabolic process
GO:0009855	0.0409631381414768	1.74717590102205	10.1731145707094	16	71	determination of bilateral symmetry
GO:0007610	0.0412719173358588	1.33436492585429	41.1223081942761	52	287	behavior
GO:0048568	0.0412719173358588	1.33436492585429	41.1223081942761	52	287	embryonic organ development
GO:0010595	0.041286744163058	1.82728596305918	8.59699822876853	14	60	positive regulation of endothelial cell migration
GO:0007565	0.0416711154657166	1.55162782764429	16.7641465460986	24	117	female pregnancy
GO:0009746	0.0416711154657166	1.55162782764429	16.7641465460986	24	117	response to hexose
GO:0051656	0.0423078641136577	1.31056767276199	46.5670737391629	58	325	establishment of organelle localization
GO:0002260	0.0423437667281687	2.00021843599825	6.30446536776359	11	44	lymphocyte homeostasis
GO:0019915	0.0423437667281687	2.00021843599825	6.30446536776359	11	44	lipid storage
GO:0030301	0.0423437667281687	2.00021843599825	6.30446536776359	11	44	cholesterol transport
GO:0001711	0.0430208460390989	3.99391171993912	1.43283303812809	4	10	endodermal cell fate commitment
GO:0002544	0.0430208460390989	3.99391171993912	1.43283303812809	4	10	chronic inflammatory response
GO:0006534	0.0430208460390989	3.99391171993912	1.43283303812809	4	10	cysteine metabolic process
GO:0006691	0.0430208460390989	3.99391171993912	1.43283303812809	4	10	leukotriene metabolic process
GO:0009415	0.0430208460390989	3.99391171993912	1.43283303812809	4	10	response to water
GO:0010818	0.0430208460390989	3.99391171993912	1.43283303812809	4	10	T cell chemotaxis
GO:0019377	0.0430208460390989	3.99391171993912	1.43283303812809	4	10	glycolipid catabolic process
GO:0030213	0.0430208460390989	3.99391171993912	1.43283303812809	4	10	hyaluronan biosynthetic process
GO:0031000	0.0430208460390989	3.99391171993912	1.43283303812809	4	10	response to caffeine
GO:0032616	0.0430208460390989	3.99391171993912	1.43283303812809	4	10	interleukin-13 production
GO:0032656	0.0430208460390989	3.99391171993912	1.43283303812809	4	10	regulation of interleukin-13 production
GO:0033631	0.0430208460390989	3.99391171993912	1.43283303812809	4	10	cell-cell adhesion mediated by integrin
GO:0034058	0.0430208460390989	3.99391171993912	1.43283303812809	4	10	endosomal vesicle fusion
GO:0035459	0.0430208460390989	3.99391171993912	1.43283303812809	4	10	cargo loading into vesicle
GO:0045540	0.0430208460390989	3.99391171993912	1.43283303812809	4	10	regulation of cholesterol biosynthetic process
GO:0045837	0.0430208460390989	3.99391171993912	1.43283303812809	4	10	negative regulation of membrane potential
GO:0048642	0.0430208460390989	3.99391171993912	1.43283303812809	4	10	negative regulation of skeletal muscle tissue development
GO:0050482	0.0430208460390989	3.99391171993912	1.43283303812809	4	10	arachidonic acid secretion
GO:0051023	0.0430208460390989	3.99391171993912	1.43283303812809	4	10	regulation of immunoglobulin secretion
GO:0051315	0.0430208460390989	3.99391171993912	1.43283303812809	4	10	attachment of mitotic spindle microtubules to kinetochore
GO:0060347	0.0430208460390989	3.99391171993912	1.43283303812809	4	10	heart trabecula formation
GO:0070233	0.0430208460390989	3.99391171993912	1.43283303812809	4	10	negative regulation of T cell apoptotic process
GO:0070293	0.0430208460390989	3.99391171993912	1.43283303812809	4	10	renal absorption
GO:0071801	0.0430208460390989	3.99391171993912	1.43283303812809	4	10	regulation of podosome assembly
GO:0090036	0.0430208460390989	3.99391171993912	1.43283303812809	4	10	regulation of protein kinase C signaling
GO:1901213	0.0430208460390989	3.99391171993912	1.43283303812809	4	10	regulation of transcription from RNA polymerase II promoter involved in heart development
GO:1903671	0.0430208460390989	3.99391171993912	1.43283303812809	4	10	negative regulation of sprouting angiogenesis
GO:1903963	0.0430208460390989	3.99391171993912	1.43283303812809	4	10	arachidonate transport
GO:2001028	0.0430208460390989	3.99391171993912	1.43283303812809	4	10	positive regulation of endothelial cell chemotaxis
GO:0006665	0.0434416897634803	1.59756688153368	14.3283303812809	21	100	sphingolipid metabolic process
GO:0090175	0.0434416897634803	1.59756688153368	14.3283303812809	21	100	regulation of establishment of planar polarity
GO:0098742	0.0434416897634803	1.59756688153368	14.3283303812809	21	100	cell-cell adhesion via plasma-membrane adhesion molecules
GO:1900182	0.0434416897634803	1.59756688153368	14.3283303812809	21	100	positive regulation of protein localization to nucleus
GO:0006446	0.0438010406465623	1.76605859163639	9.45669805164538	15	66	regulation of translational initiation
GO:0006919	0.0438010406465623	1.76605859163639	9.45669805164538	15	66	activation of cysteine-type endopeptidase activity involved in apoptotic process
GO:0043467	0.0438010406465623	1.76605859163639	9.45669805164538	15	66	regulation of generation of precursor metabolites and energy
GO:0051208	0.0438010406465623	1.76605859163639	9.45669805164538	15	66	sequestering of calcium ion
GO:0099504	0.0438010406465623	1.76605859163639	9.45669805164538	15	66	synaptic vesicle cycle
GO:1900407	0.0438577380268656	1.85795525559305	7.88058170970448	13	55	regulation of cellular response to oxidative stress
GO:0019985	0.0441091658678163	2.06873969694917	5.58804884869954	10	39	translesion synthesis
GO:0035710	0.0441091658678163	2.06873969694917	5.58804884869954	10	39	CD4-positive, alpha-beta T cell activation
GO:0097300	0.0441091658678163	2.06873969694917	5.58804884869954	10	39	programmed necrotic cell death
GO:0006471	0.0441096754223019	2.76651761041049	2.72238277244337	6	19	protein ADP-ribosylation
GO:0009147	0.0441096754223019	2.76651761041049	2.72238277244337	6	19	pyrimidine nucleoside triphosphate metabolic process
GO:0033032	0.0441096754223019	2.76651761041049	2.72238277244337	6	19	regulation of myeloid cell apoptotic process
GO:0033198	0.0441096754223019	2.76651761041049	2.72238277244337	6	19	response to ATP
GO:0045648	0.0441096754223019	2.76651761041049	2.72238277244337	6	19	positive regulation of erythrocyte differentiation
GO:0045687	0.0441096754223019	2.76651761041049	2.72238277244337	6	19	positive regulation of glial cell differentiation
GO:0055081	0.0441096754223019	2.76651761041049	2.72238277244337	6	19	anion homeostasis
GO:0060330	0.0441096754223019	2.76651761041049	2.72238277244337	6	19	regulation of response to interferon-gamma
GO:0044724	0.0442611393768173	1.57419456231337	15.1880302041577	22	106	single-organism carbohydrate catabolic process
GO:0033673	0.0453835435691622	1.401035639413	28.0835275473105	37	196	negative regulation of kinase activity
GO:0010517	0.045517492108306	2.15929319371728	4.8716323296355	9	34	regulation of phospholipase activity
GO:0032760	0.045517492108306	2.15929319371728	4.8716323296355	9	34	positive regulation of tumor necrosis factor production
GO:0042246	0.045517492108306	2.15929319371728	4.8716323296355	9	34	tissue regeneration
GO:0071277	0.045517492108306	2.15929319371728	4.8716323296355	9	34	cellular response to calcium ion
GO:1903557	0.045517492108306	2.15929319371728	4.8716323296355	9	34	positive regulation of tumor necrosis factor superfamily cytokine production
GO:0009799	0.0459299489534487	1.71578848501925	10.3163978745222	16	72	specification of symmetry
GO:0002755	0.0460774774166867	2.46870434448289	3.43879929150741	7	24	MyD88-dependent toll-like receptor signaling pathway
GO:0031641	0.0460774774166867	2.46870434448289	3.43879929150741	7	24	regulation of myelination
GO:1902175	0.0460774774166867	2.46870434448289	3.43879929150741	7	24	regulation of oxidative stress-induced intrinsic apoptotic signaling pathway
GO:0000266	0.0463125080223662	2.28446852907285	4.15521581057146	8	29	mitochondrial fission
GO:0001961	0.0463125080223662	2.28446852907285	4.15521581057146	8	29	positive regulation of cytokine-mediated signaling pathway
GO:0007528	0.0463125080223662	2.28446852907285	4.15521581057146	8	29	neuromuscular junction development
GO:0021545	0.0463125080223662	2.28446852907285	4.15521581057146	8	29	cranial nerve development
GO:0035924	0.0463125080223662	2.28446852907285	4.15521581057146	8	29	cellular response to vascular endothelial growth factor stimulus
GO:0042093	0.0463125080223662	2.28446852907285	4.15521581057146	8	29	T-helper cell differentiation
GO:0048599	0.0463125080223662	2.28446852907285	4.15521581057146	8	29	oocyte development
GO:0051973	0.0463125080223662	2.28446852907285	4.15521581057146	8	29	positive regulation of telomerase activity
GO:1901031	0.0463125080223662	2.28446852907285	4.15521581057146	8	29	regulation of response to reactive oxygen species
GO:0045621	0.046468820793913	1.89515099223468	7.16416519064044	12	50	positive regulation of lymphocyte differentiation
GO:0042180	0.0465164583846703	1.4369613725393	23.7850284329263	32	166	cellular ketone metabolic process
GO:1904950	0.0466665001318813	1.46590174531351	21.2059289642957	29	148	negative regulation of establishment of protein localization
GO:0071260	0.0467895505912963	1.78821195568656	8.74028153258134	14	61	cellular response to mechanical stimulus
GO:0070374	0.0468141350311504	1.60228521204131	13.6119138622168	20	95	positive regulation of ERK1 and ERK2 cascade
GO:0006644	0.0482700063265085	1.30386700001825	45.1342407010348	56	315	phospholipid metabolic process
GO:0006140	0.0484700158881437	1.55550378567268	15.3313135079705	22	107	regulation of nucleotide metabolic process
GO:0034109	0.0490627859883473	1.94117647058824	6.4477486715764	11	45	homotypic cell-cell adhesion
GO:0070265	0.0490627859883473	1.94117647058824	6.4477486715764	11	45	necrotic cell death
GO:0006873	0.0492494163555061	1.29557007988381	46.9969236506013	58	328	cellular ion homeostasis
GO:0045446	0.0492516431919651	1.73190639846356	9.59998135545819	15	67	endothelial cell differentiation
GO:0050806	0.0492516431919651	1.73190639846356	9.59998135545819	15	67	positive regulation of synaptic transmission
GO:0097435	0.0497924279679484	1.26593053013425	57.0267549174979	69	398	supramolecular fiber organization
GO:0031623	0.0499161404301027	1.81454861746933	8.02386501351729	13	56	receptor internalization
GO:0071230	0.0499161404301027	1.81454861746933	8.02386501351729	13	56	cellular response to amino acid stimulus
