# Supplementary material for: Dissociation of nanosilicates induces downstream endochondral differentiation gene expression program
Source: Sci Adv. 2022 Apr 27;8(17):eabl9404. doi: 10.1126/sciadv.abl9404 (PMC9045714; doi:10.1126/sciadv.abl9404)
Supplement: Supplementary file 3 — Data files S1 to S6 [file sciadv.abl9404_data_files_s1_to_s6.zip › sciadv.abl9404_data_file_s4.txt]

GOBPID	Pvalue	OddsRatio	ExpCount	Count	Size	Term
GO:0006614	1.86056031577126e-25	12.8757809628813	31.8016220751375	80	92	SRP-dependent cotranslational protein targeting to membrane
GO:0006613	2.49697641745337e-25	11.4564532019704	33.5299711009602	83	97	cotranslational protein targeting to membrane
GO:0072599	4.00082320029844e-23	8.64360736231968	35.949659737112	85	104	establishment of protein localization to endoplasmic reticulum
GO:0045047	6.45370729042208e-23	8.90548659003831	34.9126503216183	83	101	protein targeting to ER
GO:0000184	3.09643033085851e-21	6.35244152970923	41.4803766197446	92	120	nuclear-transcribed mRNA catabolic process, nonsense-mediated decay
GO:0070972	6.08685067440147e-20	5.73522694833	42.5173860352382	92	123	protein localization to endoplasmic reticulum
GO:0019058	6.99757762960937e-19	2.51949645665354	133.428544793512	217	386	viral life cycle
GO:0006612	2.67704180208088e-17	3.87103946637021	57.0355178521488	110	165	protein targeting to membrane
GO:0006413	1.1248144948173e-15	3.37185520667291	62.5662347347814	115	181	translational initiation
GO:0044033	6.16351831742586e-14	2.91406223103565	70.1709704484012	122	203	multi-organism metabolic process
GO:0006402	1.06135128656658e-13	2.78400602598707	75.0103477207048	128	217	mRNA catabolic process
GO:0001817	1.23407499242521e-13	2.16438068491691	132.737205183183	202	384	regulation of cytokine production
GO:0019080	2.23023690581746e-13	3.03497975065513	62.2205649296169	110	180	viral gene expression
GO:0006401	3.12652119664049e-13	2.60164670740881	82.6150834343246	137	239	RNA catabolic process
GO:0019083	1.65138361069499e-12	3.00995670995671	58.4181970728069	103	169	viral transcription
GO:0034655	3.97475664753163e-12	2.18160693620382	113.034026288804	173	327	nucleobase-containing compound catabolic process
GO:0000956	4.23726876491679e-12	2.68990929705215	69.4796308380722	117	201	nuclear-transcribed mRNA catabolic process
GO:1901361	4.52291547062838e-12	2.08769749119139	126.860818495385	190	367	organic cyclic compound catabolic process
GO:0019439	5.67847363902848e-12	2.10293924801596	123.058450638576	185	356	aromatic compound catabolic process
GO:0046700	1.85803526651665e-11	2.08060009718173	120.293092197259	180	348	heterocycle catabolic process
GO:0044270	3.11771664607301e-11	2.05513689715263	121.675771417917	181	352	cellular nitrogen compound catabolic process
GO:0009306	1.05639910488993e-10	2.1435507217241	101.972592523539	155	295	protein secretion
GO:0048514	1.08617140462432e-10	2.01935622815301	120.638762002424	178	349	blood vessel morphogenesis
GO:1901342	1.9748733337962e-10	2.80917263660626	53.5788198005034	92	155	regulation of vasculature development
GO:0006954	2.95932935886531e-10	1.98365590975391	120.984431807588	177	350	inflammatory response
GO:0090150	3.40267885059371e-10	2.0501642281278	108.88598862683	162	315	establishment of protein localization to membrane
GO:0034340	4.90841888417161e-10	5.1738362193594	21.7771977253659	46	63	response to type I interferon
GO:0002790	5.26403823967575e-10	2.05210322336705	106.120630185513	158	307	peptide secretion
GO:0045765	5.33099973270076e-10	2.86556164078427	49.0851123333644	85	142	regulation of angiogenesis
GO:0001525	5.99816486714069e-10	2.08588497530021	100.589913302881	151	291	angiogenesis
GO:0006986	9.56072765007793e-10	2.70328047263682	53.2331499953389	90	154	response to unfolded protein
GO:0002237	1.29261374331848e-09	2.33678471210883	71.8993194742239	114	208	response to molecule of bacterial origin
GO:0002683	1.62826793010571e-09	2.20936500685244	81.578074018831	126	236	negative regulation of immune system process
GO:0060337	1.99994181473675e-09	5.13521487039563	20.3945185047077	43	59	type I interferon signaling pathway
GO:0071357	1.99994181473675e-09	5.13521487039563	20.3945185047077	43	59	cellular response to type I interferon
GO:0032496	3.11496269594274e-09	2.3317001636257	68.7882912277431	109	199	response to lipopolysaccharide
GO:0034976	6.36997806550364e-09	2.13060918628229	82.9607532394891	126	240	response to endoplasmic reticulum stress
GO:0044236	6.41690327691328e-09	3.46957191780822	31.1102824648084	58	90	multicellular organism metabolic process
GO:2001233	6.75613720960159e-09	1.93293885601578	109.922998042323	159	318	regulation of apoptotic signaling pathway
GO:0035966	1.23217596282759e-08	2.40208967616939	59.109536683136	95	171	response to topologically incorrect protein
GO:0044259	1.2989249782627e-08	3.56208595209784	28.6905938286567	54	83	multicellular organismal macromolecule metabolic process
GO:0032101	1.45943208494631e-08	1.78619526761123	136.885242845157	190	396	regulation of response to external stimulus
GO:0009617	1.96293537597336e-08	2.00193190463572	92.2938379789317	136	267	response to bacterium
GO:0001819	3.85971768431674e-08	2.0217954724314	85.7261116808054	127	248	positive regulation of cytokine production
GO:0034341	4.08671864648378e-08	3.24617478177171	30.7646126596439	56	89	response to interferon-gamma
GO:0052548	4.42563539416336e-08	2.06252986144291	80.1953947981728	120	232	regulation of endopeptidase activity
GO:0032963	4.69692445487109e-08	3.42828038934581	27.9992542183276	52	81	collagen metabolic process
GO:0030855	5.79475220287484e-08	1.81162929431168	118.564743171437	166	343	epithelial cell differentiation
GO:0036293	1.37733044592132e-07	1.91186553089183	92.9851775892607	134	269	response to decreased oxygen levels
GO:0051701	1.89914784874374e-07	2.34049898580122	52.1961405798452	83	151	interaction with host
GO:1903901	1.92258626466238e-07	3.65274349724701	23.1598769460241	44	67	negative regulation of viral life cycle
GO:0050727	2.05479021533531e-07	2.29094576354378	54.615829215997	86	158	regulation of inflammatory response
GO:0001666	2.13117683400489e-07	1.91040241680499	90.2198191479444	130	261	response to hypoxia
GO:0050708	2.26067631996573e-07	1.97311949347143	81.2324042136665	119	235	regulation of protein secretion
GO:0051607	2.4224371723186e-07	2.2507255985267	56.3441782418197	88	163	defense response to virus
GO:0009611	2.74497011644981e-07	1.69860881621961	134.465554209005	182	389	response to wounding
GO:2001242	2.77593550395432e-07	2.43530350319809	46.3197538920481	75	134	regulation of intrinsic apoptotic signaling pathway
GO:0019221	3.16899734205198e-07	1.73385298649506	122.712780833411	168	355	cytokine-mediated signaling pathway
GO:0022407	3.22732014202675e-07	1.99265034260122	76.7386967465275	113	222	regulation of cell-cell adhesion
GO:0070482	3.40817887766128e-07	1.84552987861811	97.4788850563997	138	282	response to oxygen levels
GO:0002275	3.62553549211073e-07	1.71905481340119	125.478139274727	171	363	myeloid cell activation involved in immune response
GO:0002444	3.66826157924953e-07	1.71262031697675	127.20648830055	173	368	myeloid leukocyte mediated immunity
GO:0006979	3.86850814698204e-07	1.77674241268873	110.268667847488	153	319	response to oxidative stress
GO:0098602	4.21498473413507e-07	1.68738854765207	133.428544793512	180	386	single organism cell adhesion
GO:0032103	4.93878846210543e-07	2.28284192088746	51.5048009695162	81	149	positive regulation of response to external stimulus
GO:0045071	4.99959824429316e-07	5.19650007415097	14.1724620117461	30	41	negative regulation of viral genome replication
GO:0046683	5.38583295563532e-07	3.11980504691628	27.3079146079985	49	79	response to organophosphorus
GO:0052547	5.39745864012684e-07	1.89274199263039	86.4174512911345	124	250	regulation of peptidase activity
GO:0043299	6.23304830474892e-07	1.705727029438	123.749790248905	168	358	leukocyte degranulation
GO:0098542	6.23359824566147e-07	1.93865020190331	79.1583853826792	115	229	defense response to other organism
GO:0002791	6.71168423552708e-07	1.89174297896839	85.0347720704764	122	246	regulation of peptide secretion
GO:2001234	7.12983913507706e-07	2.12838762753124	59.8008762934651	91	173	negative regulation of apoptotic signaling pathway
GO:0001818	7.13157061534596e-07	2.24943359585716	51.8504707746807	81	150	negative regulation of cytokine production
GO:0030198	7.22729028425671e-07	1.95629385344056	76.0473571361984	111	220	extracellular matrix organization
GO:0043062	7.22729028425671e-07	1.95629385344056	76.0473571361984	111	220	extracellular structure organization
GO:0048525	7.67970669552333e-07	2.92202986227314	29.7276032441503	52	86	negative regulation of viral process
GO:0045766	8.1913193667136e-07	2.9522957217789	29.0362636338212	51	84	positive regulation of angiogenesis
GO:2001243	8.71827757540499e-07	2.98446897211591	28.3449240234921	50	82	negative regulation of intrinsic apoptotic signaling pathway
GO:0034620	8.86152555891502e-07	2.46545222149452	41.13470681458	67	119	cellular response to unfolded protein
GO:1904018	9.44042771775531e-07	2.74440419018732	32.8386314906311	56	95	positive regulation of vasculature development
GO:0009615	9.63620636271629e-07	1.93822882705285	76.3930269413629	111	221	response to virus
GO:0050866	1.01914773871333e-06	2.76596740962727	32.147291880302	55	93	negative regulation of cell activation
GO:0042119	1.29404780540836e-06	1.70220249835634	117.182063950778	159	339	neutrophil activation
GO:0051591	1.44682770442289e-06	3.71331488623493	19.3575090892141	37	56	response to cAMP
GO:0042110	1.49507710070861e-06	1.84625248670464	86.07178148597	122	249	T cell activation
GO:0043901	1.53295924589895e-06	2.53545498980699	36.9866691526056	61	107	negative regulation of multi-organism process
GO:0030968	1.61278839393021e-06	2.43776676193398	40.0976973990864	65	116	endoplasmic reticulum unfolded protein response
GO:0030260	1.77090381978171e-06	2.71493388644024	31.8016220751375	54	92	entry into host cell
GO:0044409	1.77090381978171e-06	2.71493388644024	31.8016220751375	54	92	entry into host
GO:0051806	1.77090381978171e-06	2.71493388644024	31.8016220751375	54	92	entry into cell of other organism involved in symbiotic interaction
GO:0051828	1.77090381978171e-06	2.71493388644024	31.8016220751375	54	92	entry into other organism involved in symbiotic interaction
GO:0060326	1.89620883022838e-06	2.24343259702725	48.0481029178708	75	139	cell chemotaxis
GO:0042060	1.95481161756678e-06	1.7031096802517	112.688356483639	153	326	wound healing
GO:0034599	2.1447045263685e-06	1.95724923199279	69.1339610329076	101	200	cellular response to oxidative stress
GO:0097193	2.15960251275782e-06	1.83060878193125	85.7261116808054	121	248	intrinsic apoptotic signaling pathway
GO:0002283	2.21095140653642e-06	1.68791755238384	115.453714924956	156	334	neutrophil activation involved in immune response
GO:0043312	2.21095140653642e-06	1.68791755238384	115.453714924956	156	334	neutrophil degranulation
GO:0014074	2.23193888615169e-06	2.78279620297668	29.7276032441503	51	86	response to purine-containing compound
GO:0007162	2.2796318804115e-06	2.15786449679333	52.1961405798452	80	151	negative regulation of cell adhesion
GO:0036230	2.48423198061592e-06	1.67356309096536	118.219073366272	159	342	granulocyte activation
GO:1902532	2.49009752326103e-06	1.63490445683224	130.317516547031	173	377	negative regulation of intracellular signal transduction
GO:0010035	3.06176715714408e-06	1.67031930932225	116.836394145614	157	338	response to inorganic substance
GO:1903037	3.50612273983192e-06	2.00462058160856	61.5292253192878	91	178	regulation of leukocyte cell-cell adhesion
GO:0050900	3.62207285124955e-06	1.90015326885471	72.2449892793885	104	209	leukocyte migration
GO:0061061	3.63460192353175e-06	1.60519285389497	136.193903234828	179	394	muscle structure development
GO:0002446	3.78897842547016e-06	1.6549861780631	118.910412976601	159	344	neutrophil mediated immunity
GO:0007159	4.42324812513778e-06	1.93716825902335	66.7142723967558	97	193	leukocyte cell-cell adhesion
GO:0050863	4.42735527894755e-06	2.03375803559864	57.7268574624779	86	167	regulation of T cell activation
GO:0016337	4.66241361725012e-06	1.65158125241408	117.527733755943	157	340	single organismal cell-cell adhesion
GO:0048771	5.23021158479277e-06	2.61295059311298	31.1102824648084	52	90	tissue remodeling
GO:0071346	5.26055353445606e-06	2.83159211430384	26.6165749976694	46	77	cellular response to interferon-gamma
GO:0022408	6.191616725144e-06	2.65134256728024	29.7276032441503	50	86	negative regulation of cell-cell adhesion
GO:0051272	6.91703241554085e-06	1.68378876763709	104.39228115969	141	302	positive regulation of cellular component movement
GO:0002695	7.29587648639107e-06	2.69431051108968	28.3449240234921	48	82	negative regulation of leukocyte activation
GO:0010573	7.30344546730986e-06	8.55487804878049	7.60473571361984	18	22	vascular endothelial growth factor production
GO:0010574	7.30344546730986e-06	8.55487804878049	7.60473571361984	18	22	regulation of vascular endothelial growth factor production
GO:0042098	1.03393117198099e-05	2.45496129486277	33.1843012957957	54	96	T cell proliferation
GO:0035967	1.16209338893605e-05	2.12144710613143	46.6654236972126	71	135	cellular response to topologically incorrect protein
GO:0070661	1.17249246596043e-05	2.0815419728706	49.0851123333644	74	142	leukocyte proliferation
GO:0010575	1.21824782917416e-05	10.1350668111231	6.56772629812622	16	19	positive regulation of vascular endothelial growth factor production
GO:2000147	1.30319018244161e-05	1.66594649585798	101.972592523539	137	295	positive regulation of cell motility
GO:0051046	1.31289870617541e-05	1.57339816062965	130.663186352195	170	378	regulation of secretion
GO:0008202	1.36269138849608e-05	1.96087061863996	57.3811876573133	84	166	steroid metabolic process
GO:0040017	1.60752413353142e-05	1.62974561485574	109.231658431994	145	316	positive regulation of locomotion
GO:0031349	1.75125041566717e-05	1.68314073620571	94.7135266150834	128	274	positive regulation of defense response
GO:0032943	1.800036279287e-05	2.09099264705882	46.3197538920481	70	134	mononuclear cell proliferation
GO:0035239	1.82826958235358e-05	1.7265664160401	85.3804418756409	117	247	tube morphogenesis
GO:0019079	1.88379441066878e-05	2.42071836473288	32.147291880302	52	93	viral genome replication
GO:1902236	1.89040973054258e-05	13.2969680563075	5.53071688263261	14	16	negative regulation of endoplasmic reticulum stress-induced intrinsic apoptotic signaling pathway
GO:0050865	1.95843935953993e-05	1.67334790784078	95.7505360305771	129	277	regulation of cell activation
GO:0046649	2.03180914126963e-05	1.57812274159512	122.712780833411	160	355	lymphocyte activation
GO:0050663	2.08785647443654e-05	2.33336374973386	34.5669805164538	55	100	cytokine secretion
GO:0032922	2.11178323457518e-05	3.57004486133768	15.9008110375688	30	46	circadian regulation of gene expression
GO:2001236	2.48187365741363e-05	2.0989819946781	44.2457350610609	67	128	regulation of extrinsic apoptotic signaling pathway
GO:0071222	2.49114669041628e-05	2.26734113941386	36.2953295422765	57	105	cellular response to lipopolysaccharide
GO:0030335	2.70256072591552e-05	1.63870700993374	100.589913302881	134	291	positive regulation of cell migration
GO:0046651	2.77012612811395e-05	2.06055492580379	45.9740840868836	69	133	lymphocyte proliferation
GO:0036294	3.01264902652791e-05	1.91312741312741	56.6898480469842	82	164	cellular response to decreased oxygen levels
GO:0051250	3.01692433361103e-05	2.66901254773595	24.8882259718467	42	72	negative regulation of lymphocyte activation
GO:0050921	3.0183068801879e-05	2.49021973352757	28.6905938286567	47	83	positive regulation of chemotaxis
GO:0000302	3.03288196983161e-05	1.87082840732432	60.8378857089587	87	176	response to reactive oxygen species
GO:0032479	3.05454462921098e-05	2.28231114390793	34.9126503216183	55	101	regulation of type I interferon production
GO:0071456	3.14303245363181e-05	1.93716924207417	54.2701594108325	79	157	cellular response to hypoxia
GO:0001101	3.26539116993927e-05	1.74955652897947	76.0473571361984	105	220	response to acid chemical
GO:0040013	3.33683156393598e-05	1.83369177713429	64.2945837606041	91	186	negative regulation of locomotion
GO:0042330	3.56959900675603e-05	1.59679213281581	108.88598862683	143	315	taxis
GO:0030574	3.76252475678647e-05	3.27910736409513	16.9378204530624	31	49	collagen catabolic process
GO:0001704	3.76894811382665e-05	2.39675965830653	30.4189428544794	49	88	formation of primary germ layer
GO:0030199	3.82701759106287e-05	4.6488213661301	10.7157639601007	22	31	collagen fibril organization
GO:0002698	3.84244927439837e-05	2.75267254171588	22.8142071408595	39	66	negative regulation of immune effector process
GO:0010817	3.90149862912753e-05	1.7038684958596	82.2694136291601	112	238	regulation of hormone levels
GO:0046718	3.97063912611697e-05	2.54221251819505	26.6165749976694	44	77	viral entry into host cell
GO:0032102	4.0497251992381e-05	1.96476946126093	50.4677915540226	74	146	negative regulation of response to external stimulus
GO:0002697	4.1566600994925e-05	1.78460149017837	68.7882912277431	96	199	regulation of immune effector process
GO:0030323	4.26310933310802e-05	2.06942538201116	43.2087256455673	65	125	respiratory tube development
GO:0044283	4.2963526593232e-05	1.54934463926416	122.367111028246	158	354	small molecule biosynthetic process
GO:0032606	4.41774522275203e-05	2.23343098939374	35.2583201267829	55	102	type I interferon production
GO:0072006	4.5780338137035e-05	2.31667252627056	32.147291880302	51	93	nephron development
GO:0071219	4.60696529304993e-05	2.17106634434596	37.6780087629347	58	109	cellular response to molecule of bacterial origin
GO:0001763	4.63910513753132e-05	1.99650455802352	47.3567633075417	70	137	morphogenesis of a branching structure
GO:0097435	4.72019338933985e-05	1.50953406637482	137.576582455486	175	398	supramolecular fiber organization
GO:0006935	4.78343032358095e-05	1.58518110318382	108.540318821665	142	314	chemotaxis
GO:0035455	4.81933351204867e-05	12.3438430311231	5.18504707746807	13	15	response to interferon-alpha
GO:0043900	5.01876786322383e-05	1.6330639684911	94.7135266150834	126	274	regulation of multi-organism process
GO:0045596	5.03818974868371e-05	1.51851993672641	132.391535378018	169	383	negative regulation of cell differentiation
GO:0071229	5.17245147856103e-05	1.99753928401909	46.6654236972126	69	135	cellular response to acid chemical
GO:0072604	5.19238372363148e-05	6.46101327553509	7.60473571361984	17	22	interleukin-6 secretion
GO:0010951	5.28835576738204e-05	2.07437207322265	41.8260464249091	63	121	negative regulation of endopeptidase activity
GO:0060333	5.52554200464475e-05	2.94326223585886	19.3575090892141	34	56	interferon-gamma-mediated signaling pathway
GO:0002694	5.5535836992544e-05	1.65327833436305	88.8371399272863	119	257	regulation of leukocyte activation
GO:0045069	5.6459216017645e-05	2.62851126236228	23.8512165563531	40	69	regulation of viral genome replication
GO:1903530	5.66218701972398e-05	1.53910510979948	122.021441223082	157	353	regulation of secretion by cell
GO:0060562	5.79078313219173e-05	1.71722989781469	76.0473571361984	104	220	epithelial tube morphogenesis
GO:0009991	5.9613081805207e-05	1.59144293010679	103.700941549361	136	300	response to extracellular stimulus
GO:0045861	5.98046104947821e-05	1.81039624547021	62.5662347347814	88	181	negative regulation of proteolysis
GO:0045785	6.01797756184425e-05	1.6861367426348	81.2324042136665	110	235	positive regulation of cell adhesion
GO:0030595	6.02214972282322e-05	2.25469962204098	33.1843012957957	52	96	leukocyte chemotaxis
GO:0042129	6.08255754253857e-05	2.46708836372977	26.962244802834	44	78	regulation of T cell proliferation
GO:0051051	6.12485898563046e-05	1.61528962069979	96.7875454460707	128	280	negative regulation of transport
GO:0001503	6.14868745269703e-05	1.62186772790125	95.059196420248	126	275	ossification
GO:0042493	6.16125079045638e-05	1.65113148852246	88.1458003169572	118	255	response to drug
GO:0030336	6.1620146132147e-05	1.88764515116644	54.2701594108325	78	157	negative regulation of cell migration
GO:0070059	6.26644465486466e-05	3.04635473340588	17.974829868556	32	52	intrinsic apoptotic signaling pathway in response to endoplasmic reticulum stress
GO:0070663	6.49331694705138e-05	2.12900948366702	38.0236785680992	58	110	regulation of leukocyte proliferation
GO:0051249	6.53560460804446e-05	1.70433537024231	77.084366551692	105	223	regulation of lymphocyte activation
GO:0097191	6.66580022868538e-05	1.80903965995461	61.8748951244523	87	179	extrinsic apoptotic signaling pathway
GO:1904950	7.21824925906661e-05	1.91111722619703	51.1591311643516	74	148	negative regulation of establishment of protein localization
GO:0050679	7.22412599762936e-05	2.13304976879823	37.3323389577701	57	108	positive regulation of epithelial cell proliferation
GO:0018126	7.27919926039166e-05	8.86338206099982	5.87638668779715	14	17	protein hydroxylation
GO:0002009	7.75949701807428e-05	1.50186834844304	132.391535378018	168	383	morphogenesis of an epithelium
GO:0042542	8.03677875158122e-05	2.13726177437021	36.640999347441	56	106	response to hydrogen peroxide
GO:0031667	8.26441547984293e-05	1.60222262231955	96.4418756409061	127	279	response to nutrient levels
GO:1903573	8.41483984296094e-05	3.80401737242128	12.4441129859234	24	36	negative regulation of response to endoplasmic reticulum stress
GO:0050792	8.85673118356427e-05	1.70924730757048	73.2819986948821	100	212	regulation of viral process
GO:0048754	8.94036645477019e-05	2.14165600540791	35.949659737112	55	104	branching morphogenesis of an epithelial tube
GO:0030073	9.06243148048399e-05	2.08853967433445	38.3693483732637	58	111	insulin secretion
GO:0001649	9.4775981868403e-05	1.84161127502705	55.6528386314906	79	161	osteoblast differentiation
GO:0030947	9.64645194925428e-05	7.12327376116978	6.56772629812622	15	19	regulation of vascular endothelial growth factor receptor signaling pathway
GO:0048511	9.84842736997589e-05	1.70717350767226	72.590659084553	99	210	rhythmic process
GO:0050868	9.87213505605341e-05	2.85591836734694	19.0118392840496	33	55	negative regulation of T cell activation
GO:0010466	9.94314910136752e-05	2.00465020576132	42.5173860352382	63	123	negative regulation of peptidase activity
GO:0046879	0.000105697028851784	1.8405060708091	54.9614990211616	78	159	hormone secretion
GO:0032387	0.000106728824669491	2.21750352842448	32.147291880302	50	93	negative regulation of intracellular transport
GO:0043524	0.000106728824669491	2.21750352842448	32.147291880302	50	93	negative regulation of neuron apoptotic process
GO:0050714	0.00010818327302297	1.9700316763177	44.2457350610609	65	128	positive regulation of protein secretion
GO:0030324	0.000110886232045359	2.00600611768644	41.8260464249091	62	121	lung development
GO:0044243	0.000113467717620151	2.95035354908893	17.6291600633914	31	51	multicellular organismal catabolic process
GO:0051346	0.000114270519991709	1.65456	80.5410646033374	108	233	negative regulation of hydrolase activity
GO:0051271	0.000118670478185243	1.78451066961001	60.1465460986296	84	174	negative regulation of cellular component movement
GO:0044723	0.000120101322522004	1.53927710232548	110.268667847488	142	319	single-organism carbohydrate metabolic process
GO:0071216	0.000120686901573797	1.97075174391842	43.5543954507318	64	126	cellular response to biotic stimulus
GO:0009914	0.000123050722862418	1.81916090927502	55.9985084366552	79	162	hormone transport
GO:2000116	0.000123050722862418	1.81916090927502	55.9985084366552	79	162	regulation of cysteine-type endopeptidase activity
GO:0032944	0.000125183985968389	2.09852176293457	36.2953295422765	55	105	regulation of mononuclear cell proliferation
GO:1904036	0.000134758124543689	5.38341009663145	7.95040551878438	17	23	negative regulation of epithelial cell apoptotic process
GO:0008544	0.000142502249773818	1.79881963810883	57.0355178521488	80	165	epidermis development
GO:0030217	0.000150218236012938	1.97228926677638	42.1717162300736	62	122	T cell differentiation
GO:0051048	0.000155259341358937	2.10592225262198	34.9126503216183	53	101	negative regulation of secretion
GO:0014823	0.000156175100514105	3.39639657111827	13.481122401417	25	39	response to activity
GO:0030072	0.000162062341103585	1.93919119056331	43.9000652558963	64	127	peptide hormone secretion
GO:0002250	0.000164208532083137	1.77941302301703	58.0725272676424	81	168	adaptive immune response
GO:0002253	0.000167189049662406	1.51781551781552	112.688356483639	144	326	activation of immune response
GO:1901615	0.00016763483781156	1.58551493484027	91.6024983686026	120	265	organic hydroxy compound metabolic process
GO:0048598	0.0001689012294721	1.46433215796718	135.848233429663	170	393	embryonic morphogenesis
GO:0090066	0.000169267370388694	1.54538164865438	103.009601939032	133	298	regulation of anatomical structure size
GO:0070997	0.000173198575450663	1.64507755386577	77.7757061620211	104	225	neuron death
GO:0050920	0.000173515180378033	2.05707905938176	36.640999347441	55	106	regulation of chemotaxis
GO:0045662	0.000182420926755667	18.9778258518118	3.80236785680992	10	11	negative regulation of myoblast differentiation
GO:2000027	0.000183570973338212	1.70612358850092	66.7142723967558	91	193	regulation of organ morphogenesis
GO:0048010	0.000183809703902658	2.36694184826173	25.5795655821758	41	74	vascular endothelial growth factor receptor signaling pathway
GO:0072009	0.000183809703902658	2.36694184826173	25.5795655821758	41	74	nephron epithelium development
GO:1901652	0.00018402366706325	1.51539909959474	111.99701687331	143	324	response to peptide
GO:1901214	0.000186027517358007	1.69400513732464	68.4426214225785	93	198	regulation of neuron death
GO:1903039	0.000187014706045008	1.97396778584392	40.7890370094155	60	118	positive regulation of leukocyte cell-cell adhesion
GO:0071453	0.000188329342998761	1.76087805301288	59.109536683136	82	171	cellular response to oxygen levels
GO:0050729	0.00018846302253523	2.80945905694342	17.974829868556	31	52	positive regulation of inflammatory response
GO:0042326	0.000189771575446241	1.50234825515724	116.490724340449	148	337	negative regulation of phosphorylation
GO:0014065	0.00019254827668886	2.11401005813746	33.5299711009602	51	97	phosphatidylinositol 3-kinase signaling
GO:0050670	0.000193425108021146	2.05980295566502	35.949659737112	54	104	regulation of lymphocyte proliferation
GO:0022409	0.000193482924539101	1.90886631896788	44.93707467139	65	130	positive regulation of cell-cell adhesion
GO:1901215	0.000193482924539101	1.90886631896788	44.93707467139	65	130	negative regulation of neuron death
GO:0009612	0.000194128677629843	1.85652220389714	49.0851123333644	70	142	response to mechanical stimulus
GO:1902652	0.000199144275297734	2.26608049097132	27.9992542183276	44	81	secondary alcohol metabolic process
GO:0048332	0.000203103215283742	2.85440456769984	17.2834902582269	30	50	mesoderm morphogenesis
GO:0051781	0.000203103215283742	2.85440456769984	17.2834902582269	30	50	positive regulation of cell division
GO:0014066	0.000209158927772866	2.18496878768296	30.4189428544794	47	88	regulation of phosphatidylinositol 3-kinase signaling
GO:0016125	0.000209158927772866	2.18496878768296	30.4189428544794	47	88	sterol metabolic process
GO:0050707	0.000209158927772866	2.18496878768296	30.4189428544794	47	88	regulation of cytokine secretion
GO:0043491	0.000213485088366345	2.01541672694207	37.6780087629347	56	109	protein kinase B signaling
GO:0072073	0.0002144215816116	2.11834031954316	32.8386314906311	50	95	kidney epithelium development
GO:0006898	0.000215026829498878	1.74315725653657	60.1465460986296	83	174	receptor-mediated endocytosis
GO:0030098	0.000215026829498878	1.74315725653657	60.1465460986296	83	174	lymphocyte differentiation
GO:0061138	0.000215941409184202	1.90861690450055	44.2457350610609	64	128	morphogenesis of a branching epithelium
GO:0043588	0.000216600681553877	1.85553220394088	48.3937727230353	69	140	skin development
GO:0060541	0.000216600681553877	1.85553220394088	48.3937727230353	69	140	respiratory system development
GO:0071417	0.000217434201359693	1.47701420754165	124.786799664398	157	361	cellular response to organonitrogen compound
GO:0051402	0.000220057440333418	1.79232609996193	54.2701594108325	76	157	neuron apoptotic process
GO:0002181	0.000233771032745459	2.95935990338164	15.9008110375688	28	46	cytoplasmic translation
GO:0023061	0.000236363584727335	1.62880755608028	77.4300363568565	103	224	signal release
GO:1903531	0.000238774540727783	2.12287882928768	32.147291880302	49	93	negative regulation of secretion by cell
GO:0031099	0.000251437966765983	1.94023193577163	41.13470681458	60	119	regeneration
GO:0006364	0.00025536816949792	1.58820088163803	85.3804418756409	112	247	rRNA processing
GO:2000146	0.000260333234113443	1.75494242119361	57.0355178521488	79	165	negative regulation of cell motility
GO:0051148	0.000265073607928534	3.09067762085823	14.5181318169106	26	42	negative regulation of muscle cell differentiation
GO:0031960	0.000265680413724064	2.01912489133584	36.2953295422765	54	105	response to corticosteroid
GO:0043523	0.000269691333267282	1.85348825175438	47.0110935023772	67	136	regulation of neuron apoptotic process
GO:1905897	0.000272385742423991	2.42938596079242	22.8142071408595	37	66	regulation of response to endoplasmic reticulum stress
GO:0043281	0.000273496639594173	1.78887162731725	52.8874801901743	74	153	regulation of cysteine-type endopeptidase activity involved in apoptotic process
GO:0043903	0.000289691420428132	1.6152224824356	77.7757061620211	103	225	regulation of symbiosis, encompassing mutualism through parasitism
GO:0061615	0.000292102885347212	5.06536655832431	7.60473571361984	16	22	glycolytic process through fructose-6-phosphate
GO:0061620	0.000292102885347212	5.06536655832431	7.60473571361984	16	22	glycolytic process through glucose-6-phosphate
GO:0032787	0.000297960459382965	1.4622450123444	125.478139274727	157	363	monocarboxylic acid metabolic process
GO:0019674	0.000304666946220041	2.68137315499295	18.3204996737205	31	53	NAD metabolic process
GO:0050918	0.000307684215853901	3.36369898757958	12.4441129859234	23	36	positive chemotaxis
GO:0071277	0.000318738755009862	3.48512389220474	11.7527733755943	22	34	cellular response to calcium ion
GO:0002064	0.000318747696838711	1.87827932098765	43.9000652558963	63	127	epithelial cell development
GO:0031589	0.000320960283087936	1.61254658214271	77.084366551692	102	223	cell-substrate adhesion
GO:0050710	0.000331721907108959	4.01162615583868	9.67875454460707	19	28	negative regulation of cytokine secretion
GO:1901617	0.000335270799627254	1.90762061403509	41.4803766197446	60	120	organic hydroxy compound biosynthetic process
GO:0051090	0.000352829645718573	1.54205292810487	92.9851775892607	120	269	regulation of sequence-specific DNA binding transcription factor activity
GO:0008203	0.000354640833809865	2.22226768503364	26.962244802834	42	78	cholesterol metabolic process
GO:0048568	0.000362157132641335	1.5203382435074	99.2072340822224	127	287	embryonic organ development
GO:0046631	0.000363223413901695	2.48902893513672	20.7401883098723	34	60	alpha-beta T cell activation
GO:1903038	0.000363223413901695	2.48902893513672	20.7401883098723	34	60	negative regulation of leukocyte cell-cell adhesion
GO:0045088	0.000363725682069355	1.55282134346722	89.5284795376154	116	259	regulation of innate immune response
GO:0016051	0.000366023254247131	1.8041762188167	49.0851123333644	69	142	carbohydrate biosynthetic process
GO:0050730	0.000366023254247131	1.8041762188167	49.0851123333644	69	142	regulation of peptidyl-tyrosine phosphorylation
GO:0032635	0.000368240272044058	2.33404236617738	23.8512165563531	38	69	interleukin-6 production
GO:0050777	0.000368240272044058	2.33404236617738	23.8512165563531	38	69	negative regulation of immune response
GO:0016072	0.000375975980892165	1.52945171982829	95.7505360305771	123	277	rRNA metabolic process
GO:0050673	0.000382083322856179	1.57740458015267	82.6150834343246	108	239	epithelial cell proliferation
GO:0002793	0.000392345712446385	1.8253229233818	46.6654236972126	66	135	positive regulation of peptide secretion
GO:0001501	0.000402867090910473	1.4573790776153	121.675771417917	152	352	skeletal system development
GO:0031348	0.00041175163738824	2.0276165326943	33.5299711009602	50	97	negative regulation of defense response
GO:0048839	0.00041175163738824	2.0276165326943	33.5299711009602	50	97	inner ear development
GO:2000778	0.000416041648718442	7.59307359307359	5.18504707746807	12	15	positive regulation of interleukin-6 secretion
GO:0007584	0.000417944216498866	1.90712328767123	40.0976973990864	58	116	response to nutrient
GO:0045165	0.000417944216498866	1.90712328767123	40.0976973990864	58	116	cell fate commitment
GO:0072524	0.000436069957267736	1.94196043840172	37.6780087629347	55	109	pyridine-containing compound metabolic process
GO:0001822	0.000486909492684436	1.64851045390532	65.6772629812622	88	190	kidney development
GO:0072001	0.00048804415705699	1.62808300557194	69.1339610329076	92	200	renal system development
GO:0045598	0.000506574715434781	2.16189675764144	27.3079146079985	42	79	regulation of fat cell differentiation
GO:0072273	0.000507657828060046	6.17016238159675	5.87638668779715	13	17	metanephric nephron morphogenesis
GO:0002576	0.000514752493920316	2.0908491640199	29.7276032441503	45	86	platelet degranulation
GO:0050870	0.000521178982020807	1.9066265060241	38.7150181784283	56	112	positive regulation of T cell activation
GO:0002460	0.0005213275501188	1.84677121008352	42.8630558404027	61	124	adaptive immune response based on somatic recombination of immune receptors built from immunoglobulin superfamily domains
GO:1902105	0.000525411509381146	1.77754026795123	48.7394425281999	68	141	regulation of leukocyte differentiation
GO:0048872	0.000530609855378872	1.681492070342	59.8008762934651	81	173	homeostasis of number of cells
GO:0005996	0.00054124242840581	1.62522253429418	68.4426214225785	91	198	monosaccharide metabolic process
GO:0043434	0.000548000228466312	1.49448153699414	100.935583108045	128	292	response to peptide hormone
GO:0015711	0.000555947318280982	1.55323308270677	83.3064230446537	108	241	organic anion transport
GO:0051222	0.000569632976791545	1.46869281045752	109.922998042323	138	318	positive regulation of protein transport
GO:0072132	0.000579132598232536	3.21657832129889	12.0984431807588	22	35	mesenchyme morphogenesis
GO:0001933	0.000584711270663511	1.4717609024364	108.1946490165	136	313	negative regulation of protein phosphorylation
GO:0061383	0.000607488477824049	3.3258068890697	11.4071035704298	21	33	trabecula morphogenesis
GO:0060840	0.000607617025460248	2.41516483516484	20.3945185047077	33	59	artery development
GO:0006735	0.000623811654153403	4.74749526130517	7.2590659084553	15	21	NADH regeneration
GO:0061621	0.000623811654153403	4.74749526130517	7.2590659084553	15	21	canonical glycolysis
GO:0061718	0.000623811654153403	4.74749526130517	7.2590659084553	15	21	glucose catabolic process to pyruvate
GO:0002685	0.000627049861340495	1.98652113994639	33.1843012957957	49	96	regulation of leukocyte migration
GO:0071774	0.000627049861340495	1.98652113994639	33.1843012957957	49	96	response to fibroblast growth factor
GO:0001707	0.000627221471093094	2.66266304347826	16.5921506478978	28	48	mesoderm formation
GO:1902106	0.000627221471093094	2.66266304347826	16.5921506478978	28	48	negative regulation of leukocyte differentiation
GO:0006090	0.000627752492272838	2.1760398816015	25.9252353873404	40	75	pyruvate metabolic process
GO:0003007	0.00064055164517946	1.70436671778538	54.9614990211616	75	159	heart morphogenesis
GO:0050856	0.000651748052898125	4.34112366506733	7.95040551878438	16	23	regulation of T cell receptor signaling pathway
GO:0051224	0.000653334516701317	1.77339489987702	47.3567633075417	66	137	negative regulation of protein transport
GO:0032675	0.000664526779193573	2.28398692810458	22.8142071408595	36	66	regulation of interleukin-6 production
GO:0045580	0.000664526779193573	2.28398692810458	22.8142071408595	36	66	regulation of T cell differentiation
GO:0016053	0.000665502433957412	1.61935288622219	67.0599422019204	89	194	organic acid biosynthetic process
GO:0046394	0.000665502433957412	1.61935288622219	67.0599422019204	89	194	carboxylic acid biosynthetic process
GO:0045454	0.000670395111625723	2.43534276387378	19.7031788943787	32	57	cell redox homeostasis
GO:0051092	0.000678479910076366	1.94377358490566	34.9126503216183	51	101	positive regulation of NF-kappaB transcription factor activity
GO:1904035	0.000683196408344676	2.70235490927808	15.9008110375688	27	46	regulation of epithelial cell apoptotic process
GO:0032386	0.000700023490460241	1.41025822713055	133.774214598676	164	387	regulation of intracellular transport
GO:0007369	0.000705337039614134	1.79340335360236	44.93707467139	63	130	gastrulation
GO:0003158	0.000713688941380119	2.1047032474804	27.653584413163	42	80	endothelium development
GO:0016049	0.000714560410130871	1.43479408845294	120.293092197259	149	348	cell growth
GO:0009651	0.000752463314565022	9.4875608436993	4.14803766197446	10	12	response to salt stress
GO:1903900	0.000781153475169693	1.71493406375403	51.8504707746807	71	150	regulation of viral life cycle
GO:0014068	0.000804976745705082	2.79583459775439	14.5181318169106	25	42	positive regulation of phosphatidylinositol 3-kinase signaling
GO:0006694	0.000811377326743919	1.90563457330416	35.949659737112	52	104	steroid biosynthetic process
GO:0019362	0.000811377326743919	1.90563457330416	35.949659737112	52	104	pyridine nucleotide metabolic process
GO:0043618	0.000811377326743919	1.90563457330416	35.949659737112	52	104	regulation of transcription from RNA polymerase II promoter in response to stress
GO:0046496	0.000811377326743919	1.90563457330416	35.949659737112	52	104	nicotinamide nucleotide metabolic process
GO:0009913	0.000846833464958404	1.94485629042543	33.5299711009602	49	97	epidermal cell differentiation
GO:0050731	0.000846833464958404	1.94485629042543	33.5299711009602	49	97	positive regulation of peptidyl-tyrosine phosphorylation
GO:0050796	0.000846833464958404	1.94485629042543	33.5299711009602	49	97	regulation of insulin secretion
GO:0003006	0.000847905663851338	1.39979992956322	135.156893819334	165	391	developmental process involved in reproduction
GO:0002521	0.000857219705245438	1.49499898540833	92.9851775892607	118	269	leukocyte differentiation
GO:1902903	0.000871880835965218	1.5678791492745	73.6276685000466	96	213	regulation of supramolecular fiber organization
GO:0071248	0.000873758240376389	1.99127401817189	31.1102824648084	46	90	cellular response to metal ion
GO:0007498	0.000887509830796391	2.11529140918454	26.2709051925049	40	76	mesoderm development
GO:0055072	0.000895796524713459	2.50701771726507	17.6291600633914	29	51	iron ion homeostasis
GO:0061448	0.000906281296932686	1.65430670339761	58.0725272676424	78	168	connective tissue development
GO:0006066	0.000909466703838801	1.62017526255937	63.2575743451105	84	183	alcohol metabolic process
GO:0007507	0.000918244556202275	1.41017019377868	127.20648830055	156	368	heart development
GO:0050801	0.000939151106663188	1.3920938570534	137.230912650322	167	397	ion homeostasis
GO:0043583	0.000944565671073872	1.81254884347631	41.13470681458	58	119	ear development
GO:0009214	0.000974510411110272	6.95843476692814	4.83937727230353	11	14	cyclic nucleotide catabolic process
GO:0097529	0.000976148499863621	1.99302896977316	30.4189428544794	45	88	myeloid leukocyte migration
GO:0006820	0.000987824614839293	1.45211370824655	105.774960380349	132	306	anion transport
GO:0045619	0.000992253392919257	2.05044273784045	27.9992542183276	42	81	regulation of lymphocyte differentiation
GO:0018212	0.00100500810702024	1.53502692363122	79.1583853826792	102	229	peptidyl-tyrosine modification
GO:0001523	0.00100569434197039	2.98639640337958	12.4441129859234	22	36	retinoid metabolic process
GO:0031663	0.00100569434197039	2.98639640337958	12.4441129859234	22	36	lipopolysaccharide-mediated signaling pathway
GO:0007219	0.00105455635135073	1.81075047932073	40.443367204251	57	117	Notch signaling pathway
GO:0044344	0.00105746142043716	1.94607674310892	32.147291880302	47	93	cellular response to fibroblast growth factor stimulus
GO:0045599	0.00107393033775466	3.06953746009889	11.7527733755943	21	34	negative regulation of fat cell differentiation
GO:1901343	0.00108082488876904	2.56687041564792	16.2464808427333	27	47	negative regulation of vasculature development
GO:0043269	0.00108467603936953	1.47806428734264	94.3678568099189	119	273	regulation of ion transport
GO:0098771	0.00109159555568305	1.40497092477959	125.823809079892	154	364	inorganic ion homeostasis
GO:0018108	0.00110864652047217	1.53183844464687	78.4670457723501	101	227	peptidyl-tyrosine phosphorylation
GO:0009100	0.00111291540791315	1.4521325378433	103.355271744197	129	299	glycoprotein metabolic process
GO:2000352	0.00113882649791651	5.69399350649351	5.53071688263261	12	16	negative regulation of endothelial cell apoptotic process
GO:0032722	0.00114030317784437	3.16657628344179	11.0614337652652	20	32	positive regulation of chemokine production
GO:0007568	0.00116188935530343	1.55111764024025	73.2819986948821	95	212	aging
GO:0071396	0.00117177073428525	1.39510092814954	129.626176936702	158	375	cellular response to lipid
GO:0030308	0.00117745493786164	1.80889969740286	39.7520275939219	56	115	negative regulation of cell growth
GO:0010038	0.00117764321851319	1.55823687850331	71.5536496690594	93	207	response to metal ion
GO:0007423	0.00118477895701999	1.44635498589572	104.39228115969	130	302	sensory organ development
GO:0061326	0.0011920348871411	2.23058585024309	21.7771977253659	34	63	renal tubule development
GO:0001935	0.00121877023450054	1.99683226300203	29.0362636338212	43	84	endothelial cell proliferation
GO:0001938	0.00123142984295527	2.37731103860794	18.6661694788851	30	54	positive regulation of endothelial cell proliferation
GO:0002040	0.00123142984295527	2.37731103860794	18.6661694788851	30	54	sprouting angiogenesis
GO:0002690	0.00123142984295527	2.37731103860794	18.6661694788851	30	54	positive regulation of leukocyte chemotaxis
GO:0061082	0.0012482290673583	4.93542625169148	6.22205649296169	13	18	myeloid leukocyte cytokine production
GO:0061311	0.0012482290673583	4.93542625169148	6.22205649296169	13	18	cell surface receptor signaling pathway involved in heart development
GO:0006734	0.00125747563443525	3.4190243902439	9.67875454460707	18	28	NADH metabolic process
GO:0045661	0.00125747563443525	3.4190243902439	9.67875454460707	18	28	regulation of myoblast differentiation
GO:1902235	0.00125747563443525	3.4190243902439	9.67875454460707	18	28	regulation of endoplasmic reticulum stress-induced intrinsic apoptotic signaling pathway
GO:0048015	0.00128914963267658	1.73825465457714	44.93707467139	62	130	phosphatidylinositol-mediated signaling
GO:0051216	0.00128914963267658	1.73825465457714	44.93707467139	62	130	cartilage development
GO:0006984	0.00129637197405108	2.64013334540079	14.8638016220751	25	43	ER-nucleus signaling pathway
GO:2000351	0.00130132624673387	3.58740479845871	8.98741493427799	17	26	regulation of endothelial cell apoptotic process
GO:0035767	0.00131049934825949	4.42979606569211	6.91339610329076	14	20	endothelial cell chemotaxis
GO:0046596	0.00133461615873809	4.068701404201	7.60473571361984	15	22	regulation of viral entry into host cell
GO:0045089	0.00134843124476497	1.52531976510337	77.084366551692	99	223	positive regulation of innate immune response
GO:0048732	0.00136137386592177	1.46177278827514	95.7505360305771	120	277	gland development
GO:0048660	0.00136209833376841	1.99889525368249	28.3449240234921	42	82	regulation of smooth muscle cell proliferation
GO:0033002	0.0014027299175764	1.75709526582625	42.5173860352382	59	123	muscle cell proliferation
GO:0044724	0.00140861414344979	1.83452873004295	36.640999347441	52	106	single-organism carbohydrate catabolic process
GO:0051493	0.00141354726767251	1.42006867263034	111.99701687331	138	324	regulation of cytoskeleton organization
GO:0032612	0.00141579084701696	2.68327265759724	14.1724620117461	24	41	interleukin-1 production
GO:0048844	0.00141579084701696	2.68327265759724	14.1724620117461	24	41	artery morphogenesis
GO:0050678	0.00143798316905604	1.55154478849876	70.1709704484012	91	203	regulation of epithelial cell proliferation
GO:0051302	0.00147705814700456	1.94820757591144	30.0732730493148	44	87	regulation of cell division
GO:0045621	0.00150626819769792	2.41991106719368	17.2834902582269	28	50	positive regulation of lymphocyte differentiation
GO:0002757	0.00150807124187195	1.4348281642917	104.046611354526	129	301	immune response-activating signal transduction
GO:0002449	0.00152026577250389	1.77849580138737	40.0976973990864	56	116	lymphocyte mediated immunity
GO:0035710	0.0015426904208433	2.73183514246947	13.481122401417	23	39	CD4-positive, alpha-beta T cell activation
GO:0048608	0.00159191990683037	1.4523093857161	96.0962058357416	120	278	reproductive structure development
GO:1901136	0.00160237402005786	1.73270534290271	43.5543954507318	60	126	carbohydrate derivative catabolic process
GO:0033673	0.00161078675494682	1.55557601800696	67.7512818122495	88	196	negative regulation of kinase activity
GO:0048659	0.00165159340888292	1.94900928993698	29.3819334389857	43	85	smooth muscle cell proliferation
GO:0044057	0.00166045695096677	1.49404588051705	81.9237438239955	104	237	regulation of system process
GO:0061008	0.00167550980921842	1.8655068584811	33.5299711009602	48	97	hepaticobiliary system development
GO:0042632	0.00167647874340346	2.78690540784952	12.7897827910879	22	37	cholesterol homeostasis
GO:0055092	0.00167647874340346	2.78690540784952	12.7897827910879	22	37	sterol homeostasis
GO:0045444	0.00169006737251206	1.6623978585517	50.4677915540226	68	146	fat cell differentiation
GO:0090287	0.00169007683590371	1.60024882253621	59.109536683136	78	171	regulation of cellular response to growth factor stimulus
GO:0061458	0.00169539690020264	1.44608830499024	97.1332152512352	121	281	reproductive system development
GO:0045926	0.00169847480373729	1.64810403219786	52.1961405798452	70	151	negative regulation of growth
GO:0042692	0.00170015413489471	1.47736467379631	86.4174512911345	109	250	muscle cell differentiation
GO:0002792	0.0017075156894481	2.15592451460715	22.1228675305304	34	64	negative regulation of peptide secretion
GO:0002687	0.00172421445414195	2.0706411139776	24.5425561666822	37	71	positive regulation of leukocyte migration
GO:0030216	0.00172421445414195	2.0706411139776	24.5425561666822	37	71	keratinocyte differentiation
GO:0006457	0.00175486255001832	1.54462809917355	68.7882912277431	89	199	protein folding
GO:0018279	0.00181612694703785	2.84987794955248	12.0984431807588	21	35	protein N-linked glycosylation via asparagine
GO:0043367	0.00181612694703785	2.84987794955248	12.0984431807588	21	35	CD4-positive, alpha-beta T cell differentiation
GO:0060976	0.00181612694703785	2.84987794955248	12.0984431807588	21	35	coronary vasculature development
GO:0006469	0.0018251534605235	1.56830044383749	63.603244150275	83	184	negative regulation of protein kinase activity
GO:0043620	0.00183167391152208	1.80091505868311	36.9866691526056	52	107	regulation of DNA-templated transcription in response to stress
GO:0010832	0.00183383326191789	8.53649635036496	3.80236785680992	9	11	negative regulation of myotube differentiation
GO:0019511	0.00183383326191789	8.53649635036496	3.80236785680992	9	11	peptidyl-proline hydroxylation
GO:0006721	0.00183666457765825	2.47112982074959	15.9008110375688	26	46	terpenoid metabolic process
GO:0032755	0.00183666457765825	2.47112982074959	15.9008110375688	26	46	positive regulation of interleukin-6 production
GO:0001889	0.00187323334727395	1.86445529454612	32.8386314906311	47	95	liver development
GO:0051091	0.00187336277615146	1.59669452660065	58.4181970728069	77	169	positive regulation of sequence-specific DNA binding transcription factor activity
GO:0002688	0.00190432348782808	2.16439127375088	21.4315279202014	33	62	regulation of leukocyte chemotaxis
GO:0032481	0.00190432348782808	2.16439127375088	21.4315279202014	33	62	positive regulation of type I interferon production
GO:0050709	0.00190432348782808	2.16439127375088	21.4315279202014	33	62	negative regulation of protein secretion
GO:0072080	0.00190432348782808	2.16439127375088	21.4315279202014	33	62	nephron tubule development
GO:0022604	0.00191158026364365	1.42330778225283	103.700941549361	128	300	regulation of cell morphogenesis
GO:1903034	0.00197796779414552	1.90365720524017	30.4189428544794	44	88	regulation of response to wounding
GO:0002221	0.0019920332979937	1.72684075342466	42.1717162300736	58	122	pattern recognition receptor signaling pathway
GO:0043410	0.00202390140842905	1.41792159243094	104.737950964855	129	303	positive regulation of MAPK cascade
GO:0072028	0.00202495284708397	2.29744269276071	18.3204996737205	29	53	nephron morphogenesis
GO:0042102	0.00202511093307965	2.5008216985581	15.2094714272397	25	44	positive regulation of T cell proliferation
GO:0046849	0.00202511093307965	2.5008216985581	15.2094714272397	25	44	bone remodeling
GO:0046883	0.00207613759493192	1.67114265521856	47.3567633075417	64	137	regulation of hormone secretion
GO:0002224	0.00209460278076953	1.86336962710761	32.147291880302	46	93	toll-like receptor signaling pathway
GO:0051384	0.00209460278076953	1.86336962710761	32.147291880302	46	93	response to glucocorticoid
GO:1902593	0.00210205264224632	1.49720110803324	77.084366551692	98	223	single-organism nuclear import
GO:0005975	0.00212208037889095	1.35634673459969	137.576582455486	165	398	carbohydrate metabolic process
GO:0050728	0.00212379283043174	2.17348049121716	20.7401883098723	32	60	negative regulation of inflammatory response
GO:0045446	0.00215227089541802	2.08059658317452	23.1598769460241	35	67	endothelial cell differentiation
GO:0046364	0.00215227089541802	2.08059658317452	23.1598769460241	35	67	monosaccharide biosynthetic process
GO:1903828	0.00217332369702497	1.74625878273565	39.7520275939219	55	115	negative regulation of cellular protein localization
GO:0002831	0.00219713155472291	1.82793442622951	33.8756409061247	48	98	regulation of response to biotic stimulus
GO:0006047	0.00224569240845519	6.32413917432847	4.49370746713899	10	13	UDP-N-acetylglucosamine metabolic process
GO:0030728	0.00224569240845519	6.32413917432847	4.49370746713899	10	13	ovulation
GO:0034975	0.00224569240845519	6.32413917432847	4.49370746713899	10	13	protein folding in endoplasmic reticulum
GO:1903306	0.00224569240845519	6.32413917432847	4.49370746713899	10	13	negative regulation of regulated secretory pathway
GO:0035924	0.00224987884753875	3.10776053215078	10.0244243497716	18	29	cellular response to vascular endothelial growth factor stimulus
GO:0032535	0.00231003179631153	1.47148435894274	82.6150834343246	104	239	regulation of cellular component size
GO:0009187	0.00231128171211736	1.95173782960043	27.3079146079985	40	79	cyclic nucleotide metabolic process
GO:0031214	0.00231128171211736	1.95173782960043	27.3079146079985	40	79	biomineral tissue development
GO:0043122	0.00232290339028444	1.52685082872928	68.4426214225785	88	198	regulation of I-kappaB kinase/NF-kappaB signaling
GO:0071356	0.00236309253636112	1.5338043214623	66.7142723967558	86	193	cellular response to tumor necrosis factor
GO:0001776	0.00236850661972482	2.18326131407448	20.0488486995432	31	58	leukocyte homeostasis
GO:0031100	0.00236850661972482	2.18326131407448	20.0488486995432	31	58	animal organ regeneration
GO:0042089	0.00236850661972482	2.18326131407448	20.0488486995432	31	58	cytokine biosynthetic process
GO:0042107	0.00236850661972482	2.18326131407448	20.0488486995432	31	58	cytokine metabolic process
GO:0007517	0.00236889730286551	1.47581051782383	80.8867344085019	102	234	muscle organ development
GO:0003197	0.00238758886107667	3.22820373882417	9.33308473944253	17	27	endocardial cushion development
GO:0032651	0.00238758886107667	3.22820373882417	9.33308473944253	17	27	regulation of interleukin-1 beta production
GO:0046685	0.00238758886107667	3.22820373882417	9.33308473944253	17	27	response to arsenic-containing substance
GO:0032946	0.00240505133713157	2.08608003933482	22.468537335695	34	65	positive regulation of mononuclear cell proliferation
GO:0010876	0.00246636795559769	1.5104133860634	71.2079798638948	91	206	lipid localization
GO:0001655	0.00248675541578924	1.48510310864882	77.4300363568565	98	224	urogenital system development
GO:0033157	0.0024914218135473	1.41405750693198	101.626922718374	125	294	regulation of intracellular protein transport
GO:0006096	0.00249786922713962	2.33285174483219	16.9378204530624	27	49	glycolytic process
GO:0046632	0.00249786922713962	2.33285174483219	16.9378204530624	27	49	alpha-beta T cell differentiation
GO:0048339	0.00251029950768781	5.21808222883419	5.18504707746807	11	15	paraxial mesoderm development
GO:0050926	0.00251029950768781	5.21808222883419	5.18504707746807	11	15	regulation of positive chemotaxis
GO:0050927	0.00251029950768781	5.21808222883419	5.18504707746807	11	15	positive regulation of positive chemotaxis
GO:0051016	0.00251029950768781	5.21808222883419	5.18504707746807	11	15	barbed-end actin filament capping
GO:0071243	0.00251029950768781	5.21808222883419	5.18504707746807	11	15	cellular response to arsenic-containing substance
GO:0048806	0.00251227051668161	3.37546647405802	8.64174512911345	16	25	genitalia development
GO:0060986	0.00251227051668161	3.37546647405802	8.64174512911345	16	25	endocrine hormone secretion
GO:0071470	0.00251227051668161	3.37546647405802	8.64174512911345	16	25	cellular response to osmotic stress
GO:0007623	0.00254885555070191	1.6812596749226	44.2457350610609	60	128	circadian rhythm
GO:0048017	0.00257065072106081	1.66408875634498	45.9740840868836	62	133	inositol lipid-mediated signaling
GO:0051592	0.00258619073654854	1.9527692903559	26.6165749976694	39	77	response to calcium ion
GO:0002548	0.00261499385718803	3.55960601137287	7.95040551878438	15	23	monocyte chemotaxis
GO:1902253	0.00261499385718803	3.55960601137287	7.95040551878438	15	23	regulation of intrinsic apoptotic signaling pathway by p53 class mediator
GO:2000514	0.00261499385718803	3.55960601137287	7.95040551878438	15	23	regulation of CD4-positive, alpha-beta T cell activation
GO:0048562	0.00265237577463338	1.53740341479746	64.2945837606041	83	186	embryonic organ morphogenesis
GO:0036120	0.00265363130557204	4.55454545454545	5.87638668779715	12	17	cellular response to platelet-derived growth factor stimulus
GO:0022617	0.00268784094858378	2.09194557823129	21.7771977253659	33	63	extracellular matrix disassembly
GO:0036498	0.00268784094858378	2.09194557823129	21.7771977253659	33	63	IRE1-mediated unfolded protein response
GO:2000117	0.00268784094858378	2.09194557823129	21.7771977253659	33	63	negative regulation of cysteine-type endopeptidase activity
GO:0046634	0.00269280495985911	2.61235078676072	13.1354525962524	22	38	regulation of alpha-beta T cell activation
GO:0003338	0.00270336960497282	4.11226883175462	6.56772629812622	13	19	metanephros morphogenesis
GO:0010950	0.00270629731220208	1.74033209113637	38.3693483732637	53	111	positive regulation of endopeptidase activity
GO:0071241	0.00270629731220208	1.74033209113637	38.3693483732637	53	111	cellular response to inorganic substance
GO:1902107	0.00276986917761142	1.90291791655304	28.3449240234921	41	82	positive regulation of leukocyte differentiation
GO:2001237	0.00276986917761142	1.90291791655304	28.3449240234921	41	82	negative regulation of extrinsic apoptotic signaling pathway
GO:0006690	0.0027724660972354	2.353120715967	16.2464808427333	26	47	icosanoid metabolic process
GO:1901568	0.0027724660972354	2.353120715967	16.2464808427333	26	47	fatty acid derivative metabolic process
GO:0071496	0.00280015471892874	1.48646962471585	75.0103477207048	95	217	cellular response to external stimulus
GO:0051147	0.00280581127990952	1.69660281429745	41.8260464249091	57	121	regulation of muscle cell differentiation
GO:0070371	0.00284723894968279	1.59250190040272	53.9244896056679	71	156	ERK1 and ERK2 cascade
GO:0034504	0.00287363539148548	1.40553430414868	101.972592523539	125	295	protein localization to nucleus
GO:0045807	0.00289437298216556	1.95386994624052	25.9252353873404	38	75	positive regulation of endocytosis
GO:0018196	0.00295073259413227	2.65950637374559	12.4441129859234	21	36	peptidyl-asparagine modification
GO:0070665	0.00297896460332903	2.01725944443069	23.5055467511886	35	68	positive regulation of leukocyte proliferation
GO:0072163	0.00297896460332903	2.01725944443069	23.5055467511886	35	68	mesonephric epithelium development
GO:0072164	0.00297896460332903	2.01725944443069	23.5055467511886	35	68	mesonephric tubule development
GO:0006606	0.00300594387527348	1.47786946736684	76.0473571361984	96	220	protein import into nucleus
GO:0044744	0.00300594387527348	1.47786946736684	76.0473571361984	96	220	protein targeting to nucleus
GO:0008360	0.00302029911937327	1.7372259971592	37.6780087629347	52	109	regulation of cell shape
GO:0046822	0.00302079350957738	1.54956955922865	60.1465460986296	78	174	regulation of nucleocytoplasmic transport
GO:0050867	0.00306148672327994	1.55835820188527	58.4181970728069	76	169	positive regulation of cell activation
GO:0016525	0.00307561921437142	2.37544121639967	15.5551412324042	25	45	negative regulation of angiogenesis
GO:0032272	0.00307561921437142	2.37544121639967	15.5551412324042	25	45	negative regulation of protein polymerization
GO:2000181	0.00307561921437142	2.37544121639967	15.5551412324042	25	45	negative regulation of blood vessel morphogenesis
GO:0055080	0.00308143303503702	1.36131698357822	123.058450638576	148	356	cation homeostasis
GO:0043409	0.00312676909668124	1.69307533162955	41.13470681458	56	119	negative regulation of MAPK cascade
GO:0051251	0.0031771044870646	1.60013566680233	51.5048009695162	68	149	positive regulation of lymphocyte activation
GO:0060560	0.00319697585055576	1.62611050128064	48.0481029178708	64	139	developmental growth involved in morphogenesis
GO:0031648	0.00322585776266385	2.71343352959405	11.7527733755943	20	34	protein destabilization
GO:0032611	0.00322585776266385	2.71343352959405	11.7527733755943	20	34	interleukin-1 beta production
GO:0032652	0.00322585776266385	2.71343352959405	11.7527733755943	20	34	regulation of interleukin-1 production
GO:0070266	0.00322585776266385	2.71343352959405	11.7527733755943	20	34	necroptotic process
GO:0071674	0.00322585776266385	2.71343352959405	11.7527733755943	20	34	mononuclear cell migration
GO:0045445	0.00328434513500449	2.21761775362319	17.974829868556	28	52	myoblast differentiation
GO:0072088	0.00328434513500449	2.21761775362319	17.974829868556	28	52	nephron epithelium morphogenesis
GO:0002262	0.00328964132530647	1.76011591990801	35.2583201267829	49	102	myeloid cell homeostasis
GO:1903706	0.00329826801415237	1.49915153906867	69.1339610329076	88	200	regulation of hemopoiesis
GO:1904951	0.00337038071729143	1.3536463139139	125.132469469563	150	362	positive regulation of establishment of protein localization
GO:0090276	0.00337100230354682	1.73401793038791	36.9866691526056	51	107	regulation of peptide hormone secretion
GO:0001558	0.00337476817800246	1.41737967194276	93.3308473944253	115	270	regulation of cell growth
GO:0032649	0.00340979407998517	2.40013715069433	14.8638016220751	24	43	regulation of interferon-gamma production
GO:0060191	0.00340979407998517	2.40013715069433	14.8638016220751	24	43	regulation of lipase activity
GO:0051170	0.00347938023487079	1.44600840336134	82.6150834343246	103	239	nuclear import
GO:0060537	0.00347938023487079	1.44600840336134	82.6150834343246	103	239	muscle tissue development
GO:0055065	0.00348422626654025	1.39198884596392	103.355271744197	126	299	metal ion homeostasis
GO:1905330	0.00349915219647275	1.58452110171933	52.5418103850098	69	152	regulation of morphogenesis of an epithelium
GO:0031952	0.00351678761878829	2.77569489334195	11.0614337652652	19	32	regulation of protein autophosphorylation
GO:0032527	0.00351678761878829	2.77569489334195	11.0614337652652	19	32	protein exit from endoplasmic reticulum
GO:0060395	0.00351678761878829	2.77569489334195	11.0614337652652	19	32	SMAD protein signal transduction
GO:1903532	0.00363238033192433	1.49527157646462	68.4426214225785	87	198	positive regulation of secretion by cell
GO:0001570	0.00366192260952768	2.23110449665143	17.2834902582269	27	50	vasculogenesis
GO:0002456	0.00366192260952768	2.23110449665143	17.2834902582269	27	50	T cell mediated immunity
GO:0006757	0.00366192260952768	2.23110449665143	17.2834902582269	27	50	ATP generation from ADP
GO:0006970	0.00366192260952768	2.23110449665143	17.2834902582269	27	50	response to osmotic stress
GO:0042472	0.00366192260952768	2.23110449665143	17.2834902582269	27	50	inner ear morphogenesis
GO:0070542	0.00366192260952768	2.23110449665143	17.2834902582269	27	50	response to fatty acid
GO:0051047	0.00372306453522791	1.47523611214397	72.9363288897175	92	211	positive regulation of secretion
GO:0050671	0.00373141299863144	2.02417379855168	22.1228675305304	33	64	positive regulation of lymphocyte proliferation
GO:0045860	0.00376199581791986	1.35662039110315	119.947422392095	144	347	positive regulation of protein kinase activity
GO:0016101	0.00377749486750319	2.42760440223127	14.1724620117461	23	41	diterpenoid metabolic process
GO:0045582	0.00377749486750319	2.42760440223127	14.1724620117461	23	41	positive regulation of T cell differentiation
GO:1901565	0.00381306770494944	1.44238614654588	81.9237438239955	102	237	organonitrogen compound catabolic process
GO:0002287	0.00382095202169476	2.84837398373984	10.3700941549361	18	30	alpha-beta T cell activation involved in immune response
GO:0002293	0.00382095202169476	2.84837398373984	10.3700941549361	18	30	alpha-beta T cell differentiation involved in immune response
GO:0002294	0.00382095202169476	2.84837398373984	10.3700941549361	18	30	CD4-positive, alpha-beta T cell differentiation involved in immune response
GO:0016052	0.00383178917072608	1.70702859729872	38.0236785680992	52	110	carbohydrate catabolic process
GO:1903707	0.00388574993718428	1.90217983651226	26.2709051925049	38	76	negative regulation of hemopoiesis
GO:0030203	0.0039191217013323	1.66638143483023	41.4803766197446	56	120	glycosaminoglycan metabolic process
GO:0051017	0.0039864018523122	1.7841420966421	32.147291880302	45	93	actin filament bundle assembly
GO:0001823	0.00406260889331238	1.95764801973063	23.8512165563531	35	69	mesonephros development
GO:0007040	0.0040824368777854	2.24583971161918	16.5921506478978	26	48	lysosome organization
GO:0032609	0.0040824368777854	2.24583971161918	16.5921506478978	26	48	interferon-gamma production
GO:0080171	0.0040824368777854	2.24583971161918	16.5921506478978	26	48	lytic vacuole organization
GO:0099131	0.0040824368777854	2.24583971161918	16.5921506478978	26	48	ATP hydrolysis coupled ion transmembrane transport
GO:0030212	0.00413412748406798	2.93431196275954	9.67875454460707	17	28	hyaluronan metabolic process
GO:0050854	0.00413412748406798	2.93431196275954	9.67875454460707	17	28	regulation of antigen receptor-mediated signaling pathway
GO:0046031	0.00419822596335916	2.12010997971857	19.0118392840496	29	55	ADP metabolic process
GO:0050878	0.00434554734509666	1.39672619047619	95.7505360305771	117	277	regulation of body fluid levels
GO:0002544	0.00439628149785155	7.58594594594595	3.45669805164538	8	10	chronic inflammatory response
GO:0010002	0.00439628149785155	7.58594594594595	3.45669805164538	8	10	cardioblast differentiation
GO:0010818	0.00439628149785155	7.58594594594595	3.45669805164538	8	10	T cell chemotaxis
GO:0036500	0.00439628149785155	7.58594594594595	3.45669805164538	8	10	ATF6-mediated unfolded protein response
GO:0043369	0.00439628149785155	7.58594594594595	3.45669805164538	8	10	CD4-positive or CD8-positive, alpha-beta T cell lineage commitment
GO:0045066	0.00439628149785155	7.58594594594595	3.45669805164538	8	10	regulatory T cell differentiation
GO:0045589	0.00439628149785155	7.58594594594595	3.45669805164538	8	10	regulation of regulatory T cell differentiation
GO:0048711	0.00439628149785155	7.58594594594595	3.45669805164538	8	10	positive regulation of astrocyte differentiation
GO:1905314	0.00439628149785155	7.58594594594595	3.45669805164538	8	10	semi-lunar valve development
GO:0030970	0.00444978134859801	3.03748645720477	8.98741493427799	16	26	retrograde protein transport, ER to cytosol
GO:0032964	0.00444978134859801	3.03748645720477	8.98741493427799	16	26	collagen biosynthetic process
GO:0045604	0.00444978134859801	3.03748645720477	8.98741493427799	16	26	regulation of epidermal cell differentiation
GO:1903513	0.00444978134859801	3.03748645720477	8.98741493427799	16	26	endoplasmic reticulum to cytosol transport
GO:0051896	0.00445726026787995	1.78138065595094	31.455952269973	44	91	regulation of protein kinase B signaling
GO:0016126	0.00455056521045849	2.26200173254205	15.9008110375688	25	46	sterol biosynthetic process
GO:0001657	0.00455089771260127	1.95909008429422	23.1598769460241	34	67	ureteric bud development
GO:0002819	0.00460047431634313	1.85459934587081	27.3079146079985	39	79	regulation of adaptive immune response
GO:0055076	0.00460047431634313	1.85459934587081	27.3079146079985	39	79	transition metal ion homeostasis
GO:0034103	0.00462319077321386	2.49293124491456	12.7897827910879	21	37	regulation of tissue remodeling
GO:0043154	0.00467800408170917	2.03211013476128	20.7401883098723	31	60	negative regulation of cysteine-type endopeptidase activity involved in apoptotic process
GO:0061333	0.00469486449747555	2.12860869565217	18.3204996737205	28	53	renal tubule morphogenesis
GO:0034762	0.00472975719834923	1.47767646166321	68.096951617414	86	197	regulation of transmembrane transport
GO:0006007	0.00475816717773433	3.1636429280621	8.29607532394891	15	24	glucose catabolic process
GO:0046635	0.00475816717773433	3.1636429280621	8.29607532394891	15	24	positive regulation of alpha-beta T cell activation
GO:0051154	0.00475816717773433	3.1636429280621	8.29607532394891	15	24	negative regulation of striated muscle cell differentiation
GO:0051693	0.00475816717773433	3.1636429280621	8.29607532394891	15	24	actin filament capping
GO:0061384	0.00475816717773433	3.1636429280621	8.29607532394891	15	24	heart trabecula morphogenesis
GO:0035148	0.0047675969476685	1.69955283917832	36.640999347441	50	106	tube formation
GO:0008361	0.00482374809688278	1.67785483811149	38.3693483732637	52	111	regulation of cell size
GO:0030856	0.00487511476465056	1.90168845315904	24.8882259718467	36	72	regulation of epithelial cell differentiation
GO:0070555	0.00487511476465056	1.90168845315904	24.8882259718467	36	72	response to interleukin-1
GO:0006022	0.00487828144901955	1.64050888870166	41.8260464249091	56	121	aminoglycan metabolic process
GO:0006873	0.0049407614494979	1.35380505785741	113.379696093968	136	328	cellular ion homeostasis
GO:0036003	0.00504507724750544	3.32139956686519	7.60473571361984	14	22	positive regulation of transcription from RNA polymerase II promoter in response to stress
GO:0051146	0.00506541043973306	1.53754655435299	54.9614990211616	71	159	striated muscle cell differentiation
GO:0002360	0.00507794310397649	5.69018653690186	4.14803766197446	9	12	T cell lineage commitment
GO:0006198	0.00507794310397649	5.69018653690186	4.14803766197446	9	12	cAMP catabolic process
GO:0030214	0.00507794310397649	5.69018653690186	4.14803766197446	9	12	hyaluronan catabolic process
GO:0033127	0.00507794310397649	5.69018653690186	4.14803766197446	9	12	regulation of histone phosphorylation
GO:0043372	0.00507794310397649	5.69018653690186	4.14803766197446	9	12	positive regulation of CD4-positive, alpha-beta T cell differentiation
GO:0043567	0.00507794310397649	5.69018653690186	4.14803766197446	9	12	regulation of insulin-like growth factor receptor signaling pathway
GO:0071677	0.00507794310397649	5.69018653690186	4.14803766197446	9	12	positive regulation of mononuclear cell migration
GO:0072077	0.00507794310397649	5.69018653690186	4.14803766197446	9	12	renal vesicle morphogenesis
GO:0006720	0.0050992234620532	1.96063775510204	22.468537335695	33	65	isoprenoid metabolic process
GO:0030522	0.00513618673437301	1.45043150735025	73.6276685000466	92	213	intracellular receptor signaling pathway
GO:0043433	0.00523570620577825	1.72004811631963	34.2213107112893	47	99	negative regulation of sequence-specific DNA binding transcription factor activity
GO:0050715	0.00523974293601276	2.03652994639944	20.0488486995432	30	58	positive regulation of cytokine secretion
GO:0006939	0.00525095305331394	2.13783618581907	17.6291600633914	27	51	smooth muscle contraction
GO:0042035	0.00525095305331394	2.13783618581907	17.6291600633914	27	51	regulation of cytokine biosynthetic process
GO:0051881	0.00525095305331394	2.13783618581907	17.6291600633914	27	51	regulation of mitochondrial membrane potential
GO:0090662	0.00525095305331394	2.13783618581907	17.6291600633914	27	51	ATP hydrolysis coupled transmembrane transport
GO:0098660	0.00527505601345072	1.31966295590135	133.774214598676	158	387	inorganic ion transmembrane transport
GO:0070372	0.00527835147145483	1.56742426085053	49.7764519436935	65	144	regulation of ERK1 and ERK2 cascade
GO:0043370	0.00529012865315472	3.52429924608544	6.91339610329076	13	20	regulation of CD4-positive, alpha-beta T cell differentiation
GO:0046068	0.00529012865315472	3.52429924608544	6.91339610329076	13	20	cGMP metabolic process
GO:0007249	0.00531798952390327	1.43844538461201	76.3930269413629	95	221	I-kappaB kinase/NF-kappaB signaling
GO:0006575	0.00537643840437851	1.67374331702073	37.6780087629347	51	109	cellular modified amino acid metabolic process
GO:1903708	0.00537643840437851	1.67374331702073	37.6780087629347	51	109	positive regulation of hemopoiesis
GO:0022612	0.00538424591647136	1.81154904709976	28.3449240234921	40	82	gland morphogenesis
GO:0032409	0.00541203472810024	1.65402883990043	39.4063577887573	53	114	regulation of transporter activity
GO:0006972	0.00542364740181745	4.74242833964305	4.83937727230353	10	14	hyperosmotic response
GO:0031664	0.00542364740181745	4.74242833964305	4.83937727230353	10	14	regulation of lipopolysaccharide-mediated signaling pathway
GO:0060055	0.00542364740181745	4.74242833964305	4.83937727230353	10	14	angiogenesis involved in wound healing
GO:2000515	0.00542364740181745	4.74242833964305	4.83937727230353	10	14	negative regulation of CD4-positive, alpha-beta T cell activation
GO:2000516	0.00542364740181745	4.74242833964305	4.83937727230353	10	14	positive regulation of CD4-positive, alpha-beta T cell activation
GO:0007599	0.00542603371056884	1.45940907999039	70.1709704484012	88	203	hemostasis
GO:0007611	0.00542769338634398	1.63617660142349	41.13470681458	55	119	learning or memory
GO:0009185	0.0054627070629551	1.90144296215628	24.1968863615177	35	70	ribonucleoside diphosphate metabolic process
GO:0001941	0.00546443578199952	3.79491341991342	6.22205649296169	12	18	postsynaptic membrane organization
GO:0036119	0.00546443578199952	3.79491341991342	6.22205649296169	12	18	response to platelet-derived growth factor
GO:0060444	0.00546443578199952	3.79491341991342	6.22205649296169	12	18	branching involved in mammary gland duct morphogenesis
GO:1901798	0.00546443578199952	3.79491341991342	6.22205649296169	12	18	positive regulation of signal transduction by p53 class mediator
GO:0098655	0.00547863449024935	1.31650034946738	134.81122401417	159	390	cation transmembrane transport
GO:0048545	0.00552634192365682	1.39413875598086	90.9111587582735	111	263	response to steroid hormone
GO:0046716	0.00552754012918466	4.17387070597782	5.53071688263261	11	16	muscle cell cellular homeostasis
GO:0048745	0.00552754012918466	4.17387070597782	5.53071688263261	11	16	smooth muscle tissue development
GO:0031333	0.00557510524976324	1.77552282233133	30.0732730493148	42	87	negative regulation of protein complex assembly
GO:0002292	0.00562954625013676	2.57706308329784	11.4071035704298	19	33	T cell differentiation involved in immune response
GO:0060443	0.00562954625013676	2.57706308329784	11.4071035704298	19	33	mammary gland morphogenesis
GO:0071548	0.00562954625013676	2.57706308329784	11.4071035704298	19	33	response to dexamethasone
GO:1902653	0.00565052434281644	2.29950724844676	14.5181318169106	23	42	secondary alcohol biosynthetic process
GO:0002764	0.00580993502057558	1.34757753364946	111.99701687331	134	324	immune response-regulating signaling pathway
GO:0009266	0.00584109637258078	1.50462862358208	58.7638668779715	75	170	response to temperature stimulus
GO:0002699	0.00584632987395864	1.71623777856309	33.5299711009602	46	97	positive regulation of immune effector process
GO:0071230	0.00587044698252305	2.04129544058873	19.3575090892141	29	56	cellular response to amino acid stimulus
GO:1904888	0.00587368726547197	2.14788749025813	16.9378204530624	26	49	cranial skeletal system development
GO:0042306	0.00591286553682231	1.57443042603767	47.3567633075417	62	137	regulation of protein import into nucleus
GO:0060348	0.00591286553682231	1.57443042603767	47.3567633075417	62	137	bone development
GO:0002696	0.00596170813099167	1.51208360743975	57.0355178521488	73	165	positive regulation of leukocyte activation
GO:0030278	0.00596620476763444	1.58694261695906	45.628414281719	60	132	regulation of ossification
GO:0032271	0.00596620476763444	1.58694261695906	45.628414281719	60	132	regulation of protein polymerization
GO:0022898	0.00599267996882788	1.66949632144878	36.9866691526056	50	107	regulation of transmembrane transporter activity
GO:0038061	0.00599267996882788	1.66949632144878	36.9866691526056	50	107	NIK/NF-kappaB signaling
GO:0032956	0.0060018216933654	1.4383341796025	73.9733383052111	92	214	regulation of actin cytoskeleton organization
GO:0042594	0.00600630837072284	1.60055588644034	43.9000652558963	58	127	response to starvation
GO:0002218	0.00612210605624812	1.46009105987025	67.7512818122495	85	196	activation of innate immune response
GO:0009135	0.00612283082187352	1.90119760479042	23.5055467511886	34	68	purine nucleoside diphosphate metabolic process
GO:0009179	0.00612283082187352	1.90119760479042	23.5055467511886	34	68	purine ribonucleoside diphosphate metabolic process
GO:0032526	0.00612283082187352	1.90119760479042	23.5055467511886	34	68	response to retinoic acid
GO:0034446	0.00612283082187352	1.90119760479042	23.5055467511886	34	68	substrate adhesion-dependent cell spreading
GO:0042590	0.00612283082187352	1.90119760479042	23.5055467511886	34	68	antigen processing and presentation of exogenous peptide antigen via MHC class I
GO:0034612	0.00617931118560935	1.44236799197291	72.2449892793885	90	209	response to tumor necrosis factor
GO:0072577	0.00619584715361049	2.62889305816135	10.7157639601007	18	31	endothelial cell apoptotic process
GO:0002758	0.00628677292975856	1.46516730523627	66.0229327864268	83	191	innate immune response-activating signal transduction
GO:0001885	0.00629386310652725	2.32142641827938	13.8267922065815	22	40	endothelial cell development
GO:0007178	0.00638285083813831	1.4304979253112	75.0103477207048	93	217	transmembrane receptor protein serine/threonine kinase signaling pathway
GO:0006165	0.00640755014601753	1.96409210407035	21.0858581150368	31	61	nucleoside diphosphate phosphorylation
GO:0071260	0.00640755014601753	1.96409210407035	21.0858581150368	31	61	cellular response to mechanical stimulus
GO:1902882	0.00640755014601753	1.96409210407035	21.0858581150368	31	61	regulation of response to oxidative stress
GO:0002062	0.0064660762758809	1.85002649708532	25.2338957770113	36	73	chondrocyte differentiation
GO:0061041	0.0064660762758809	1.85002649708532	25.2338957770113	36	73	regulation of wound healing
GO:0090317	0.0064660762758809	1.85002649708532	25.2338957770113	36	73	negative regulation of intracellular protein transport
GO:0009636	0.00647842590522675	1.55824915824916	48.3937727230353	63	140	response to toxic substance
GO:1904589	0.00647842590522675	1.55824915824916	48.3937727230353	63	140	regulation of protein import
GO:0061572	0.00652885270172874	1.71228501228501	32.8386314906311	45	95	actin filament bundle organization
GO:0070374	0.00652885270172874	1.71228501228501	32.8386314906311	45	95	positive regulation of ERK1 and ERK2 cascade
GO:0001906	0.00657113238457569	2.15887492903512	16.2464808427333	25	47	cell killing
GO:0051348	0.00661146843961107	1.36387163561077	99.552903887387	120	288	negative regulation of transferase activity
GO:1903533	0.00673929598974036	1.40944281088324	80.5410646033374	99	233	regulation of protein targeting
GO:0003170	0.00680347971915105	2.68940214937235	10.0244243497716	17	29	heart valve development
GO:0042093	0.00680347971915105	2.68940214937235	10.0244243497716	17	29	T-helper cell differentiation
GO:0045576	0.00680347971915105	2.68940214937235	10.0244243497716	17	29	mast cell activation
GO:0050795	0.00680347971915105	2.68940214937235	10.0244243497716	17	29	regulation of behavior
GO:0002474	0.00697822553411265	1.76916639192514	28.6905938286567	40	83	antigen processing and presentation of peptide antigen via MHC class I
GO:0008631	0.0070077850132403	2.34595319006366	13.1354525962524	21	38	intrinsic apoptotic signaling pathway in response to oxidative stress
GO:0030042	0.0070077850132403	2.34595319006366	13.1354525962524	21	38	actin filament depolymerization
GO:0070664	0.0070077850132403	2.34595319006366	13.1354525962524	21	38	negative regulation of leukocyte proliferation
GO:0006869	0.00709430684520345	1.46616063098974	63.603244150275	80	184	lipid transport
GO:0098662	0.00717149491708704	1.32359547487791	119.947422392095	142	347	inorganic cation transmembrane transport
GO:1904062	0.00717587096026964	1.55349048705142	47.7024331127063	62	138	regulation of cation transmembrane transport
GO:0001936	0.00724682390106606	1.8483604077805	24.5425561666822	35	71	regulation of endothelial cell proliferation
GO:0070301	0.00724682390106606	1.8483604077805	24.5425561666822	35	71	cellular response to hydrogen peroxide
GO:0043254	0.0072503735049638	1.35432041920129	101.626922718374	122	294	regulation of protein complex assembly
GO:0009743	0.00726734977562097	1.56497837058399	45.9740840868836	60	133	response to carbohydrate
GO:0007422	0.0073523220184437	2.17093221653482	15.5551412324042	24	45	peripheral nervous system development
GO:0032642	0.0073523220184437	2.17093221653482	15.5551412324042	24	45	regulation of chemokine production
GO:0046365	0.0073523220184437	2.17093221653482	15.5551412324042	24	45	monosaccharide catabolic process
GO:0002042	0.00744933405771996	2.76095735250665	9.33308473944253	16	27	cell migration involved in sprouting angiogenesis
GO:0044246	0.00744933405771996	2.76095735250665	9.33308473944253	16	27	regulation of multicellular organismal metabolic process
GO:0050798	0.00744933405771996	2.76095735250665	9.33308473944253	16	27	activated T cell proliferation
GO:0071320	0.00744933405771996	2.76095735250665	9.33308473944253	16	27	cellular response to cAMP
GO:0051235	0.00765000106013986	1.43816540246253	69.1339610329076	86	200	maintenance of location
GO:0030100	0.00769620782381504	1.52828187323567	50.4677915540226	65	146	regulation of endocytosis
GO:1904019	0.00769903078194652	1.90070729053319	22.1228675305304	32	64	epithelial cell apoptotic process
GO:0015914	0.00779895667020633	2.37357646420824	12.4441129859234	20	36	phospholipid transport
GO:0071407	0.00795456652404359	1.29920844198512	134.119884403841	157	388	cellular response to organic cyclic compound
GO:0001656	0.00806183848584866	1.96811051139673	19.7031788943787	29	57	metanephros development
GO:0042476	0.00812418926676161	1.84661326697255	23.8512165563531	34	69	odontogenesis
GO:0003179	0.00812701216931343	2.84687246141349	8.64174512911345	15	25	heart valve morphogenesis
GO:0034308	0.00812701216931343	2.84687246141349	8.64174512911345	15	25	primary alcohol metabolic process
GO:0045620	0.00812701216931343	2.84687246141349	8.64174512911345	15	25	negative regulation of lymphocyte differentiation
GO:2001235	0.00818042029011041	1.50601840020445	53.2331499953389	68	154	positive regulation of apoptotic signaling pathway
GO:0001667	0.00820963647294481	1.39228316636186	81.9237438239955	100	237	ameboidal-type cell migration
GO:0034284	0.00822575684547865	1.5861392462816	41.8260464249091	55	121	response to monosaccharide
GO:1901222	0.00822736414507238	2.18421981004071	14.8638016220751	23	43	regulation of NIK/NF-kappaB signaling
GO:0072078	0.00826976564274498	2.0580979540105	17.2834902582269	26	50	nephron tubule morphogenesis
GO:0048863	0.00830050546682573	1.65586714821896	34.9126503216183	47	101	stem cell differentiation
GO:0032868	0.00833800833787456	1.45198718958366	63.9489139554395	80	185	response to insulin
GO:0034765	0.00833800833787456	1.45198718958366	63.9489139554395	80	185	regulation of ion transmembrane transport
GO:0006816	0.00838716353981869	1.43383349739496	68.4426214225785	85	198	calcium ion transport
GO:0099536	0.00839251899468578	1.35977671118531	94.7135266150834	114	274	synaptic signaling
GO:0099537	0.00839251899468578	1.35977671118531	94.7135266150834	114	274	trans-synaptic signaling
GO:0043010	0.00857144724485207	1.45715443202074	62.2205649296169	78	180	camera-type eye development
GO:0044060	0.00882520696577699	2.95193406725621	7.95040551878438	14	23	regulation of endocrine process
GO:0050701	0.00882520696577699	2.95193406725621	7.95040551878438	14	23	interleukin-1 secretion
GO:0050819	0.00882520696577699	2.95193406725621	7.95040551878438	14	23	negative regulation of coagulation
GO:0061036	0.00882520696577699	2.95193406725621	7.95040551878438	14	23	positive regulation of cartilage development
GO:0071353	0.00882520696577699	2.95193406725621	7.95040551878438	14	23	cellular response to interleukin-4
GO:0072210	0.00882520696577699	2.95193406725621	7.95040551878438	14	23	metanephric nephron development
GO:0010952	0.00892810397783204	1.55502218792205	44.5914048662254	58	129	positive regulation of peptidase activity
GO:0050808	0.00892810397783204	1.55502218792205	44.5914048662254	58	129	synapse organization
GO:0043542	0.00903999324662678	1.5674569937504	42.8630558404027	56	124	endothelial cell migration
GO:0046939	0.00911057307174202	1.84477791116447	23.1598769460241	33	67	nucleotide phosphorylation
GO:0006695	0.00920755264644988	2.19893194733986	14.1724620117461	22	41	cholesterol biosynthetic process
GO:0048146	0.00920755264644988	2.19893194733986	14.1724620117461	22	41	positive regulation of fibroblast proliferation
GO:0006732	0.00924126126630415	1.37188758226592	86.7631210962991	105	251	coenzyme metabolic process
GO:0003205	0.0092521107811936	1.61243988101306	37.6780087629347	50	109	cardiac chamber development
GO:0042255	0.00927623619630425	2.06471567365923	16.5921506478978	25	48	ribosome assembly
GO:0007189	0.00952529126776464	3.08332205683356	7.2590659084553	13	21	adenylate cyclase-activating G-protein coupled receptor signaling pathway
GO:0009226	0.00952529126776464	3.08332205683356	7.2590659084553	13	21	nucleotide-sugar biosynthetic process
GO:0030195	0.00952529126776464	3.08332205683356	7.2590659084553	13	21	negative regulation of blood coagulation
GO:0045933	0.00952529126776464	3.08332205683356	7.2590659084553	13	21	positive regulation of muscle contraction
GO:1900047	0.00952529126776464	3.08332205683356	7.2590659084553	13	21	negative regulation of hemostasis
GO:0006879	0.00964035226981052	2.44076655052265	11.0614337652652	18	32	cellular iron ion homeostasis
GO:0048260	0.00964035226981052	2.44076655052265	11.0614337652652	18	32	positive regulation of receptor-mediated endocytosis
GO:0010595	0.00969406386093077	1.90021750951604	20.7401883098723	30	60	positive regulation of endothelial cell migration
GO:0043534	0.00969406386093077	1.90021750951604	20.7401883098723	30	60	blood vessel endothelial cell migration
GO:0033209	0.0097441251183104	1.5384736670208	45.628414281719	59	132	tumor necrosis factor-mediated signaling pathway
GO:0007596	0.00976373138476321	1.42105021040041	68.7882912277431	85	199	blood coagulation
GO:0005976	0.00978663590373658	1.75853309724871	26.6165749976694	37	77	polysaccharide metabolic process
GO:0048589	0.00991777748614739	1.29063126301968	132.045865572854	154	382	developmental growth
GO:0016042	0.0100519349492235	1.44279868410495	62.5662347347814	78	181	lipid catabolic process
GO:0033559	0.0101579926014552	1.97282302050028	18.3204996737205	27	53	unsaturated fatty acid metabolic process
GO:0006699	0.0101976920854738	3.25231910946197	6.56772629812622	12	19	bile acid biosynthetic process
GO:0045687	0.0101976920854738	3.25231910946197	6.56772629812622	12	19	positive regulation of glial cell differentiation
GO:0060544	0.0101976920854738	3.25231910946197	6.56772629812622	12	19	regulation of necroptotic process
GO:0002479	0.010220056061843	1.84284630856992	22.468537335695	32	65	antigen processing and presentation of exogenous peptide antigen via MHC class I, TAP-dependent
GO:0006875	0.0102725934385838	1.35387042980868	91.6024983686026	110	265	cellular metal ion homeostasis
GO:0032480	0.0103054809675925	2.21530603019618	13.481122401417	21	39	negative regulation of type I interferon production
GO:0060324	0.0103054809675925	2.21530603019618	13.481122401417	21	39	face development
GO:0097300	0.0103054809675925	2.21530603019618	13.481122401417	21	39	programmed necrotic cell death
GO:0034605	0.0103232227510713	1.62552705420774	35.2583201267829	47	102	cellular response to heat
GO:0007268	0.0103548712465244	1.34747392211405	94.3678568099189	113	273	chemical synaptic transmission
GO:0098916	0.0103548712465244	1.34747392211405	94.3678568099189	113	273	anterograde trans-synaptic signaling
GO:0051962	0.0104214576386552	1.34147263278666	97.1332152512352	116	281	positive regulation of nervous system development
GO:0030003	0.0105525573387916	1.31630298839074	110.960007457817	131	321	cellular cation homeostasis
GO:0033500	0.0105966712321844	1.52280701754386	46.6654236972126	60	135	carbohydrate homeostasis
GO:0042593	0.0105966712321844	1.52280701754386	46.6654236972126	60	135	glucose homeostasis
GO:0002673	0.0107037082465939	2.48217076881396	10.3700941549361	17	30	regulation of acute inflammatory response
GO:0006040	0.0107037082465939	2.48217076881396	10.3700941549361	17	30	amino sugar metabolic process
GO:0009409	0.0107037082465939	2.48217076881396	10.3700941549361	17	30	response to cold
GO:0032663	0.0107037082465939	2.48217076881396	10.3700941549361	17	30	regulation of interleukin-2 production
GO:0035850	0.0107037082465939	2.48217076881396	10.3700941549361	17	30	epithelial cell differentiation involved in kidney development
GO:0042130	0.0107037082465939	2.48217076881396	10.3700941549361	17	30	negative regulation of T cell proliferation
GO:0042345	0.0107037082465939	2.48217076881396	10.3700941549361	17	30	regulation of NF-kappaB import into nucleus
GO:0042348	0.0107037082465939	2.48217076881396	10.3700941549361	17	30	NF-kappaB import into nucleus
GO:0043113	0.0107037082465939	2.48217076881396	10.3700941549361	17	30	receptor clustering
GO:1903036	0.0107037082465939	2.48217076881396	10.3700941549361	17	30	positive regulation of response to wounding
GO:0001709	0.0107963729724745	3.47772969074024	5.87638668779715	11	17	cell fate determination
GO:0045920	0.0107963729724745	3.47772969074024	5.87638668779715	11	17	negative regulation of exocytosis
GO:0050704	0.0107963729724745	3.47772969074024	5.87638668779715	11	17	regulation of interleukin-1 secretion
GO:0060343	0.0107963729724745	3.47772969074024	5.87638668779715	11	17	trabecula formation
GO:0071498	0.0107963729724745	3.47772969074024	5.87638668779715	11	17	cellular response to fluid shear stress
GO:1900120	0.0107963729724745	3.47772969074024	5.87638668779715	11	17	regulation of receptor binding
GO:0002526	0.0108839340356845	1.89997281870073	20.0488486995432	29	58	acute inflammatory response
GO:0006959	0.0108839340356845	1.89997281870073	20.0488486995432	29	58	humoral immune response
GO:0007492	0.0108839340356845	1.89997281870073	20.0488486995432	29	58	endoderm development
GO:0007015	0.0109403987008846	1.3640873015873	85.3804418756409	103	247	actin filament organization
GO:0042254	0.010948891990184	1.32625109330308	103.700941549361	123	300	ribosome biogenesis
GO:0072521	0.0110243400620813	1.28480609830119	132.391535378018	154	383	purine-containing compound metabolic process
GO:0044262	0.0110322240330869	1.43807680053569	61.8748951244523	77	179	cellular carbohydrate metabolic process
GO:0048871	0.0110322240330869	1.43807680053569	61.8748951244523	77	179	multicellular organismal homeostasis
GO:0019321	0.0112294767936746	5.05657657657658	3.80236785680992	8	11	pentose metabolic process
GO:0042044	0.0112294767936746	5.05657657657658	3.80236785680992	8	11	fluid transport
GO:0042481	0.0112294767936746	5.05657657657658	3.80236785680992	8	11	regulation of odontogenesis
GO:0042789	0.0112294767936746	5.05657657657658	3.80236785680992	8	11	mRNA transcription from RNA polymerase II promoter
GO:0046135	0.0112294767936746	5.05657657657658	3.80236785680992	8	11	pyrimidine nucleoside catabolic process
GO:0046349	0.0112294767936746	5.05657657657658	3.80236785680992	8	11	amino sugar biosynthetic process
GO:0072283	0.0112294767936746	5.05657657657658	3.80236785680992	8	11	metanephric renal vesicle morphogenesis
GO:1901881	0.0112294767936746	5.05657657657658	3.80236785680992	8	11	positive regulation of protein depolymerization
GO:0043368	0.0112503431900767	3.7934018388318	5.18504707746807	10	15	positive T cell selection
GO:0072010	0.0112503431900767	3.7934018388318	5.18504707746807	10	15	glomerular epithelium development
GO:1902895	0.0112503431900767	3.7934018388318	5.18504707746807	10	15	positive regulation of pri-miRNA transcription from RNA polymerase II promoter
GO:0050817	0.0113260537986152	1.40848924144055	69.1339610329076	85	200	coagulation
GO:0006091	0.0113441927903286	1.33226747540011	99.2072340822224	118	287	generation of precursor metabolites and energy
GO:1900180	0.0113610331027442	1.44300144300144	60.1465460986296	75	174	regulation of protein localization to nucleus
GO:0001914	0.0114505071688995	4.26703163017032	4.49370746713899	9	13	regulation of T cell mediated cytotoxicity
GO:0032495	0.0114505071688995	4.26703163017032	4.49370746713899	9	13	response to muramyl dipeptide
GO:0042346	0.0114505071688995	4.26703163017032	4.49370746713899	9	13	positive regulation of NF-kappaB import into nucleus
GO:0046597	0.0114505071688995	4.26703163017032	4.49370746713899	9	13	negative regulation of viral entry into host cell
GO:0046633	0.0114505071688995	4.26703163017032	4.49370746713899	9	13	alpha-beta T cell proliferation
GO:0046639	0.0114505071688995	4.26703163017032	4.49370746713899	9	13	negative regulation of alpha-beta T cell differentiation
GO:0048305	0.0114505071688995	4.26703163017032	4.49370746713899	9	13	immunoglobulin secretion
GO:0061318	0.0114505071688995	4.26703163017032	4.49370746713899	9	13	renal filtration cell differentiation
GO:0072087	0.0114505071688995	4.26703163017032	4.49370746713899	9	13	renal vesicle development
GO:0072112	0.0114505071688995	4.26703163017032	4.49370746713899	9	13	glomerular visceral epithelial cell differentiation
GO:0072311	0.0114505071688995	4.26703163017032	4.49370746713899	9	13	glomerular epithelial cell differentiation
GO:0033273	0.0114686453389253	1.84080942344302	21.7771977253659	31	63	response to vitamin
GO:0072175	0.0115015624502741	1.6407226646117	32.8386314906311	44	95	epithelial tube formation
GO:0071398	0.0115351518431387	2.23363531963762	12.7897827910879	20	37	cellular response to fatty acid
GO:1902229	0.0115351518431387	2.23363531963762	12.7897827910879	20	37	regulation of intrinsic apoptotic signaling pathway in response to DNA damage
GO:0009896	0.0116738034814158	1.29423635529736	122.367111028246	143	354	positive regulation of catabolic process
GO:0019915	0.0116838811280445	2.07991212767332	15.2094714272397	23	44	lipid storage
GO:0032411	0.0116838811280445	2.07991212767332	15.2094714272397	23	44	positive regulation of transporter activity
GO:0060675	0.0116838811280445	2.07991212767332	15.2094714272397	23	44	ureteric bud morphogenesis
GO:0002931	0.0118696094892559	2.53051643192488	9.67875454460707	16	28	response to ischemia
GO:0038066	0.0118696094892559	2.53051643192488	9.67875454460707	16	28	p38MAPK cascade
GO:0007612	0.0119275871930467	1.79181341107872	23.5055467511886	33	68	learning
GO:0003012	0.0120167223139281	1.37832787024818	77.4300363568565	94	224	muscle system process
GO:0010959	0.0121046358961923	1.43326645439874	61.1835555141232	76	177	regulation of metal ion transport
GO:0043407	0.0122248868553458	1.89972826086957	19.3575090892141	28	56	negative regulation of MAP kinase activity
GO:0051897	0.0122248868553458	1.89972826086957	19.3575090892141	28	56	positive regulation of protein kinase B signaling
GO:0060627	0.0123205664248112	1.31860749377086	104.046611354526	123	301	regulation of vesicle-mediated transport
GO:1901653	0.0123399356342457	1.36185460880583	82.9607532394891	100	240	cellular response to peptide
GO:0071900	0.0124139672710798	1.28479570990807	127.20648830055	148	368	regulation of protein serine/threonine kinase activity
GO:0050769	0.0125690328313231	1.34761058671109	88.4914701221218	106	256	positive regulation of neurogenesis
GO:0009408	0.0126882256115267	1.50255367036011	47.0110935023772	60	136	response to heat
GO:0045667	0.0126952090474011	1.68503307812384	28.6905938286567	39	83	regulation of osteoblast differentiation
GO:0032412	0.012738000436926	1.59627053498264	35.6039899319474	47	103	regulation of ion transmembrane transporter activity
GO:0072511	0.0127974842789814	1.36368158198031	81.2324042136665	98	235	divalent inorganic cation transport
GO:0070613	0.0128205579992545	1.978403022898	16.9378204530624	25	49	regulation of protein processing
GO:1903317	0.0128205579992545	1.978403022898	16.9378204530624	25	49	regulation of protein maturation
GO:0071559	0.0128454866796986	1.44325169359041	57.7268574624779	72	167	response to transforming growth factor beta
GO:0019319	0.0128745610043952	1.83865705414934	21.0858581150368	30	61	hexose biosynthetic process
GO:0030834	0.0129120727216426	2.25428639197615	12.0984431807588	19	35	regulation of actin filament depolymerization
GO:0032623	0.0129120727216426	2.25428639197615	12.0984431807588	19	35	interleukin-2 production
GO:0032945	0.0129120727216426	2.25428639197615	12.0984431807588	19	35	negative regulation of mononuclear cell proliferation
GO:0050672	0.0129120727216426	2.25428639197615	12.0984431807588	19	35	negative regulation of lymphocyte proliferation
GO:0002286	0.0131202837804466	2.0886869234943	14.5181318169106	22	42	T cell activation involved in immune response
GO:0032835	0.0131202837804466	2.0886869234943	14.5181318169106	22	42	glomerulus development
GO:0006636	0.0131414178339254	2.58769662506462	8.98741493427799	15	26	unsaturated fatty acid biosynthetic process
GO:0008206	0.0131414178339254	2.58769662506462	8.98741493427799	15	26	bile acid metabolic process
GO:0010712	0.0131414178339254	2.58769662506462	8.98741493427799	15	26	regulation of collagen metabolic process
GO:0033280	0.0131414178339254	2.58769662506462	8.98741493427799	15	26	response to vitamin D
GO:0071675	0.0131414178339254	2.58769662506462	8.98741493427799	15	26	regulation of mononuclear cell migration
GO:0090303	0.0131414178339254	2.58769662506462	8.98741493427799	15	26	positive regulation of wound healing
GO:0097421	0.0131414178339254	2.58769662506462	8.98741493427799	15	26	liver regeneration
GO:0017038	0.0132087623291508	1.33623421362894	92.2938379789317	110	267	protein import
GO:0045862	0.0133041575329637	1.31056147313474	106.120630185513	125	307	positive regulation of proteolysis
GO:0032844	0.0133153504217835	1.3151017295761	103.355271744197	122	299	regulation of homeostatic process
GO:0016485	0.0133673331839188	1.48044505410761	49.7764519436935	63	144	protein processing
GO:0042471	0.0133779791127776	1.78838891378096	22.8142071408595	32	66	ear morphogenesis
GO:0098754	0.0133779791127776	1.78838891378096	22.8142071408595	32	66	detoxification
GO:0032970	0.0134190906763096	1.35775668741815	82.2694136291601	99	238	regulation of actin filament-based process
GO:0015748	0.0137371245886323	1.89948383591415	18.6661694788851	27	54	organophosphate ester transport
GO:0002822	0.0137538538670619	1.74629610557754	24.5425561666822	34	71	regulation of adaptive immune response based on somatic recombination of immune receptors built from immunoglobulin superfamily domains
GO:0070838	0.0139212207985108	1.35951219313535	80.5410646033374	97	233	divalent metal ion transport
GO:0043405	0.0140555819145079	1.35199949678414	83.3064230446537	100	241	regulation of MAP kinase activity
GO:0019318	0.0141064387481849	1.41900967435432	61.5292253192878	76	178	hexose metabolic process
GO:2001056	0.0141698101807508	1.5905069261705	34.9126503216183	46	101	positive regulation of cysteine-type endopeptidase activity
GO:0033674	0.0142247350398484	1.27587106268829	128.589167521208	149	372	positive regulation of kinase activity
GO:0071375	0.0142653123857498	1.36971964878319	76.0473571361984	92	220	cellular response to peptide hormone stimulus
GO:0010634	0.014298583888025	1.62964694879588	31.455952269973	42	91	positive regulation of epithelial cell migration
GO:0006006	0.0143596344646235	1.46768412839062	50.8134613591871	64	147	glucose metabolic process
GO:0010332	0.0144132900146682	1.98158901005523	16.2464808427333	24	47	response to gamma radiation
GO:0035050	0.0144132900146682	1.98158901005523	16.2464808427333	24	47	embryonic heart tube development
GO:2001238	0.0144132900146682	1.98158901005523	16.2464808427333	24	47	positive regulation of extrinsic apoptotic signaling pathway
GO:0007405	0.014453319493419	2.27772357723577	11.4071035704298	18	33	neuroblast proliferation
GO:0034637	0.0144585707645703	1.83637763885114	20.3945185047077	29	59	cellular carbohydrate biosynthetic process
GO:0007215	0.0145190626690367	2.65636166756903	8.29607532394891	14	24	glutamate receptor signaling pathway
GO:0036507	0.0145190626690367	2.65636166756903	8.29607532394891	14	24	protein demannosylation
GO:0036508	0.0145190626690367	2.65636166756903	8.29607532394891	14	24	protein alpha-1,2-demannosylation
GO:0051293	0.0145190626690367	2.65636166756903	8.29607532394891	14	24	establishment of spindle localization
GO:0060317	0.0145190626690367	2.65636166756903	8.29607532394891	14	24	cardiac epithelial to mesenchymal transition
GO:0070670	0.0145190626690367	2.65636166756903	8.29607532394891	14	24	response to interleukin-4
GO:1902175	0.0145190626690367	2.65636166756903	8.29607532394891	14	24	regulation of oxidative stress-induced intrinsic apoptotic signaling pathway
GO:0007050	0.0145630242618211	1.38132421982878	71.5536496690594	87	207	cell cycle arrest
GO:1902905	0.0146217188322207	1.51652205651896	42.8630558404027	55	124	positive regulation of supramolecular fiber organization
GO:0035904	0.0147393743929804	2.09841120294634	13.8267922065815	21	40	aorta development
GO:0045682	0.0147393743929804	2.09841120294634	13.8267922065815	21	40	regulation of epidermis development
GO:0051145	0.0147393743929804	2.09841120294634	13.8267922065815	21	40	smooth muscle cell differentiation
GO:0048638	0.0149596436392993	1.41001366438574	62.5662347347814	77	181	regulation of developmental growth
GO:0071214	0.0149784460964963	1.36328758378551	77.084366551692	93	223	cellular response to abiotic stimulus
GO:0071706	0.0150097984076024	1.7847718413397	22.1228675305304	31	64	tumor necrosis factor superfamily cytokine production
GO:0043123	0.0153850924097337	1.4555230821398	51.8504707746807	65	150	positive regulation of I-kappaB kinase/NF-kappaB signaling
GO:0042990	0.0154140352921414	1.74179138321995	23.8512165563531	33	69	regulation of transcription factor import into nucleus
GO:0042991	0.0154140352921414	1.74179138321995	23.8512165563531	33	69	transcription factor import into nucleus
GO:0045664	0.0155269071244373	1.27857702197907	122.367111028246	142	354	regulation of neuron differentiation
GO:0010975	0.0155423002357411	1.32288886572143	93.6765171995898	111	271	regulation of neuron projection development
GO:0003279	0.0156922122489147	1.70544583830726	25.5795655821758	35	74	cardiac septum development
GO:0014706	0.0157085020736829	1.35705002431621	78.1213759671856	94	226	striated muscle tissue development
GO:0042176	0.0158475803841025	1.28831209399737	114.071035704298	133	330	regulation of protein catabolic process
GO:1902904	0.0158628250587746	1.67431347368694	27.3079146079985	37	79	negative regulation of supramolecular fiber organization
GO:1903510	0.0159438439283234	1.62377852013453	30.7646126596439	41	89	mucopolysaccharide metabolic process
GO:0006956	0.0159967115192502	2.74033979852654	7.60473571361984	13	22	complement activation
GO:0030857	0.0159967115192502	2.74033979852654	7.60473571361984	13	22	negative regulation of epithelial cell differentiation
GO:0032965	0.0159967115192502	2.74033979852654	7.60473571361984	13	22	regulation of collagen biosynthetic process
GO:0045581	0.0159967115192502	2.74033979852654	7.60473571361984	13	22	negative regulation of T cell differentiation
GO:0006805	0.0162123292880817	1.98508696188479	15.5551412324042	23	45	xenobiotic metabolic process
GO:0034109	0.0162123292880817	1.98508696188479	15.5551412324042	23	45	homotypic cell-cell adhesion
GO:0048644	0.0162123292880817	1.98508696188479	15.5551412324042	23	45	muscle organ morphogenesis
GO:0072171	0.0162123292880817	1.98508696188479	15.5551412324042	23	45	mesonephric tubule morphogenesis
GO:0010810	0.0162429196384513	1.46935403817252	48.3937727230353	61	140	regulation of cell-substrate adhesion
GO:0050890	0.0162429196384513	1.46935403817252	48.3937727230353	61	140	cognition
GO:0000271	0.0162443818327912	1.83395802098951	19.7031788943787	28	57	polysaccharide biosynthetic process
GO:0046916	0.0162443818327912	1.83395802098951	19.7031788943787	28	57	cellular transition metal ion homeostasis
GO:0006913	0.016375837549694	1.25969604963923	136.539573039993	157	395	nucleocytoplasmic transport
GO:1901293	0.0164576829496934	1.37933889015757	69.1339610329076	84	200	nucleoside phosphate biosynthetic process
GO:0009746	0.0165029256114137	1.52166301969365	40.443367204251	52	117	response to hexose
GO:0051924	0.0165029256114137	1.52166301969365	40.443367204251	52	117	regulation of calcium ion transport
GO:0006163	0.0165392840642242	1.27254021698466	124.441129859234	144	360	purine nucleotide metabolic process
GO:0030837	0.0165655594319146	2.10924319113039	13.1354525962524	20	38	negative regulation of actin filament polymerization
GO:0032677	0.0165655594319146	2.10924319113039	13.1354525962524	20	38	regulation of interleukin-8 production
GO:0046427	0.0165655594319146	2.10924319113039	13.1354525962524	20	38	positive regulation of JAK-STAT cascade
GO:1904894	0.0165655594319146	2.10924319113039	13.1354525962524	20	38	positive regulation of STAT cascade
GO:0042391	0.0167368053440426	1.39301970750028	64.6402535657686	79	187	regulation of membrane potential
GO:0055088	0.0168467159721382	1.78094412724307	21.4315279202014	30	62	lipid homeostasis
GO:0060993	0.0168467159721382	1.78094412724307	21.4315279202014	30	62	kidney morphogenesis
GO:0061387	0.0168467159721382	1.78094412724307	21.4315279202014	30	62	regulation of extent of cell growth
GO:1990748	0.0168467159721382	1.78094412724307	21.4315279202014	30	62	cellular detoxification
GO:0030282	0.0172796074931531	1.7370433701228	23.1598769460241	32	67	bone mineralization
GO:2001257	0.0172796074931531	1.7370433701228	23.1598769460241	32	67	regulation of cation channel activity
GO:0014909	0.0173713503557642	1.89899538419767	17.2834902582269	25	50	smooth muscle cell migration
GO:0019693	0.0174088923858456	1.26415784708564	129.280507131537	149	374	ribose phosphate metabolic process
GO:0051495	0.0174123619367908	1.45654632507805	49.4307821385289	62	143	positive regulation of cytoskeleton organization
GO:0003091	0.0175590372339525	2.84537337662338	6.91339610329076	12	20	renal water homeostasis
GO:0019369	0.0175590372339525	2.84537337662338	6.91339610329076	12	20	arachidonic acid metabolic process
GO:0032743	0.0175590372339525	2.84537337662338	6.91339610329076	12	20	positive regulation of interleukin-2 production
GO:0033173	0.0175590372339525	2.84537337662338	6.91339610329076	12	20	calcineurin-NFAT signaling cascade
GO:0035456	0.0175590372339525	2.84537337662338	6.91339610329076	12	20	response to interferon-beta
GO:0036499	0.0175590372339525	2.84537337662338	6.91339610329076	12	20	PERK-mediated unfolded protein response
GO:0045058	0.0175590372339525	2.84537337662338	6.91339610329076	12	20	T cell selection
GO:0048247	0.0175590372339525	2.84537337662338	6.91339610329076	12	20	lymphocyte chemotaxis
GO:0050691	0.0175590372339525	2.84537337662338	6.91339610329076	12	20	regulation of defense response to virus by host
GO:0051150	0.0175590372339525	2.84537337662338	6.91339610329076	12	20	regulation of smooth muscle cell differentiation
GO:0097720	0.0175590372339525	2.84537337662338	6.91339610329076	12	20	calcineurin-mediated signaling
GO:0009799	0.0175685834722456	1.70009741282984	24.8882259718467	34	72	specification of symmetry
GO:1900034	0.0175685834722456	1.70009741282984	24.8882259718467	34	72	regulation of cellular response to heat
GO:0001838	0.0176859686882105	1.59682487725041	31.8016220751375	42	92	embryonic epithelial tube formation
GO:0006023	0.0177793098036968	1.61767094364138	30.0732730493148	40	87	aminoglycan biosynthetic process
GO:0006024	0.0177793098036968	1.61767094364138	30.0732730493148	40	87	glycosaminoglycan biosynthetic process
GO:0009132	0.017800630537839	1.64137973742878	28.3449240234921	38	82	nucleoside diphosphate metabolic process
GO:0032355	0.017800630537839	1.64137973742878	28.3449240234921	38	82	response to estradiol
GO:0071322	0.017800630537839	1.64137973742878	28.3449240234921	38	82	cellular response to carbohydrate stimulus
GO:0006733	0.0178931762740739	1.50460828552178	41.4803766197446	53	120	oxidoreduction coenzyme metabolic process
GO:0009165	0.0179511757940912	1.37458950524738	68.4426214225785	83	198	nucleotide biosynthetic process
GO:0007528	0.0181048461293849	2.33552796066339	10.0244243497716	16	29	neuromuscular junction development
GO:0010464	0.0181048461293849	2.33552796066339	10.0244243497716	16	29	regulation of mesenchymal cell proliferation
GO:0031341	0.0181048461293849	2.33552796066339	10.0244243497716	16	29	regulation of cell killing
GO:0031670	0.0181048461293849	2.33552796066339	10.0244243497716	16	29	cellular response to nutrient
GO:0042531	0.0181048461293849	2.33552796066339	10.0244243497716	16	29	positive regulation of tyrosine phosphorylation of STAT protein
GO:0046637	0.0181048461293849	2.33552796066339	10.0244243497716	16	29	regulation of alpha-beta T cell differentiation
GO:0061028	0.0181048461293849	2.33552796066339	10.0244243497716	16	29	establishment of endothelial barrier
GO:0001909	0.018246199588934	1.98894142572927	14.8638016220751	22	43	leukocyte mediated cytotoxicity
GO:0034330	0.0182881788591069	1.38805900980922	63.9489139554395	78	185	cell junction organization
GO:0051186	0.0185796873622535	1.28874339033424	107.157639601007	125	310	cofactor metabolic process
GO:0044003	0.0186267318379536	2.12137834260839	12.4441129859234	19	36	modification by symbiont of host morphology or physiology
GO:0046677	0.0186267318379536	2.12137834260839	12.4441129859234	19	36	response to antibiotic
GO:0070527	0.0186267318379536	2.12137834260839	12.4441129859234	19	36	platelet aggregation
GO:0003013	0.0189004334229209	1.32145024047355	87.8001305117927	104	254	circulatory system process
GO:0045778	0.0189156901260395	1.77688537383055	20.7401883098723	29	60	positive regulation of ossification
GO:0051258	0.0189346449027381	1.39131862080651	62.2205649296169	76	180	protein polymerization
GO:0051604	0.0191598435535288	1.40779087618	57.7268574624779	71	167	protein maturation
GO:0002686	0.0191751314146494	2.98048610842768	6.22205649296169	11	18	negative regulation of leukocyte migration
GO:0045616	0.0191751314146494	2.98048610842768	6.22205649296169	11	18	regulation of keratinocyte differentiation
GO:0046636	0.0191751314146494	2.98048610842768	6.22205649296169	11	18	negative regulation of alpha-beta T cell activation
GO:1902254	0.0191751314146494	2.98048610842768	6.22205649296169	11	18	negative regulation of intrinsic apoptotic signaling pathway by p53 class mediator
GO:0006112	0.019376916428736	1.73203058759539	22.468537335695	31	65	energy reserve metabolic process
GO:0010720	0.0194354082007475	1.29282164654309	102.663932133868	120	297	positive regulation of cell development
GO:0007626	0.0195013159775381	1.57194354077028	32.8386314906311	43	95	locomotory behavior
GO:0043280	0.0195013159775381	1.57194354077028	32.8386314906311	43	95	positive regulation of cysteine-type endopeptidase activity involved in apoptotic process
GO:0002367	0.0195503438330323	1.89875135722041	16.5921506478978	24	48	cytokine production involved in immune response
GO:0032602	0.0195503438330323	1.89875135722041	16.5921506478978	24	48	chemokine production
GO:0032092	0.0196739107016611	1.69447324875896	24.1968863615177	33	70	positive regulation of protein binding
GO:0072330	0.0197883833800117	1.49839201644453	40.7890370094155	52	118	monocarboxylic acid biosynthetic process
GO:0007548	0.0198028202407145	1.41210364421278	55.9985084366552	69	162	sex differentiation
GO:0036503	0.0198270901502217	1.61130861388603	29.3819334389857	39	85	ERAD pathway
GO:0003206	0.0198780053817986	1.63514155575124	27.653584413163	37	80	cardiac chamber morphogenesis
GO:0090101	0.0198780053817986	1.63514155575124	27.653584413163	37	80	negative regulation of transmembrane receptor protein serine/threonine kinase signaling pathway
GO:0044708	0.0200154654325664	1.35171983603636	73.2819986948821	88	212	single-organism behavior
GO:0002228	0.0202565225541821	2.37171676144056	9.33308473944253	15	27	natural killer cell mediated immunity
GO:0002448	0.0202565225541821	2.37171676144056	9.33308473944253	15	27	mast cell mediated immunity
GO:0030239	0.0202565225541821	2.37171676144056	9.33308473944253	15	27	myofibril assembly
GO:0031638	0.0202565225541821	2.37171676144056	9.33308473944253	15	27	zymogen activation
GO:0042267	0.0202565225541821	2.37171676144056	9.33308473944253	15	27	natural killer cell mediated cytotoxicity
GO:0071549	0.0202565225541821	2.37171676144056	9.33308473944253	15	27	cellular response to dexamethasone stimulus
GO:2000826	0.0202565225541821	2.37171676144056	9.33308473944253	15	27	regulation of heart morphogenesis
GO:0051259	0.0203705511521298	1.27488689073617	113.034026288804	131	327	protein oligomerization
GO:0016236	0.0204316239097561	1.3232554200542	84.3434324601473	100	244	macroautophagy
GO:0008015	0.020456157805623	1.31735378715244	87.1087909014636	103	252	blood circulation
GO:0009410	0.0205337815289756	1.82863580582212	18.3204996737205	26	53	response to xenobiotic stimulus
GO:0032637	0.0205477872268376	1.99320585842148	14.1724620117461	21	41	interleukin-8 production
GO:0035107	0.0206466372391421	1.52109289617486	37.3323389577701	48	108	appendage morphogenesis
GO:0035108	0.0206466372391421	1.52109289617486	37.3323389577701	48	108	limb morphogenesis
GO:0001654	0.0207799015101534	1.35359214351233	71.5536496690594	86	207	eye development
GO:0009299	0.0207883482915635	3.16071750495763	5.53071688263261	10	16	mRNA transcription
GO:0009620	0.0207883482915635	3.16071750495763	5.53071688263261	10	16	response to fungus
GO:0010714	0.0207883482915635	3.16071750495763	5.53071688263261	10	16	positive regulation of collagen metabolic process
GO:0032814	0.0207883482915635	3.16071750495763	5.53071688263261	10	16	regulation of natural killer cell activation
GO:0032967	0.0207883482915635	3.16071750495763	5.53071688263261	10	16	positive regulation of collagen biosynthetic process
GO:0033688	0.0207883482915635	3.16071750495763	5.53071688263261	10	16	regulation of osteoblast proliferation
GO:0042036	0.0207883482915635	3.16071750495763	5.53071688263261	10	16	negative regulation of cytokine biosynthetic process
GO:0044253	0.0207883482915635	3.16071750495763	5.53071688263261	10	16	positive regulation of multicellular organismal metabolic process
GO:0045622	0.0207883482915635	3.16071750495763	5.53071688263261	10	16	regulation of T-helper cell differentiation
GO:0060602	0.0207883482915635	3.16071750495763	5.53071688263261	10	16	branch elongation of an epithelium
GO:0072661	0.0207883482915635	3.16071750495763	5.53071688263261	10	16	protein targeting to plasma membrane
GO:0090049	0.0207883482915635	3.16071750495763	5.53071688263261	10	16	regulation of cell migration involved in sprouting angiogenesis
GO:0010517	0.0209548082974626	2.13506097560976	11.7527733755943	18	34	regulation of phospholipase activity
GO:0042398	0.0209548082974626	2.13506097560976	11.7527733755943	18	34	cellular modified amino acid biosynthetic process
GO:0071560	0.0209821818015012	1.40238997714187	57.0355178521488	70	165	cellular response to transforming growth factor beta stimulus
GO:0007610	0.0210473026394242	1.29327029526303	99.2072340822224	116	287	behavior
GO:0005977	0.0212474664434242	1.77257246376812	20.0488486995432	28	58	glycogen metabolic process
GO:0006073	0.0212474664434242	1.77257246376812	20.0488486995432	28	58	cellular glucan metabolic process
GO:0006094	0.0212474664434242	1.77257246376812	20.0488486995432	28	58	gluconeogenesis
GO:0044042	0.0212474664434242	1.77257246376812	20.0488486995432	28	58	glucan metabolic process
GO:0015850	0.0213858996827791	1.54890425359858	33.8756409061247	44	98	organic hydroxy compound transport
GO:0008630	0.0216901631070632	1.56528994576554	32.147291880302	42	93	intrinsic apoptotic signaling pathway in response to DNA damage
GO:0034332	0.0216901631070632	1.56528994576554	32.147291880302	42	93	adherens junction organization
GO:0009142	0.0217358710932408	1.72672895348262	21.7771977253659	30	63	nucleoside triphosphate biosynthetic process
GO:0036473	0.0217358710932408	1.72672895348262	21.7771977253659	30	63	cell death in response to oxidative stress
GO:0032147	0.0219100134252276	1.33920242537313	75.3560175258693	90	218	activation of protein kinase activity
GO:0070988	0.0220158745853721	1.89850746268657	15.9008110375688	23	46	demethylation
GO:0044264	0.0220369588710254	1.68855035666788	23.5055467511886	32	68	cellular polysaccharide metabolic process
GO:0071887	0.0220369588710254	1.68855035666788	23.5055467511886	32	68	leukocyte apoptotic process
GO:0045471	0.0221827772921994	1.65626788381279	25.2338957770113	34	73	response to ethanol
GO:0071326	0.0222002348220914	1.62861811391223	26.962244802834	36	78	cellular response to monosaccharide stimulus
GO:0071331	0.0222002348220914	1.62861811391223	26.962244802834	36	78	cellular response to hexose stimulus
GO:0000028	0.0222988547496471	3.41313868613139	4.83937727230353	9	14	ribosomal small subunit assembly
GO:0014912	0.0222988547496471	3.41313868613139	4.83937727230353	9	14	negative regulation of smooth muscle cell migration
GO:0016137	0.0222988547496471	3.41313868613139	4.83937727230353	9	14	glycoside metabolic process
GO:0030449	0.0222988547496471	3.41313868613139	4.83937727230353	9	14	regulation of complement activation
GO:0035886	0.0222988547496471	3.41313868613139	4.83937727230353	9	14	vascular smooth muscle cell differentiation
GO:0040020	0.0222988547496471	3.41313868613139	4.83937727230353	9	14	regulation of meiotic nuclear division
GO:0050706	0.0222988547496471	3.41313868613139	4.83937727230353	9	14	regulation of interleukin-1 beta secretion
GO:0070884	0.0222988547496471	3.41313868613139	4.83937727230353	9	14	regulation of calcineurin-NFAT signaling cascade
GO:0072215	0.0222988547496471	3.41313868613139	4.83937727230353	9	14	regulation of metanephros development
GO:0090025	0.0222988547496471	3.41313868613139	4.83937727230353	9	14	regulation of monocyte chemotaxis
GO:2000257	0.0222988547496471	3.41313868613139	4.83937727230353	9	14	regulation of protein activation cascade
GO:0002762	0.0226543996686845	2.41452970418861	8.64174512911345	14	25	negative regulation of myeloid leukocyte differentiation
GO:0006692	0.0226543996686845	2.41452970418861	8.64174512911345	14	25	prostanoid metabolic process
GO:0006693	0.0226543996686845	2.41452970418861	8.64174512911345	14	25	prostaglandin metabolic process
GO:0010939	0.0226543996686845	2.41452970418861	8.64174512911345	14	25	regulation of necrotic cell death
GO:0010955	0.0226543996686845	2.41452970418861	8.64174512911345	14	25	negative regulation of protein processing
GO:0048009	0.0226543996686845	2.41452970418861	8.64174512911345	14	25	insulin-like growth factor receptor signaling pathway
GO:0061614	0.0226543996686845	2.41452970418861	8.64174512911345	14	25	pri-miRNA transcription from RNA polymerase II promoter
GO:1903318	0.0226543996686845	2.41452970418861	8.64174512911345	14	25	negative regulation of protein maturation
GO:0031331	0.0229761686911583	1.27458691593249	107.848979211336	125	312	positive regulation of cellular catabolic process
GO:0003143	0.0231551157101484	1.99794497088709	13.481122401417	20	39	embryonic heart tube morphogenesis
GO:0050886	0.0231551157101484	1.99794497088709	13.481122401417	20	39	endocrine process
GO:0071300	0.0231551157101484	1.99794497088709	13.481122401417	20	39	cellular response to retinoic acid
GO:0046661	0.0233357775244463	1.52750965250965	34.9126503216183	45	101	male sex differentiation
GO:0006958	0.0235325441730709	3.79189189189189	4.14803766197446	8	12	complement activation, classical pathway
GO:0010934	0.0235325441730709	3.79189189189189	4.14803766197446	8	12	macrophage cytokine production
GO:0014850	0.0235325441730709	3.79189189189189	4.14803766197446	8	12	response to muscle activity
GO:0030540	0.0235325441730709	3.79189189189189	4.14803766197446	8	12	female genitalia development
GO:0043371	0.0235325441730709	3.79189189189189	4.14803766197446	8	12	negative regulation of CD4-positive, alpha-beta T cell differentiation
GO:0045063	0.0235325441730709	3.79189189189189	4.14803766197446	8	12	T-helper 1 cell differentiation
GO:0045987	0.0235325441730709	3.79189189189189	4.14803766197446	8	12	positive regulation of smooth muscle contraction
GO:0050667	0.0235325441730709	3.79189189189189	4.14803766197446	8	12	homocysteine metabolic process
GO:0060065	0.0235325441730709	3.79189189189189	4.14803766197446	8	12	uterus development
GO:0060231	0.0235325441730709	3.79189189189189	4.14803766197446	8	12	mesenchymal to epithelial transition
GO:0097094	0.0235325441730709	3.79189189189189	4.14803766197446	8	12	craniofacial suture morphogenesis
GO:0034614	0.0235806675544981	1.47581567000882	41.13470681458	52	119	cellular response to reactive oxygen species
GO:0002709	0.0235863518516292	2.15060055992053	11.0614337652652	17	32	regulation of T cell mediated immunity
GO:0034405	0.0235863518516292	2.15060055992053	11.0614337652652	17	32	response to fluid shear stress
GO:2000736	0.0235863518516292	2.15060055992053	11.0614337652652	17	32	regulation of stem cell differentiation
GO:0001504	0.0241831915182071	4.42330901558137	3.45669805164538	7	10	neurotransmitter uptake
GO:0001780	0.0241831915182071	4.42330901558137	3.45669805164538	7	10	neutrophil homeostasis
GO:0001916	0.0241831915182071	4.42330901558137	3.45669805164538	7	10	positive regulation of T cell mediated cytotoxicity
GO:0006534	0.0241831915182071	4.42330901558137	3.45669805164538	7	10	cysteine metabolic process
GO:0010155	0.0241831915182071	4.42330901558137	3.45669805164538	7	10	regulation of proton transport
GO:0010935	0.0241831915182071	4.42330901558137	3.45669805164538	7	10	regulation of macrophage cytokine production
GO:0019883	0.0241831915182071	4.42330901558137	3.45669805164538	7	10	antigen processing and presentation of endogenous antigen
GO:0030575	0.0241831915182071	4.42330901558137	3.45669805164538	7	10	nuclear body organization
GO:0034058	0.0241831915182071	4.42330901558137	3.45669805164538	7	10	endosomal vesicle fusion
GO:0034114	0.0241831915182071	4.42330901558137	3.45669805164538	7	10	regulation of heterotypic cell-cell adhesion
GO:0035929	0.0241831915182071	4.42330901558137	3.45669805164538	7	10	steroid hormone secretion
GO:0039692	0.0241831915182071	4.42330901558137	3.45669805164538	7	10	single stranded viral RNA replication via double stranded DNA intermediate
GO:0045624	0.0241831915182071	4.42330901558137	3.45669805164538	7	10	positive regulation of T-helper cell differentiation
GO:0045837	0.0241831915182071	4.42330901558137	3.45669805164538	7	10	negative regulation of membrane potential
GO:0046184	0.0241831915182071	4.42330901558137	3.45669805164538	7	10	aldehyde biosynthetic process
GO:0050857	0.0241831915182071	4.42330901558137	3.45669805164538	7	10	positive regulation of antigen receptor-mediated signaling pathway
GO:0051023	0.0241831915182071	4.42330901558137	3.45669805164538	7	10	regulation of immunoglobulin secretion
GO:0060347	0.0241831915182071	4.42330901558137	3.45669805164538	7	10	heart trabecula formation
GO:0070293	0.0241831915182071	4.42330901558137	3.45669805164538	7	10	renal absorption
GO:0070431	0.0241831915182071	4.42330901558137	3.45669805164538	7	10	nucleotide-binding oligomerization domain containing 2 signaling pathway
GO:0090026	0.0241831915182071	4.42330901558137	3.45669805164538	7	10	positive regulation of monocyte chemotaxis
GO:0090036	0.0241831915182071	4.42330901558137	3.45669805164538	7	10	regulation of protein kinase C signaling
GO:1901213	0.0241831915182071	4.42330901558137	3.45669805164538	7	10	regulation of transcription from RNA polymerase II promoter involved in heart development
GO:1902307	0.0241831915182071	4.42330901558137	3.45669805164538	7	10	positive regulation of sodium ion transmembrane transport
GO:1990440	0.0241831915182071	4.42330901558137	3.45669805164538	7	10	positive regulation of transcription from RNA polymerase II promoter in response to endoplasmic reticulum stress
GO:2001028	0.0241831915182071	4.42330901558137	3.45669805164538	7	10	positive regulation of endothelial cell chemotaxis
GO:0046823	0.0243904633925295	1.72111137537374	21.0858581150368	29	61	negative regulation of nucleocytoplasmic transport
GO:0098869	0.0243904633925295	1.72111137537374	21.0858581150368	29	61	cellular oxidant detoxification
GO:1903555	0.0243904633925295	1.72111137537374	21.0858581150368	29	61	regulation of tumor necrosis factor superfamily cytokine production
GO:0007259	0.0244308768378397	1.57679929020024	29.7276032441503	39	86	JAK-STAT cascade
GO:0043200	0.0244308768378397	1.57679929020024	29.7276032441503	39	86	response to amino acid
GO:0097696	0.0244308768378397	1.57679929020024	29.7276032441503	39	86	STAT cascade
GO:0019932	0.0246183770136719	1.45270629923655	43.9000652558963	55	127	second-messenger-mediated signaling
GO:1903169	0.0247965570655991	1.62178852934731	26.2709051925049	35	76	regulation of calcium ion transmembrane transport
GO:0009855	0.0248150126896026	1.6496455424275	24.5425561666822	33	71	determination of bilateral symmetry
GO:0046165	0.0248150126896026	1.6496455424275	24.5425561666822	33	71	alcohol biosynthetic process
GO:0009150	0.0251435840197832	1.25335734293717	120.293092197259	138	348	purine ribonucleotide metabolic process
GO:0002711	0.0253196674387653	2.46595399188092	7.95040551878438	13	23	positive regulation of T cell mediated immunity
GO:0003401	0.0253196674387653	2.46595399188092	7.95040551878438	13	23	axis elongation
GO:0042026	0.0253196674387653	2.46595399188092	7.95040551878438	13	23	protein refolding
GO:0046006	0.0253196674387653	2.46595399188092	7.95040551878438	13	23	regulation of activated T cell proliferation
GO:0046850	0.0253196674387653	2.46595399188092	7.95040551878438	13	23	regulation of bone remodeling
GO:0060603	0.0253196674387653	2.46595399188092	7.95040551878438	13	23	mammary gland duct morphogenesis
GO:1901522	0.0253196674387653	2.46595399188092	7.95040551878438	13	23	positive regulation of transcription from RNA polymerase II promoter involved in cellular response to chemical stimulus
GO:1905476	0.0253196674387653	2.46595399188092	7.95040551878438	13	23	negative regulation of protein localization to membrane
GO:0008637	0.0253470785175349	1.5075895967909	35.949659737112	46	104	apoptotic mitochondrial changes
GO:0001676	0.026010938233459	1.82254071661238	16.9378204530624	24	49	long-chain fatty acid metabolic process
GO:0007585	0.026112288499147	2.0032378542815	12.7897827910879	19	37	respiratory gaseous exchange
GO:0061005	0.026112288499147	2.0032378542815	12.7897827910879	19	37	cell differentiation involved in kidney development
GO:0010976	0.0265316925574073	1.38197596216427	56.6898480469842	69	164	positive regulation of neuron projection development
GO:0051965	0.0265632894240033	2.16839498529639	10.3700941549361	16	30	positive regulation of synapse assembly
GO:0006487	0.0268449629735797	1.76307519205401	18.6661694788851	26	54	protein N-linked glycosylation
GO:0010927	0.0268449629735797	1.76307519205401	18.6661694788851	26	54	cellular component assembly involved in morphogenesis
GO:1901607	0.0268449629735797	1.76307519205401	18.6661694788851	26	54	alpha-amino acid biosynthetic process
GO:0006631	0.0269597261317803	1.31107674781486	80.5410646033374	95	233	fatty acid metabolic process
GO:0003014	0.0273793722178729	1.71514726507714	20.3945185047077	28	59	renal system process
GO:0008652	0.0273793722178729	1.71514726507714	20.3945185047077	28	59	cellular amino acid biosynthetic process
GO:0014812	0.0273793722178729	1.71514726507714	20.3945185047077	28	59	muscle cell migration
GO:0043500	0.0273793722178729	1.71514726507714	20.3945185047077	28	59	muscle adaptation
GO:0006140	0.0274160243269289	1.48899663115724	36.9866691526056	47	107	regulation of nucleotide metabolic process
GO:0016331	0.0274160243269289	1.48899663115724	36.9866691526056	47	107	morphogenesis of embryonic epithelium
GO:0043244	0.0276706411099807	1.67570290759044	22.1228675305304	30	64	regulation of protein complex disassembly
GO:0014020	0.0276997575789912	1.6146298312466	25.5795655821758	34	74	primary neural tube formation
GO:0042307	0.0276997575789912	1.6146298312466	25.5795655821758	34	74	positive regulation of protein import into nucleus
GO:0048675	0.0276997575789912	1.6146298312466	25.5795655821758	34	74	axon extension
GO:0051238	0.0276997575789912	1.6146298312466	25.5795655821758	34	74	sequestering of metal ion
GO:2001022	0.0277648927770875	1.64267858718348	23.8512165563531	32	69	positive regulation of response to DNA damage stimulus
GO:0006027	0.0279752906732286	1.89802007051804	14.5181318169106	21	42	glycosaminoglycan catabolic process
GO:0002478	0.0280533478232132	1.42625308134758	45.9740840868836	57	133	antigen processing and presentation of exogenous peptide antigen
GO:0071901	0.0280775700453347	1.50049571102203	35.2583201267829	45	102	negative regulation of protein serine/threonine kinase activity
GO:0001569	0.028270698522203	2.52886002886003	7.2590659084553	12	21	branching involved in blood vessel morphogenesis
GO:0002063	0.028270698522203	2.52886002886003	7.2590659084553	12	21	chondrocyte development
GO:0002704	0.028270698522203	2.52886002886003	7.2590659084553	12	21	negative regulation of leukocyte mediated immunity
GO:0003203	0.028270698522203	2.52886002886003	7.2590659084553	12	21	endocardial cushion morphogenesis
GO:0045601	0.028270698522203	2.52886002886003	7.2590659084553	12	21	regulation of endothelial cell differentiation
GO:1903670	0.028270698522203	2.52886002886003	7.2590659084553	12	21	regulation of sprouting angiogenesis
GO:0035567	0.0289564681199261	1.43259996475031	44.2457350610609	55	128	non-canonical Wnt signaling pathway
GO:0060485	0.0289946695125641	1.3762567220014	55.9985084366552	68	162	mesenchyme development
GO:0044282	0.0290969992244831	1.30093298645375	82.6150834343246	97	239	small molecule catabolic process
GO:0006687	0.0293016847989633	1.81914292175486	16.2464808427333	23	47	glycosphingolipid metabolic process
GO:0060411	0.0293016847989633	1.81914292175486	16.2464808427333	23	47	cardiac septum morphogenesis
GO:0010463	0.029470645965978	2.00918220946915	12.0984431807588	18	35	mesenchymal cell proliferation
GO:0061371	0.029470645965978	2.00918220946915	12.0984431807588	18	35	determination of heart left/right asymmetry
GO:0035051	0.0298352750530809	1.54372785500136	30.0732730493148	39	87	cardiocyte differentiation
GO:0030835	0.0299337299367893	2.18896456914329	9.67875454460707	15	28	negative regulation of actin filament depolymerization
GO:0038179	0.0299337299367893	2.18896456914329	9.67875454460707	15	28	neurotrophin signaling pathway
GO:0051653	0.0299337299367893	2.18896456914329	9.67875454460707	15	28	spindle localization
GO:0072376	0.0299337299367893	2.18896456914329	9.67875454460707	15	28	protein activation cascade
GO:1902230	0.0299337299367893	2.18896456914329	9.67875454460707	15	28	negative regulation of intrinsic apoptotic signaling pathway in response to DNA damage
GO:0002821	0.0301969223274004	1.7578262487304	17.974829868556	25	52	positive regulation of adaptive immune response
GO:0061418	0.0309466066427509	1.60711669283098	24.8882259718467	33	72	regulation of transcription from RNA polymerase II promoter in response to hypoxia
GO:0032640	0.0310198171862071	1.66871761924765	21.4315279202014	29	62	tumor necrosis factor production
GO:0046058	0.0310198171862071	1.66871761924765	21.4315279202014	29	62	cAMP metabolic process
GO:0050803	0.0310198171862071	1.66871761924765	21.4315279202014	29	62	regulation of synapse structure or activity
GO:0002700	0.0310716569052064	1.63533828906415	23.1598769460241	31	67	regulation of production of molecular mediator of immune response
GO:0034764	0.0310716569052064	1.63533828906415	23.1598769460241	31	67	positive regulation of transmembrane transport
GO:0051261	0.0310716569052064	1.63533828906415	23.1598769460241	31	67	protein depolymerization
GO:1900182	0.0310966469352423	1.49315736119775	34.5669805164538	44	100	positive regulation of protein localization to nucleus
GO:0001913	0.0315191104922657	2.60755342169326	6.56772629812622	11	19	T cell mediated cytotoxicity
GO:0031343	0.0315191104922657	2.60755342169326	6.56772629812622	11	19	positive regulation of cell killing
GO:0033687	0.0315191104922657	2.60755342169326	6.56772629812622	11	19	osteoblast proliferation
GO:0043496	0.0315191104922657	2.60755342169326	6.56772629812622	11	19	regulation of protein homodimerization activity
GO:0050702	0.0315191104922657	2.60755342169326	6.56772629812622	11	19	interleukin-1 beta secretion
GO:0051882	0.0315191104922657	2.60755342169326	6.56772629812622	11	19	mitochondrial depolarization
GO:0055081	0.0315191104922657	2.60755342169326	6.56772629812622	11	19	anion homeostasis
GO:0060441	0.0315191104922657	2.60755342169326	6.56772629812622	11	19	epithelial tube branching involved in lung morphogenesis
GO:0090075	0.0315191104922657	2.60755342169326	6.56772629812622	11	19	relaxation of muscle
GO:1900274	0.0315191104922657	2.60755342169326	6.56772629812622	11	19	regulation of phospholipase C activity
GO:0001658	0.0315708570273163	1.89777657266811	13.8267922065815	20	40	branching involved in ureteric bud morphogenesis
GO:0005978	0.0315708570273163	1.89777657266811	13.8267922065815	20	40	glycogen biosynthetic process
GO:0009250	0.0315708570273163	1.89777657266811	13.8267922065815	20	40	glucan biosynthetic process
GO:0060688	0.0315708570273163	1.89777657266811	13.8267922065815	20	40	regulation of morphogenesis of a branching structure
GO:0031647	0.0315883452897263	1.32138361337639	70.8623100587303	84	205	regulation of protein stability
GO:0097305	0.0317122934253445	1.45529430855425	39.0606879835928	49	113	response to alcohol
GO:0002440	0.0318358441839597	1.50579007503937	32.8386314906311	42	95	production of molecular mediator of immune response
GO:0007034	0.0318358441839597	1.50579007503937	32.8386314906311	42	95	vacuolar transport
GO:0032990	0.0322101588015222	1.22549363257347	133.428544793512	151	386	cell part morphogenesis
GO:0009101	0.0324192714451239	1.2867426739378	85.7261116808054	100	248	glycoprotein biosynthetic process
GO:0030879	0.0325339489490833	1.51995637949836	31.1102824648084	40	90	mammary gland development
GO:0030900	0.0328295449689678	1.30259156323211	77.4300363568565	91	224	forebrain development
GO:0045732	0.0328295449689678	1.30259156323211	77.4300363568565	91	224	positive regulation of protein catabolic process
GO:0008593	0.0330309594740981	1.81547099483357	15.5551412324042	22	45	regulation of Notch signaling pathway
GO:0070265	0.0330309594740981	1.81547099483357	15.5551412324042	22	45	necrotic cell death
GO:0009225	0.0332901987322276	2.01590016255757	11.4071035704298	17	33	nucleotide-sugar metabolic process
GO:0045685	0.0332901987322276	2.01590016255757	11.4071035704298	17	33	regulation of glial cell differentiation
GO:0048635	0.0332901987322276	2.01590016255757	11.4071035704298	17	33	negative regulation of muscle organ development
GO:0061045	0.0332901987322276	2.01590016255757	11.4071035704298	17	33	negative regulation of wound healing
GO:1901224	0.0332901987322276	2.01590016255757	11.4071035704298	17	33	positive regulation of NIK/NF-kappaB signaling
GO:1900542	0.0335416847262328	1.47441328475811	35.6039899319474	45	103	regulation of purine nucleotide metabolic process
GO:0009259	0.0337321239012852	1.23063529291796	125.132469469563	142	362	ribonucleotide metabolic process
GO:0001910	0.0337528784759035	2.21300306803826	8.98741493427799	14	26	regulation of leukocyte mediated cytotoxicity
GO:0002090	0.0337528784759035	2.21300306803826	8.98741493427799	14	26	regulation of receptor internalization
GO:0032757	0.0337528784759035	2.21300306803826	8.98741493427799	14	26	positive regulation of interleukin-8 production
GO:0046456	0.0337528784759035	2.21300306803826	8.98741493427799	14	26	icosanoid biosynthetic process
GO:0048662	0.0337528784759035	2.21300306803826	8.98741493427799	14	26	negative regulation of smooth muscle cell proliferation
GO:0051489	0.0337528784759035	2.21300306803826	8.98741493427799	14	26	regulation of filopodium assembly
GO:1901570	0.0337528784759035	2.21300306803826	8.98741493427799	14	26	fatty acid derivative biosynthetic process
GO:1903556	0.0337528784759035	2.21300306803826	8.98741493427799	14	26	negative regulation of tumor necrosis factor superfamily cytokine production
GO:0003151	0.0339859424282541	1.75219243297419	17.2834902582269	24	50	outflow tract morphogenesis
GO:0033692	0.0339859424282541	1.75219243297419	17.2834902582269	24	50	cellular polysaccharide biosynthetic process
GO:0061035	0.0339859424282541	1.75219243297419	17.2834902582269	24	50	regulation of cartilage development
GO:0051098	0.0344370744153426	1.27372624723558	90.565488953109	105	262	regulation of binding
GO:0030516	0.0345426317668232	1.70203599992508	19.0118392840496	26	55	regulation of axon extension
GO:0071347	0.0345426317668232	1.70203599992508	19.0118392840496	26	55	cellular response to interleukin-1
GO:0071621	0.0345426317668232	1.70203599992508	19.0118392840496	26	55	granulocyte chemotaxis
GO:0032680	0.0347850940482274	1.66131114130435	20.7401883098723	28	60	regulation of tumor necrosis factor production
GO:0031344	0.0348834691808884	1.22399502617512	129.971846741866	147	376	regulation of cell projection organization
GO:1905475	0.0349853289044676	1.448035389019	38.3693483732637	48	111	regulation of protein localization to membrane
GO:0001516	0.035062598747405	2.70880012361894	5.87638668779715	10	17	prostaglandin biosynthetic process
GO:0001912	0.035062598747405	2.70880012361894	5.87638668779715	10	17	positive regulation of leukocyte mediated cytotoxicity
GO:0002920	0.035062598747405	2.70880012361894	5.87638668779715	10	17	regulation of humoral immune response
GO:0006953	0.035062598747405	2.70880012361894	5.87638668779715	10	17	acute-phase response
GO:0032148	0.035062598747405	2.70880012361894	5.87638668779715	10	17	activation of protein kinase B activity
GO:0032731	0.035062598747405	2.70880012361894	5.87638668779715	10	17	positive regulation of interleukin-1 beta production
GO:0035635	0.035062598747405	2.70880012361894	5.87638668779715	10	17	entry of bacterium into host cell
GO:0038084	0.035062598747405	2.70880012361894	5.87638668779715	10	17	vascular endothelial growth factor signaling pathway
GO:0040036	0.035062598747405	2.70880012361894	5.87638668779715	10	17	regulation of fibroblast growth factor receptor signaling pathway
GO:0042311	0.035062598747405	2.70880012361894	5.87638668779715	10	17	vasodilation
GO:0043243	0.035062598747405	2.70880012361894	5.87638668779715	10	17	positive regulation of protein complex disassembly
GO:0045214	0.035062598747405	2.70880012361894	5.87638668779715	10	17	sarcomere organization
GO:0045823	0.035062598747405	2.70880012361894	5.87638668779715	10	17	positive regulation of heart contraction
GO:0046457	0.035062598747405	2.70880012361894	5.87638668779715	10	17	prostanoid biosynthetic process
GO:0046697	0.035062598747405	2.70880012361894	5.87638668779715	10	17	decidualization
GO:0048596	0.035062598747405	2.70880012361894	5.87638668779715	10	17	embryonic camera-type eye morphogenesis
GO:0050922	0.035062598747405	2.70880012361894	5.87638668779715	10	17	negative regulation of chemotaxis
GO:0051654	0.035062598747405	2.70880012361894	5.87638668779715	10	17	establishment of mitochondrion localization
GO:0072606	0.035062598747405	2.70880012361894	5.87638668779715	10	17	interleukin-8 secretion
GO:1903203	0.035062598747405	2.70880012361894	5.87638668779715	10	17	regulation of oxidative stress-induced neuron death
GO:0090596	0.0353674287052737	1.38089688850588	50.122121748858	61	145	sensory organ morphogenesis
GO:0032024	0.0356590175663795	1.89753320683112	13.1354525962524	19	38	positive regulation of insulin secretion
GO:0051963	0.0356590175663795	1.89753320683112	13.1354525962524	19	38	regulation of synapse assembly
GO:0072523	0.0356590175663795	1.89753320683112	13.1354525962524	19	38	purine-containing compound catabolic process
GO:0072665	0.0356590175663795	1.89753320683112	13.1354525962524	19	38	protein localization to vacuole
GO:0007179	0.035933390365708	1.40084740877385	45.628414281719	56	132	transforming growth factor beta receptor signaling pathway
GO:0048002	0.0366778886424985	1.38492873068556	48.3937727230353	59	140	antigen processing and presentation of peptide antigen
GO:0006486	0.0371015111985962	1.31855713961122	66.7142723967558	79	193	protein glycosylation
GO:0043413	0.0371015111985962	1.31855713961122	66.7142723967558	79	193	macromolecule glycosylation
GO:0006026	0.0372621503446007	1.81148753606036	14.8638016220751	21	43	aminoglycan catabolic process
GO:0019218	0.0372621503446007	1.81148753606036	14.8638016220751	21	43	regulation of steroid metabolic process
GO:0043535	0.0372621503446007	1.81148753606036	14.8638016220751	21	43	regulation of blood vessel endothelial cell migration
GO:0060415	0.0372621503446007	1.81148753606036	14.8638016220751	21	43	muscle tissue morphogenesis
GO:0072522	0.0372775362555934	1.37087474007833	51.1591311643516	62	148	purine-containing compound biosynthetic process
GO:0009749	0.0373847462029381	1.4326991401602	39.4063577887573	49	114	response to glucose
GO:0060759	0.0373847462029381	1.4326991401602	39.4063577887573	49	114	regulation of response to cytokine stimulus
GO:0019048	0.0376414225975663	2.023546406645	10.7157639601007	16	31	modulation by virus of host morphology or physiology
GO:0045453	0.0376414225975663	2.023546406645	10.7157639601007	16	31	bone resorption
GO:0019884	0.0380278311071516	1.38928217769631	46.6654236972126	57	135	antigen processing and presentation of exogenous antigen
GO:0014888	0.0380840185302628	2.24145651371632	8.29607532394891	13	24	striated muscle adaptation
GO:0031113	0.0380840185302628	2.24145651371632	8.29607532394891	13	24	regulation of microtubule polymerization
GO:0061014	0.0380840185302628	2.24145651371632	8.29607532394891	13	24	positive regulation of mRNA catabolic process
GO:1905332	0.0380840185302628	2.24145651371632	8.29607532394891	13	24	positive regulation of morphogenesis of an epithelium
GO:0051817	0.038176765856956	1.56671428571429	25.2338957770113	33	73	modification of morphology or physiology of other organism involved in symbiotic interaction
GO:0002824	0.0382729184876199	1.74612754409769	16.5921506478978	23	48	positive regulation of adaptive immune response based on somatic recombination of immune receptors built from immunoglobulin superfamily domains
GO:0043502	0.0382729184876199	1.74612754409769	16.5921506478978	23	48	regulation of muscle adaptation
GO:0071466	0.0382729184876199	1.74612754409769	16.5921506478978	23	48	cellular response to xenobiotic stimulus
GO:2001244	0.0382729184876199	1.74612754409769	16.5921506478978	23	48	positive regulation of intrinsic apoptotic signaling pathway
GO:1905114	0.0384951702304313	1.2113118445276	137.922252260651	155	399	cell surface receptor signaling pathway involved in cell-cell signaling
GO:0001894	0.0385849784127283	1.44055035201029	37.6780087629347	47	109	tissue homeostasis
GO:0002761	0.0386412687716822	1.5909120978471	23.5055467511886	31	68	regulation of myeloid leukocyte differentiation
GO:0006081	0.0386412687716822	1.5909120978471	23.5055467511886	31	68	cellular aldehyde metabolic process
GO:0072089	0.0386412687716822	1.5909120978471	23.5055467511886	31	68	stem cell proliferation
GO:0070588	0.038692866519769	1.37444514901712	49.4307821385289	60	143	calcium ion transmembrane transport
GO:0007250	0.0388716220890025	2.84387672343877	5.18504707746807	9	15	activation of NF-kappaB-inducing kinase activity
GO:0032332	0.0388716220890025	2.84387672343877	5.18504707746807	9	15	positive regulation of chondrocyte differentiation
GO:0032366	0.0388716220890025	2.84387672343877	5.18504707746807	9	15	intracellular sterol transport
GO:0032367	0.0388716220890025	2.84387672343877	5.18504707746807	9	15	intracellular cholesterol transport
GO:0032689	0.0388716220890025	2.84387672343877	5.18504707746807	9	15	negative regulation of interferon-gamma production
GO:0032735	0.0388716220890025	2.84387672343877	5.18504707746807	9	15	positive regulation of interleukin-12 production
GO:0034643	0.0388716220890025	2.84387672343877	5.18504707746807	9	15	establishment of mitochondrion localization, microtubule-mediated
GO:0044346	0.0388716220890025	2.84387672343877	5.18504707746807	9	15	fibroblast apoptotic process
GO:0045324	0.0388716220890025	2.84387672343877	5.18504707746807	9	15	late endosome to vacuole transport
GO:0046189	0.0388716220890025	2.84387672343877	5.18504707746807	9	15	phenol-containing compound biosynthetic process
GO:0047497	0.0388716220890025	2.84387672343877	5.18504707746807	9	15	mitochondrion transport along microtubule
GO:0051043	0.0388716220890025	2.84387672343877	5.18504707746807	9	15	regulation of membrane protein ectodomain proteolysis
GO:0070528	0.0388716220890025	2.84387672343877	5.18504707746807	9	15	protein kinase C signaling
GO:0072207	0.0388716220890025	2.84387672343877	5.18504707746807	9	15	metanephric epithelium development
GO:0072243	0.0388716220890025	2.84387672343877	5.18504707746807	9	15	metanephric nephron epithelium development
GO:1901032	0.0388716220890025	2.84387672343877	5.18504707746807	9	15	negative regulation of response to reactive oxygen species
GO:1903206	0.0388716220890025	2.84387672343877	5.18504707746807	9	15	negative regulation of hydrogen peroxide-induced cell death
GO:2000482	0.0388716220890025	2.84387672343877	5.18504707746807	9	15	regulation of interleukin-8 secretion
GO:0045981	0.0390201648154952	1.65344270052843	20.0488486995432	27	58	positive regulation of nucleotide metabolic process
GO:0050807	0.0390201648154952	1.65344270052843	20.0488486995432	27	58	regulation of synapse organization
GO:1900544	0.0390201648154952	1.65344270052843	20.0488486995432	27	58	positive regulation of purine nucleotide metabolic process
GO:0034329	0.0392167450601594	1.36130751964085	52.1961405798452	63	151	cell junction assembly
GO:0001738	0.0398264346846375	1.41827766579894	40.443367204251	50	117	morphogenesis of a polarized epithelium
GO:0043270	0.0398264346846375	1.41827766579894	40.443367204251	50	117	positive regulation of ion transport
GO:0001678	0.0401006864859	1.50373524069028	29.7276032441503	38	86	cellular glucose homeostasis
GO:0001764	0.0401006864859	1.50373524069028	29.7276032441503	38	86	neuron migration
GO:0007569	0.0401006864859	1.50373524069028	29.7276032441503	38	86	cell aging
GO:0045995	0.0401006864859	1.50373524069028	29.7276032441503	38	86	regulation of embryonic development
GO:0051494	0.0401006864859	1.50373524069028	29.7276032441503	38	86	negative regulation of cytoskeleton organization
GO:0019320	0.0403145600940025	1.89728997289973	12.4441129859234	18	36	hexose catabolic process
GO:0098586	0.0403145600940025	1.89728997289973	12.4441129859234	18	36	cellular response to virus
GO:0007033	0.0407377269218075	1.36445426539138	50.4677915540226	61	146	vacuole organization
GO:0050768	0.0407377269218075	1.36445426539138	50.4677915540226	61	146	negative regulation of neurogenesis
GO:0006997	0.0408436046411139	1.39911460708314	43.2087256455673	53	125	nucleus organization
GO:0060071	0.0409981187116549	1.45882381602027	34.2213107112893	43	99	Wnt signaling pathway, planar cell polarity pathway
GO:0048705	0.0411833885444433	1.35216489815831	53.2331499953389	64	154	skeletal system morphogenesis
GO:0010721	0.0417271473765432	1.33130841121495	58.7638668779715	70	170	negative regulation of cell development
GO:0035821	0.0418541215608619	1.53730201933795	26.2709051925049	34	76	modification of morphology or physiology of other organism
GO:0071333	0.0418541215608619	1.53730201933795	26.2709051925049	34	76	cellular response to glucose stimulus
GO:1904591	0.0418541215608619	1.53730201933795	26.2709051925049	34	76	positive regulation of protein import
GO:0001706	0.0420690187420581	1.80714802189856	14.1724620117461	20	41	endoderm formation
GO:0099132	0.0420690187420581	1.80714802189856	14.1724620117461	20	41	ATP hydrolysis coupled cation transmembrane transport
GO:0097164	0.0423069714589735	1.40469141967162	41.4803766197446	51	120	ammonium ion metabolic process
GO:0030833	0.0425420052519713	1.4328280703011	36.9866691526056	46	107	regulation of actin filament polymerization
GO:0000266	0.0426075340161508	2.03231983288848	10.0244243497716	15	29	mitochondrial fission
GO:0021545	0.0426075340161508	2.03231983288848	10.0244243497716	15	29	cranial nerve development
GO:0032729	0.0426075340161508	2.03231983288848	10.0244243497716	15	29	positive regulation of interferon-gamma production
GO:0043516	0.0426075340161508	2.03231983288848	10.0244243497716	15	29	regulation of DNA damage response, signal transduction by p53 class mediator
GO:0072666	0.0426075340161508	2.03231983288848	10.0244243497716	15	29	establishment of protein localization to vacuole
GO:0006182	0.0428638033797454	3.03308108108108	4.49370746713899	8	13	cGMP biosynthetic process
GO:0008105	0.0428638033797454	3.03308108108108	4.49370746713899	8	13	asymmetric protein localization
GO:0032486	0.0428638033797454	3.03308108108108	4.49370746713899	8	13	Rap protein signal transduction
GO:0032647	0.0428638033797454	3.03308108108108	4.49370746713899	8	13	regulation of interferon-alpha production
GO:0034105	0.0428638033797454	3.03308108108108	4.49370746713899	8	13	positive regulation of tissue remodeling
GO:0035640	0.0428638033797454	3.03308108108108	4.49370746713899	8	13	exploration behavior
GO:0042572	0.0428638033797454	3.03308108108108	4.49370746713899	8	13	retinol metabolic process
GO:0045671	0.0428638033797454	3.03308108108108	4.49370746713899	8	13	negative regulation of osteoclast differentiation
GO:0050716	0.0428638033797454	3.03308108108108	4.49370746713899	8	13	positive regulation of interleukin-1 secretion
GO:0050860	0.0428638033797454	3.03308108108108	4.49370746713899	8	13	negative regulation of T cell receptor signaling pathway
GO:1904294	0.0428638033797454	3.03308108108108	4.49370746713899	8	13	positive regulation of ERAD pathway
GO:1905331	0.0428638033797454	3.03308108108108	4.49370746713899	8	13	negative regulation of morphogenesis of an epithelium
GO:2000765	0.0428638033797454	3.03308108108108	4.49370746713899	8	13	regulation of cytoplasmic translation
GO:2001026	0.0428638033797454	3.03308108108108	4.49370746713899	8	13	regulation of endothelial cell chemotaxis
GO:0000188	0.0429994829257463	2.27564935064935	7.60473571361984	12	22	inactivation of MAPK activity
GO:0001782	0.0429994829257463	2.27564935064935	7.60473571361984	12	22	B cell homeostasis
GO:0019226	0.0429994829257463	2.27564935064935	7.60473571361984	12	22	transmission of nerve impulse
GO:0035909	0.0429994829257463	2.27564935064935	7.60473571361984	12	22	aorta morphogenesis
GO:0039694	0.0429994829257463	2.27564935064935	7.60473571361984	12	22	viral RNA genome replication
GO:0039703	0.0429994829257463	2.27564935064935	7.60473571361984	12	22	RNA replication
GO:1900744	0.0429994829257463	2.27564935064935	7.60473571361984	12	22	regulation of p38MAPK cascade
GO:1902893	0.0429994829257463	2.27564935064935	7.60473571361984	12	22	regulation of pri-miRNA transcription from RNA polymerase II promoter
GO:1903391	0.043128120622097	1.73957768131669	15.9008110375688	22	46	regulation of adherens junction organization
GO:0042063	0.043175858424466	1.34341918390242	54.2701594108325	65	157	gliogenesis
GO:0006919	0.0431872872054805	1.58215515678811	22.8142071408595	30	66	activation of cysteine-type endopeptidase activity involved in apoptotic process
GO:0034644	0.0431872872054805	1.58215515678811	22.8142071408595	30	66	cellular response to UV
GO:0051208	0.0431872872054805	1.58215515678811	22.8142071408595	30	66	sequestering of calcium ion
GO:0048738	0.0432205280375195	1.38696578351751	44.2457350610609	54	128	cardiac muscle tissue development
GO:0010506	0.0432629303140456	1.26479104252791	85.7261116808054	99	248	regulation of autophagy
GO:0030799	0.0436047806651827	1.61073781291173	21.0858581150368	28	61	regulation of cyclic nucleotide metabolic process
GO:0048259	0.0436047806651827	1.61073781291173	21.0858581150368	28	61	regulation of receptor-mediated endocytosis
GO:0097530	0.0436047806651827	1.61073781291173	21.0858581150368	28	61	granulocyte migration
GO:0030316	0.0436587254499453	1.6870551333092	17.6291600633914	24	51	osteoclast differentiation
GO:0032088	0.0436587254499453	1.6870551333092	17.6291600633914	24	51	negative regulation of NF-kappaB transcription factor activity
GO:0048661	0.0436587254499453	1.6870551333092	17.6291600633914	24	51	positive regulation of smooth muscle cell proliferation
GO:1901879	0.0436587254499453	1.6870551333092	17.6291600633914	24	51	regulation of protein depolymerization
GO:0050770	0.0439226078413346	1.44125508206595	35.2583201267829	44	102	regulation of axonogenesis
GO:0006164	0.0439432684749773	1.37149870505393	47.0110935023772	57	136	purine nucleotide biosynthetic process
GO:0071902	0.044399930225678	1.27812430385386	77.4300363568565	90	224	positive regulation of protein serine/threonine kinase activity
GO:0034101	0.044511517575687	1.49512278525765	29.0362636338212	37	84	erythrocyte homeostasis
GO:0050852	0.0448231076172273	1.3918698184732	42.5173860352382	52	123	T cell receptor signaling pathway
GO:2000045	0.0448231076172273	1.3918698184732	42.5173860352382	52	123	regulation of G1/S transition of mitotic cell cycle
GO:0032869	0.0449097332940248	1.3458177278402	52.5418103850098	63	152	cellular response to insulin stimulus
GO:1901605	0.0449097332940248	1.3458177278402	52.5418103850098	63	152	alpha-amino acid metabolic process
GO:0001947	0.0456255891669923	1.89704687076673	11.7527733755943	17	34	heart looping
GO:0006517	0.0456255891669923	1.89704687076673	11.7527733755943	17	34	protein deglycosylation
GO:0042246	0.0456255891669923	1.89704687076673	11.7527733755943	17	34	tissue regeneration
GO:0043488	0.0456294202815785	1.37545564568415	45.2827444765545	55	131	regulation of mRNA stability
GO:0090257	0.046470986393265	1.3972196314283	40.7890370094155	50	118	regulation of muscle system process
GO:0007041	0.0466094798367813	1.52828272772524	25.5795655821758	33	74	lysosomal transport
GO:0010594	0.0466929610563245	1.46107709084808	31.8016220751375	40	92	regulation of endothelial cell migration
GO:0046390	0.0467123419993851	1.34839402886093	50.8134613591871	61	147	ribose phosphate biosynthetic process
GO:0002052	0.046852192286139	3.31700891650905	3.80236785680992	7	11	positive regulation of neuroblast proliferation
GO:0003222	0.046852192286139	3.31700891650905	3.80236785680992	7	11	ventricular trabecula myocardium morphogenesis
GO:0006089	0.046852192286139	3.31700891650905	3.80236785680992	7	11	lactate metabolic process
GO:0006983	0.046852192286139	3.31700891650905	3.80236785680992	7	11	ER overload response
GO:0007289	0.046852192286139	3.31700891650905	3.80236785680992	7	11	spermatid nucleus differentiation
GO:0010998	0.046852192286139	3.31700891650905	3.80236785680992	7	11	regulation of translational initiation by eIF2 alpha phosphorylation
GO:0015865	0.046852192286139	3.31700891650905	3.80236785680992	7	11	purine nucleotide transport
GO:0015868	0.046852192286139	3.31700891650905	3.80236785680992	7	11	purine ribonucleotide transport
GO:0030049	0.046852192286139	3.31700891650905	3.80236785680992	7	11	muscle filament sliding
GO:0030903	0.046852192286139	3.31700891650905	3.80236785680992	7	11	notochord development
GO:0032620	0.046852192286139	3.31700891650905	3.80236785680992	7	11	interleukin-17 production
GO:0032816	0.046852192286139	3.31700891650905	3.80236785680992	7	11	positive regulation of natural killer cell activation
GO:0033275	0.046852192286139	3.31700891650905	3.80236785680992	7	11	actin-myosin filament sliding
GO:0042730	0.046852192286139	3.31700891650905	3.80236785680992	7	11	fibrinolysis
GO:0044849	0.046852192286139	3.31700891650905	3.80236785680992	7	11	estrous cycle
GO:0045623	0.046852192286139	3.31700891650905	3.80236785680992	7	11	negative regulation of T-helper cell differentiation
GO:0045745	0.046852192286139	3.31700891650905	3.80236785680992	7	11	positive regulation of G-protein coupled receptor protein signaling pathway
GO:0046640	0.046852192286139	3.31700891650905	3.80236785680992	7	11	regulation of alpha-beta T cell proliferation
GO:0050718	0.046852192286139	3.31700891650905	3.80236785680992	7	11	positive regulation of interleukin-1 beta secretion
GO:0051503	0.046852192286139	3.31700891650905	3.80236785680992	7	11	adenine nucleotide transport
GO:0060039	0.046852192286139	3.31700891650905	3.80236785680992	7	11	pericardium development
GO:0060218	0.046852192286139	3.31700891650905	3.80236785680992	7	11	hematopoietic stem cell differentiation
GO:0090136	0.046852192286139	3.31700891650905	3.80236785680992	7	11	epithelial cell-cell adhesion
GO:0097067	0.046852192286139	3.31700891650905	3.80236785680992	7	11	cellular response to thyroid hormone stimulus
GO:1990776	0.046852192286139	3.31700891650905	3.80236785680992	7	11	response to angiotensin
GO:0032845	0.0473717649014526	1.37975001405468	43.5543954507318	53	126	negative regulation of homeostatic process
GO:0030433	0.0475141018199042	1.54882412722042	23.8512165563531	31	69	ubiquitin-dependent ERAD pathway
GO:0033627	0.0475377243297991	1.80239902412578	13.481122401417	19	39	cell adhesion mediated by integrin
GO:0002706	0.0482746840431017	1.57291189375995	22.1228675305304	29	64	regulation of lymphocyte mediated immunity
GO:0021761	0.0482746840431017	1.57291189375995	22.1228675305304	29	64	limbic system development
GO:0050688	0.0482746840431017	1.57291189375995	22.1228675305304	29	64	regulation of defense response to virus
GO:0006623	0.0482874156223727	2.04248052975719	9.33308473944253	14	27	protein targeting to vacuole
GO:0014015	0.0482874156223727	2.04248052975719	9.33308473944253	14	27	positive regulation of gliogenesis
GO:0031076	0.0482874156223727	2.04248052975719	9.33308473944253	14	27	embryonic camera-type eye development
GO:0048016	0.0482874156223727	2.04248052975719	9.33308473944253	14	27	inositol phosphate-mediated signaling
GO:0048286	0.0482874156223727	2.04248052975719	9.33308473944253	14	27	lung alveolus development
GO:1901797	0.0482874156223727	2.04248052975719	9.33308473944253	14	27	negative regulation of signal transduction by p53 class mediator
GO:0090175	0.0484676500517559	1.43302458055097	34.5669805164538	43	100	regulation of establishment of planar polarity
GO:0001702	0.0485814222524263	2.31749466534427	6.91339610329076	11	20	gastrulation with mouth forming second
GO:0032469	0.0485814222524263	2.31749466534427	6.91339610329076	11	20	endoplasmic reticulum calcium ion homeostasis
GO:0043403	0.0485814222524263	2.31749466534427	6.91339610329076	11	20	skeletal muscle tissue regeneration
GO:0045746	0.0485814222524263	2.31749466534427	6.91339610329076	11	20	negative regulation of Notch signaling pathway
GO:0046638	0.0485814222524263	2.31749466534427	6.91339610329076	11	20	positive regulation of alpha-beta T cell differentiation
GO:0070306	0.0485814222524263	2.31749466534427	6.91339610329076	11	20	lens fiber cell differentiation
GO:0071604	0.0485814222524263	2.31749466534427	6.91339610329076	11	20	transforming growth factor beta production
GO:1903393	0.0485814222524263	2.31749466534427	6.91339610329076	11	20	positive regulation of adherens junction organization
GO:1904380	0.0485814222524263	2.31749466534427	6.91339610329076	11	20	endoplasmic reticulum mannose trimming
GO:0002260	0.0486328580920058	1.73247956981639	15.2094714272397	21	44	lymphocyte homeostasis
GO:0045669	0.0486328580920058	1.73247956981639	15.2094714272397	21	44	positive regulation of osteoblast differentiation
GO:1901185	0.0486328580920058	1.73247956981639	15.2094714272397	21	44	negative regulation of ERBB signaling pathway
GO:0030901	0.0488420835697389	1.60154339853301	20.3945185047077	27	59	midbrain development
GO:1904064	0.0488420835697389	1.60154339853301	20.3945185047077	27	59	positive regulation of cation transmembrane transport
GO:0042733	0.0491200548663009	1.67872873395261	16.9378204530624	23	49	embryonic digit morphogenesis
GO:1903201	0.0491200548663009	1.67872873395261	16.9378204530624	23	49	regulation of oxidative stress-induced cell death
GO:0051961	0.0491798960930283	1.32878196216636	54.615829215997	65	158	negative regulation of nervous system development
GO:0010631	0.0492269932810562	1.30305856213946	62.9119045399459	74	182	epithelial cell migration
GO:0090132	0.0492269932810562	1.30305856213946	62.9119045399459	74	182	epithelium migration
GO:0001841	0.0494001501187023	1.48614663256607	28.3449240234921	36	82	neural tube formation
GO:0010498	0.0498710773242736	1.20343788764841	128.589167521208	144	372	proteasomal protein catabolic process
