# Supplementary material for: Dissociation of nanosilicates induces downstream endochondral differentiation gene expression program
Source: Sci Adv. 2022 Apr 27;8(17):eabl9404. doi: 10.1126/sciadv.abl9404 (PMC9045714; doi:10.1126/sciadv.abl9404)
Supplement: Supplementary file 3 — Data files S1 to S6 [file sciadv.abl9404_data_files_s1_to_s6.zip › sciadv.abl9404_data_file_s5.txt]

GOBPID	Pvalue	OddsRatio	ExpCount	Count	Size	Term
GO:0070972	5.32831505098791e-18	4.95714285714286	34.9839656940431	81	123	protein localization to endoplasmic reticulum
GO:0006613	1.6334063604241e-17	6.01102800929405	27.5889810757901	68	97	cotranslational protein targeting to membrane
GO:0006614	4.48222005252877e-17	6.16686512366352	26.1668686492029	65	92	SRP-dependent cotranslational protein targeting to membrane
GO:0045047	8.28496494850032e-17	5.52728873239437	28.7266710170598	69	101	protein targeting to ER
GO:0072599	1.69125432422895e-16	5.27793673658662	29.579938473012	70	104	establishment of protein localization to endoplasmic reticulum
GO:0019058	2.01494892583189e-14	2.24885114313781	109.787079332525	179	386	viral life cycle
GO:0006413	2.38851055427711e-14	3.1774121348277	51.4804698424536	100	181	translational initiation
GO:0034340	3.56929097911424e-14	7.49042942743009	17.9186165749977	47	63	response to type I interferon
GO:0060337	2.41767795331642e-13	7.47331781398958	16.780926633728	44	59	type I interferon signaling pathway
GO:0071357	2.41767795331642e-13	7.47331781398958	16.780926633728	44	59	cellular response to type I interferon
GO:0006986	2.28513297277918e-12	3.15945449392633	43.8010627388832	85	154	response to unfolded protein
GO:0034341	2.63766311296053e-12	4.54772044088176	25.3136011932507	57	89	response to interferon-gamma
GO:0006612	3.93279203622632e-12	3.00472653612424	46.9297100773748	89	165	protein targeting to membrane
GO:0000184	6.11339823747153e-12	3.58148272391815	34.1306982380908	70	120	nuclear-transcribed mRNA catabolic process, nonsense-mediated decay
GO:0048514	7.93993821540957e-12	2.14026273927136	99.2634473757807	158	349	blood vessel morphogenesis
GO:0034976	3.46464527722297e-11	2.40707808979502	68.2613964761816	116	240	response to endoplasmic reticulum stress
GO:0035966	5.14711590884207e-11	2.78266991650335	48.6362449892794	89	171	response to topologically incorrect protein
GO:0045765	7.90114548384281e-11	3.0316434742124	40.3879929150741	77	142	regulation of angiogenesis
GO:0044259	8.094794448369e-11	4.27604900558251	23.6070662813461	52	83	multicellular organismal macromolecule metabolic process
GO:0044236	9.36093517006589e-11	4.00777226778562	25.5980236785681	55	90	multicellular organism metabolic process
GO:0001525	1.68988103935172e-10	2.16876046537858	82.7669432273702	133	291	angiogenesis
GO:1901342	2.92226108624413e-10	2.8017199017199	44.0854852242006	81	155	regulation of vasculature development
GO:0032963	4.01609189274551e-10	4.10884543861724	23.0382213107113	50	81	collagen metabolic process
GO:0044033	5.1491226141608e-10	2.44172138836773	57.7377645194369	99	203	multi-organism metabolic process
GO:0060326	5.6773723497435e-10	2.91059145758508	39.5347254591218	74	139	cell chemotaxis
GO:0019080	6.24932786490617e-10	2.56197230665316	51.1960473571362	90	180	viral gene expression
GO:0030198	7.37694476727142e-10	2.34335429026831	62.5729467698331	105	220	extracellular matrix organization
GO:0043062	7.37694476727142e-10	2.34335429026831	62.5729467698331	105	220	extracellular structure organization
GO:0030968	1.21215998915167e-09	3.14140763822719	32.9930082968211	64	116	endoplasmic reticulum unfolded protein response
GO:0071346	2.29647631136382e-09	3.9875943186862	21.9005313694416	47	77	cellular response to interferon-gamma
GO:0034620	4.81541148403203e-09	2.96888942995404	33.8462757527734	64	119	cellular response to unfolded protein
GO:1903901	5.20727779073855e-09	4.27174476570289	19.0563065162674	42	67	negative regulation of viral life cycle
GO:1904018	5.7362862356819e-09	3.35530652603823	27.0201361051552	54	95	positive regulation of vasculature development
GO:0045766	9.0279426682883e-09	3.56342438374417	23.8914887666636	49	84	positive regulation of angiogenesis
GO:0009306	1.96605306822127e-08	1.96900485720314	83.9046331686399	128	295	protein secretion
GO:0019083	2.10141775927204e-08	2.40917836804063	48.0674000186445	82	169	viral transcription
GO:0045071	2.30582852374967e-08	6.12883300242665	11.6613218980144	29	41	negative regulation of viral genome replication
GO:0019221	3.72698572430636e-08	1.83952965531243	100.969982287685	148	355	cytokine-mediated signaling pathway
GO:0051607	4.03883036757508e-08	2.40245465615587	46.36086510674	79	163	defense response to virus
GO:0006401	4.05275369406782e-08	2.07717803030303	67.9769739908642	107	239	RNA catabolic process
GO:0050900	4.38965159778664e-08	2.17434975966938	59.4442994313415	96	209	leukocyte migration
GO:0051272	5.31298828342225e-08	1.91468943988795	85.8955905658618	129	302	positive regulation of cellular component movement
GO:0009615	5.87088942655002e-08	2.11582570413167	62.8573692551506	100	221	response to virus
GO:0044243	7.53576204084366e-08	4.65197702672852	14.5055467511886	33	51	multicellular organismal catabolic process
GO:0019079	7.53614606427209e-08	3.08995238095238	26.4512911345204	51	93	viral genome replication
GO:0030574	8.59561822575346e-08	4.7754028408316	13.9367017805537	32	49	collagen catabolic process
GO:0006402	8.93291929477644e-08	2.10748789864744	61.7196793138809	98	217	mRNA catabolic process
GO:0060333	1.10179537100202e-07	4.230216622458	15.9276591777757	35	56	interferon-gamma-mediated signaling pathway
GO:0030335	1.13407766110792e-07	1.90486672708563	82.7669432273702	124	291	positive regulation of cell migration
GO:0001817	1.20480624873244e-07	1.76027633851468	109.218234361891	156	384	regulation of cytokine production
GO:0036498	1.23092219347939e-07	3.85978094922005	17.9186165749977	38	63	IRE1-mediated unfolded protein response
GO:0035967	1.37527923501602e-07	2.51210376912159	38.3970355178521	67	135	cellular response to topologically incorrect protein
GO:2000147	1.47278244345653e-07	1.88623296208436	83.9046331686399	125	295	positive regulation of cell motility
GO:0002790	1.65304171911687e-07	1.85966592067923	87.317702992449	129	307	peptide secretion
GO:0045069	2.61618990698306e-07	3.50301767083911	19.6251514869022	40	69	regulation of viral genome replication
GO:0001666	3.01725512154527e-07	1.92510350276654	74.2342686678475	112	261	response to hypoxia
GO:0040017	3.31716785137527e-07	1.8165883006294	89.8775053603058	131	316	positive regulation of locomotion
GO:0050673	3.5294720443267e-07	1.97128027246792	67.9769739908642	104	239	epithelial cell proliferation
GO:0043901	4.20035781439137e-07	2.69153743452809	30.4332059289643	55	107	negative regulation of multi-organism process
GO:0018126	4.61561358566125e-07	18.9575098814229	4.8351822503962	15	17	protein hydroxylation
GO:0000956	4.75010529259625e-07	2.07152441194994	57.1689195488021	90	201	nuclear-transcribed mRNA catabolic process
GO:0098542	4.83240989539128e-07	1.98251019888147	65.1327491376899	100	229	defense response to other organism
GO:0036293	5.13487716738278e-07	1.88340966753435	76.5096485503869	114	269	response to decreased oxygen levels
GO:0034655	5.31213276665034e-07	1.78109385574291	93.0061526987974	134	327	nucleobase-containing compound catabolic process
GO:0070482	7.17945459694862e-07	1.84281473227279	80.2071408595134	118	282	response to oxygen levels
GO:0001936	7.38560241017957e-07	3.27615945833021	20.1939964575371	40	71	regulation of endothelial cell proliferation
GO:0030595	8.34849215200264e-07	2.76357156310215	27.3045585904726	50	96	leukocyte chemotaxis
GO:0048525	8.49700487357699e-07	2.92226289517471	24.4603337372984	46	86	negative regulation of viral process
GO:0032103	1.03759686568926e-06	2.25814122352961	42.3789503122961	70	149	positive regulation of response to external stimulus
GO:0019674	1.18100503557958e-06	3.86378334043124	15.0743917218234	32	53	NAD metabolic process
GO:0052547	1.24556243604708e-06	1.88264478400302	71.1056213293558	106	250	regulation of peptidase activity
GO:0090150	1.61734747065238e-06	1.7537326130029	89.5930828749883	128	315	establishment of protein localization to membrane
GO:0050679	1.64347086485245e-06	2.54320987654321	30.7176284142817	54	108	positive regulation of epithelial cell proliferation
GO:0050678	1.65820389963146e-06	1.99313526896241	57.7377645194369	89	203	regulation of epithelial cell proliferation
GO:0046700	1.80874067294176e-06	1.70538836163836	98.9790248904633	139	348	heterocycle catabolic process
GO:1903573	2.08729209841017e-06	5.06375949785266	10.2392094714272	24	36	negative regulation of response to endoplasmic reticulum stress
GO:0030855	2.14723010493655e-06	1.70484304096061	97.5569124638762	137	343	epithelial cell differentiation
GO:0044270	2.18979742753733e-06	1.69325201091501	100.116714831733	140	352	cellular nitrogen compound catabolic process
GO:1905897	2.24972305625953e-06	3.2370661053017	18.7718840309499	37	66	regulation of response to endoplasmic reticulum stress
GO:0002687	2.39936043515956e-06	3.09300298804781	20.1939964575371	39	71	positive regulation of leukocyte migration
GO:0019439	2.64019908954804e-06	1.68145288899544	101.254404773003	141	356	aromatic compound catabolic process
GO:0001935	3.07998964504615e-06	2.79334885267709	23.8914887666636	44	84	endothelial cell proliferation
GO:0046683	3.11002486634858e-06	2.88178707121878	22.4693763400764	42	79	response to organophosphorus
GO:0052548	3.78580231782516e-06	1.86786015739117	65.9860165936422	98	232	regulation of endopeptidase activity
GO:0006954	4.46581809260193e-06	1.66791675572742	99.5478698610982	138	350	inflammatory response
GO:0097435	4.48419778740045e-06	1.61915378826033	113.200149156334	154	398	supramolecular fiber organization
GO:0006457	4.99008064582096e-06	1.94128549896283	56.6000745781672	86	199	protein folding
GO:2001233	5.05744185301968e-06	1.70209889629783	90.4463503309406	127	318	regulation of apoptotic signaling pathway
GO:0050920	5.22293953402157e-06	2.44738369579983	30.1487834436469	52	106	regulation of chemotaxis
GO:0050921	5.77508187079365e-06	2.72895611702128	23.6070662813461	43	83	positive regulation of chemotaxis
GO:0030199	6.25727445358234e-06	5.31306930693069	8.81709704484012	21	31	collagen fibril organization
GO:1903900	6.93713412944878e-06	2.11111747054447	42.6633727976135	68	150	regulation of viral life cycle
GO:0030947	7.1103968807843e-06	9.47628458498024	5.40402722103104	15	19	regulation of vascular endothelial growth factor receptor signaling pathway
GO:0050708	7.33186823921013e-06	1.82623139650139	66.8392840495945	98	235	regulation of protein secretion
GO:0001938	7.64561879354789e-06	3.41553412035704	15.3588142071409	31	54	positive regulation of endothelial cell proliferation
GO:1901615	8.88793215109095e-06	1.75749430257699	75.3719586091172	108	265	organic hydroxy compound metabolic process
GO:0002792	8.93309095451368e-06	3.06005899570109	18.2030390603151	35	64	negative regulation of peptide secretion
GO:0043900	9.26021749691028e-06	1.74020908977088	77.931760976974	111	274	regulation of multi-organism process
GO:0070059	9.34004396484976e-06	3.45490656314887	14.789969236506	30	52	intrinsic apoptotic signaling pathway in response to endoplasmic reticulum stress
GO:0050918	1.00394397868912e-05	4.47741591301697	10.2392094714272	23	36	positive chemotaxis
GO:1901361	1.05427896882231e-05	1.61650357129216	104.383052111494	142	367	organic cyclic compound catabolic process
GO:0050709	1.10484619200372e-05	3.07817605000237	17.6341940896802	34	62	negative regulation of protein secretion
GO:0044057	1.12212524454283e-05	1.79947718086959	67.4081290202293	98	237	regulation of system process
GO:0006066	1.25333628197151e-05	1.9353323325396	52.0493148130885	79	183	alcohol metabolic process
GO:0006090	1.38633000613564e-05	2.74789729969013	21.3316863988067	39	75	pyruvate metabolic process
GO:0050792	1.39251669426119e-05	1.84509752254849	60.2975668872937	89	212	regulation of viral process
GO:0072524	1.43519194713081e-05	2.31766144270312	31.0020508995991	52	109	pyridine-containing compound metabolic process
GO:0097529	1.47692717380901e-05	2.53807781842368	25.0291787079333	44	88	myeloid leukocyte migration
GO:0002685	1.56329476562231e-05	2.4353175358026	27.3045585904726	47	96	regulation of leukocyte migration
GO:0019362	1.59892656855493e-05	2.35168524072223	29.579938473012	50	104	pyridine nucleotide metabolic process
GO:0046496	1.59892656855493e-05	2.35168524072223	29.579938473012	50	104	nicotinamide nucleotide metabolic process
GO:0050710	1.68901111441507e-05	5.33835385517444	7.96382958888785	19	28	negative regulation of cytokine secretion
GO:0010466	1.6915848920777e-05	2.19514787150058	34.9839656940431	57	123	negative regulation of peptidase activity
GO:0044723	1.76461718088552e-05	1.64759955183178	90.730772816258	125	319	single-organism carbohydrate metabolic process
GO:0097193	1.78060714990495e-05	1.7535547100196	70.536776358721	101	248	intrinsic apoptotic signaling pathway
GO:0043903	1.89916901407159e-05	1.79685291044317	63.9950591964203	93	225	regulation of symbiosis, encompassing mutualism through parasitism
GO:0046596	2.08286040537594e-05	6.73915431081823	6.25729467698331	16	22	regulation of viral entry into host cell
GO:0035767	2.0927230684776e-05	7.5800395256917	5.68844970634847	15	20	endothelial cell chemotaxis
GO:0072001	2.35603231658474e-05	1.84512394965308	56.8844970634847	84	200	renal system development
GO:0044283	2.42998131929624e-05	1.59612255495932	100.685559802368	136	354	small molecule biosynthetic process
GO:0002690	2.57552901029651e-05	3.16617014233697	15.3588142071409	30	54	positive regulation of leukocyte chemotaxis
GO:0048010	2.58254538293125e-05	2.67654976582955	21.0472639134893	38	74	vascular endothelial growth factor receptor signaling pathway
GO:0061061	2.63092507311968e-05	1.55729194503439	112.062459215065	149	394	muscle structure development
GO:0019511	2.79814458180103e-05	25.2384084182835	3.12864733849166	10	11	peptidyl-proline hydroxylation
GO:0046718	3.05600628444543e-05	2.60258964143426	21.9005313694416	39	77	viral entry into host cell
GO:0001822	3.28332462239166e-05	1.85208530950705	54.0402722103104	80	190	kidney development
GO:0070661	3.39238900240428e-05	2.0275659600427	40.3879929150741	63	142	leukocyte proliferation
GO:0032101	3.55101506585437e-05	1.54426655357048	112.6313041857	149	396	regulation of response to external stimulus
GO:0032943	3.71285254441765e-05	2.06077692537071	38.1126130325347	60	134	mononuclear cell proliferation
GO:0002791	3.79411259640068e-05	1.71766633482661	69.9679313880861	99	246	regulation of peptide secretion
GO:0042493	3.90169633385312e-05	1.70068949926529	72.5277337559429	102	255	response to drug
GO:0042330	4.12899539363296e-05	1.61494930983182	89.5930828749883	122	315	taxis
GO:0046031	4.13357497517603e-05	3.03912611717974	15.6432366924583	30	55	ADP metabolic process
GO:0032946	4.15202574067648e-05	2.77919745100345	18.4874615456325	34	65	positive regulation of mononuclear cell proliferation
GO:0046649	4.59571267866439e-05	1.56902356902357	100.969982287685	135	355	lymphocyte activation
GO:0010951	4.63457426164148e-05	2.11671117044949	34.4151207234082	55	121	negative regulation of endopeptidase activity
GO:0014074	4.6919875437941e-05	2.42110033535756	24.4603337372984	42	86	response to purine-containing compound
GO:0070665	5.00438704243032e-05	2.68773611446025	19.3407290015848	35	68	positive regulation of leukocyte proliferation
GO:0001655	5.08394732724672e-05	1.74358108108108	63.7106367111028	91	224	urogenital system development
GO:0019932	5.30022105367652e-05	2.06862296020613	36.1216556353128	57	127	second-messenger-mediated signaling
GO:0007584	5.32701717752681e-05	2.13628662494573	32.9930082968211	53	116	response to nutrient
GO:0006935	5.75365918250974e-05	1.60116536101434	89.3086603896709	121	314	chemotaxis
GO:0009100	5.81244506591407e-05	1.61828320347046	85.0423231099096	116	299	glycoprotein metabolic process
GO:0055001	5.9321549912209e-05	2.32535195654584	26.1668686492029	44	92	muscle cell development
GO:0046651	5.97009302560377e-05	2.02575336031218	37.8281905472173	59	133	lymphocyte proliferation
GO:0071230	6.49645675153954e-05	2.9218547093423	15.9276591777757	30	56	cellular response to amino acid stimulus
GO:2001234	6.55727553171485e-05	1.85711215580927	49.2050899599142	73	173	negative regulation of apoptotic signaling pathway
GO:0000302	6.74976048544621e-05	1.84577183241452	50.0583574158665	74	176	response to reactive oxygen species
GO:2001242	7.74578887080343e-05	1.99848039215686	38.1126130325347	59	134	regulation of intrinsic apoptotic signaling pathway
GO:0050671	7.78603190150927e-05	2.69656256012313	18.2030390603151	33	64	positive regulation of lymphocyte proliferation
GO:0006979	7.906313136616e-05	1.58131272605643	90.730772816258	122	319	response to oxidative stress
GO:0051701	7.9270055391024e-05	1.92117478465397	42.9477952829309	65	151	interaction with host
GO:0072006	8.19067495468034e-05	2.27759717122632	26.4512911345204	44	93	nephron development
GO:0010876	8.34722107460218e-05	1.75298778365297	58.5910319753892	84	206	lipid localization
GO:0002688	9.7150876364054e-05	2.70146847742078	17.6341940896802	32	62	regulation of leukocyte chemotaxis
GO:0007517	0.000111142545867799	1.6801533526103	66.5548615642771	93	234	muscle organ development
GO:0009991	0.000112205586934796	1.58602437587451	85.326745595227	115	300	response to extracellular stimulus
GO:0042110	0.000113777724260513	1.65383502690047	70.8211988440384	98	249	T cell activation
GO:0031667	0.000114533844243707	1.61060142711519	79.3538734035611	108	279	response to nutrient levels
GO:0010573	0.000124842714789593	5.41290231507623	6.25729467698331	15	22	vascular endothelial growth factor production
GO:0010574	0.000124842714789593	5.41290231507623	6.25729467698331	15	22	regulation of vascular endothelial growth factor production
GO:0061615	0.000124842714789593	5.41290231507623	6.25729467698331	15	22	glycolytic process through fructose-6-phosphate
GO:0061620	0.000124842714789593	5.41290231507623	6.25729467698331	15	22	glycolytic process through glucose-6-phosphate
GO:0006757	0.000124901831005002	2.9708850931677	14.2211242658712	27	50	ATP generation from ADP
GO:0010817	0.00013395127237041	1.66274001427874	67.6925515055467	94	238	regulation of hormone levels
GO:0006875	0.000136137287894655	1.62056300986649	75.3719586091172	103	265	cellular metal ion homeostasis
GO:0035456	0.000137257965083218	5.8928767423993	5.68844970634847	14	20	response to interferon-beta
GO:0016051	0.000139120765829049	1.91294025351996	40.3879929150741	61	142	carbohydrate biosynthetic process
GO:0030260	0.000139173145029866	2.22509362787668	26.1668686492029	43	92	entry into host cell
GO:0044409	0.000139173145029866	2.22509362787668	26.1668686492029	43	92	entry into host
GO:0051806	0.000139173145029866	2.22509362787668	26.1668686492029	43	92	entry into cell of other organism involved in symbiotic interaction
GO:0051828	0.000139173145029866	2.22509362787668	26.1668686492029	43	92	entry into other organism involved in symbiotic interaction
GO:0034599	0.000145169059501179	1.73193277310924	56.8844970634847	81	200	cellular response to oxidative stress
GO:1902236	0.000149802423214132	7.57354392892399	4.55075976507877	12	16	negative regulation of endoplasmic reticulum stress-induced intrinsic apoptotic signaling pathway
GO:0031100	0.000151370087505452	2.71244148106114	16.4965041484106	30	58	animal organ regeneration
GO:0030216	0.000155111898515252	2.46279104037725	20.1939964575371	35	71	keratinocyte differentiation
GO:1901617	0.000159213067045753	2.00769169496082	34.1306982380908	53	120	organic hydroxy compound biosynthetic process
GO:0001819	0.000161104004353409	1.63640500925897	70.536776358721	97	248	positive regulation of cytokine production
GO:0042119	0.000163197532619728	1.52919237023462	96.4192225226065	127	339	neutrophil activation
GO:0071456	0.000164088955171892	1.84295101883042	44.6543301948355	66	157	cellular response to hypoxia
GO:0032675	0.000168257372591336	2.53247183565275	18.7718840309499	33	66	regulation of interleukin-6 production
GO:0048002	0.00016995490892456	1.90471414242728	39.8191479444393	60	140	antigen processing and presentation of peptide antigen
GO:0008202	0.000177157645927987	1.80793005455413	47.2141325626923	69	166	steroid metabolic process
GO:0032612	0.000184264586090475	3.23157933362689	11.6613218980144	23	41	interleukin-1 production
GO:0051591	0.000189024982863843	2.71859450449788	15.9276591777757	29	56	response to cAMP
GO:0032651	0.000193054423206521	4.29538562953197	7.67940710357043	17	27	regulation of interleukin-1 beta production
GO:0002181	0.000193085454564018	3.011597897586	13.0834343246015	25	46	cytoplasmic translation
GO:0032635	0.000193678992368158	2.46028694540461	19.6251514869022	34	69	interleukin-6 production
GO:0032611	0.000202265315710791	3.61125512560682	9.67036450079239	20	34	interleukin-1 beta production
GO:0006022	0.000205934415542381	1.97790683985402	34.4151207234082	53	121	aminoglycan metabolic process
GO:0001704	0.000214772209202781	2.21099172969534	25.0291787079333	41	88	formation of primary germ layer
GO:0048732	0.000220988700614962	1.57970194302962	78.7850284329263	106	277	gland development
GO:0050878	0.000220988700614962	1.57970194302962	78.7850284329263	106	277	regulation of body fluid levels
GO:0044262	0.000235458439159432	1.75060506608209	50.9116248718188	73	179	cellular carbohydrate metabolic process
GO:0006096	0.000241976468381025	2.8599065756378	13.9367017805537	26	49	glycolytic process
GO:0002478	0.000244327492304173	1.90380761523046	37.8281905472173	57	133	antigen processing and presentation of exogenous peptide antigen
GO:0055065	0.000247429842104992	1.54880066170389	85.0423231099096	113	299	metal ion homeostasis
GO:0036230	0.000250989728562852	1.50724875131232	97.2724899785588	127	342	granulocyte activation
GO:0051235	0.000255716471094098	1.69550095366319	56.8844970634847	80	200	maintenance of location
GO:0048608	0.000258861478967955	1.57030836656533	79.0694509182437	106	278	reproductive structure development
GO:0005975	0.000260590567527895	1.46396714987936	113.200149156334	145	398	carbohydrate metabolic process
GO:0051346	0.000268596214849427	1.63112390559574	66.2704390789596	91	233	negative regulation of hydrolase activity
GO:0009611	0.000272008770761206	1.46817568818256	110.640346788478	142	389	response to wounding
GO:0006898	0.000279250119633066	1.7517527855607	49.4895124452317	71	174	receptor-mediated endocytosis
GO:0042632	0.00028095622097561	3.31806930693069	10.5236319567447	21	37	cholesterol homeostasis
GO:0055092	0.00028095622097561	3.31806930693069	10.5236319567447	21	37	sterol homeostasis
GO:0030073	0.000281099845882801	2.00450237476091	31.570895870234	49	111	insulin secretion
GO:1904950	0.000286174579582808	1.83066593011585	42.0945278269786	62	148	negative regulation of establishment of protein localization
GO:0002283	0.000298767028510883	1.5061480143817	94.9971100960194	124	334	neutrophil activation involved in immune response
GO:0043312	0.000298767028510883	1.5061480143817	94.9971100960194	124	334	neutrophil degranulation
GO:0006040	0.000299005292807359	3.79030662710188	8.5326745595227	18	30	amino sugar metabolic process
GO:0006735	0.000303925889401149	5.05037866315443	5.97287219166589	14	21	NADH regeneration
GO:0061621	0.000303925889401149	5.05037866315443	5.97287219166589	14	21	canonical glycolysis
GO:0061718	0.000303925889401149	5.05037866315443	5.97287219166589	14	21	glucose catabolic process to pyruvate
GO:0009617	0.000309383372170144	1.57448749961466	75.940803579752	102	267	response to bacterium
GO:1902903	0.000314821194613249	1.65632813663477	60.5819893726112	84	213	regulation of supramolecular fiber organization
GO:0030203	0.000324459263612516	1.93994076456858	34.1306982380908	52	120	glycosaminoglycan metabolic process
GO:0043588	0.000328994006162215	1.84898412226844	39.8191479444393	59	140	skin development
GO:0019882	0.000331215072928746	1.75299798792757	48.0674000186445	69	169	antigen processing and presentation
GO:0010575	0.000342847074031617	5.47015580425719	5.40402722103104	13	19	positive regulation of vascular endothelial growth factor production
GO:0009135	0.00034297468219687	2.38713433683613	19.3407290015848	33	68	purine nucleoside diphosphate metabolic process
GO:0009179	0.00034297468219687	2.38713433683613	19.3407290015848	33	68	purine ribonucleoside diphosphate metabolic process
GO:0045861	0.000349687521072489	1.71773250752431	51.4804698424536	73	181	negative regulation of proteolysis
GO:0071621	0.000351583494943893	2.6239815733696	15.6432366924583	28	55	granulocyte chemotaxis
GO:0042060	0.000355635236404201	1.50502122700408	92.72173021348	121	326	wound healing
GO:0006888	0.000356029938785841	1.80938537088097	42.3789503122961	62	149	ER to Golgi vesicle-mediated transport
GO:0006734	0.000361565126689179	3.90438664828909	7.96382958888785	17	28	NADH metabolic process
GO:1902235	0.000361565126689179	3.90438664828909	7.96382958888785	17	28	regulation of endoplasmic reticulum stress-induced intrinsic apoptotic signaling pathway
GO:0010832	0.00036869789447813	11.3520710059172	3.12864733849166	9	11	negative regulation of myotube differentiation
GO:0002237	0.000373575268565977	1.65493164819537	59.159876946024	82	208	response to molecule of bacterial origin
GO:0001101	0.000377348121011828	1.63250862047268	62.5729467698331	86	220	response to acid chemical
GO:0019884	0.000388692758473958	1.85450387955398	38.3970355178521	57	135	antigen processing and presentation of exogenous antigen
GO:0036294	0.000392888626575355	1.75434965866062	46.6452875920574	67	164	cellular response to decreased oxygen levels
GO:1903039	0.000397539000600843	1.93064179104478	33.561853267456	51	118	positive regulation of leukocyte cell-cell adhesion
GO:0050926	0.000400111205860152	6.94013157894737	4.26633727976135	11	15	regulation of positive chemotaxis
GO:0050927	0.000400111205860152	6.94013157894737	4.26633727976135	11	15	positive regulation of positive chemotaxis
GO:0098771	0.000401184776562353	1.46899079901136	103.529784655542	133	364	inorganic ion homeostasis
GO:0061458	0.000410718464603266	1.54277176813	79.922718374196	106	281	reproductive system development
GO:0055002	0.000411814554101407	2.18761126029629	23.3226437960287	38	82	striated muscle cell development
GO:2001243	0.000411814554101407	2.18761126029629	23.3226437960287	38	82	negative regulation of intrinsic apoptotic signaling pathway
GO:0043299	0.000412406292492388	1.47217880634844	101.823249743638	131	358	leukocyte degranulation
GO:0070663	0.000446512838400627	1.96294028552093	31.2864733849166	48	110	regulation of leukocyte proliferation
GO:0048598	0.000453825194179218	1.44400055330414	111.778036729747	142	393	embryonic morphogenesis
GO:0044706	0.000459144424971533	1.86050289274588	36.974923091265	55	130	multi-multicellular organism process
GO:0006873	0.000469616376046896	1.49008095497189	93.2905751841149	121	328	cellular ion homeostasis
GO:0006165	0.000472270220144386	2.4489861293526	17.3497716043628	30	61	nucleoside diphosphate phosphorylation
GO:0097530	0.000472270220144386	2.4489861293526	17.3497716043628	30	61	granulocyte migration
GO:0007204	0.000473074838410689	1.8452572469267	37.8281905472173	56	133	positive regulation of cytosolic calcium ion concentration
GO:0009914	0.000473492458175315	1.74581239530988	46.0764426214226	66	162	hormone transport
GO:0071453	0.000492733918381933	1.71817177575255	48.6362449892794	69	171	cellular response to oxygen levels
GO:0002446	0.000504022624480278	1.47370501058574	97.8413349491936	126	344	neutrophil mediated immunity
GO:0050801	0.000505796336301385	1.4369076888085	112.915726671017	143	397	ion homeostasis
GO:0040013	0.000515523681346283	1.67875137962474	52.9025822690407	74	186	negative regulation of locomotion
GO:0010035	0.000517657020272122	1.47720386092743	96.1348000372891	124	338	response to inorganic substance
GO:0006007	0.000520338743267781	4.20893719806763	6.82613964761816	15	24	glucose catabolic process
GO:0032944	0.000523101674443024	1.97626554612369	29.8643609583294	46	105	regulation of mononuclear cell proliferation
GO:0022407	0.000530594834382502	1.60807459577423	63.141791740468	86	222	regulation of cell-cell adhesion
GO:0070555	0.000531806446044651	2.26516407026848	20.4784189428545	34	72	response to interleukin-1
GO:0002474	0.000553780667401977	2.13871740974297	23.6070662813461	38	83	antigen processing and presentation of peptide antigen via MHC class I
GO:0034637	0.000590692675965598	2.44577542466358	16.780926633728	29	59	cellular carbohydrate biosynthetic process
GO:0002576	0.000595413331843581	2.10174196829702	24.4603337372984	39	86	platelet degranulation
GO:0046939	0.000598777689670027	2.31403018975063	19.0563065162674	32	67	nucleotide phosphorylation
GO:0051224	0.000605517331920339	1.80766533066132	38.965880488487	57	137	negative regulation of protein transport
GO:0072604	0.000617321444971376	4.41850510372078	6.25729467698331	14	22	interleukin-6 secretion
GO:0006486	0.000624584428180361	1.65046038928392	54.8935396662627	76	193	protein glycosylation
GO:0043413	0.000624584428180361	1.65046038928392	54.8935396662627	76	193	macromolecule glycosylation
GO:0032496	0.000628061391320361	1.63813161428059	56.6000745781672	78	199	response to lipopolysaccharide
GO:0006733	0.00064027587859299	1.8741884057971	34.1306982380908	51	120	oxidoreduction coenzyme metabolic process
GO:0009185	0.000662775401502644	2.25750900005373	19.9095739722196	33	70	ribonucleoside diphosphate metabolic process
GO:0055088	0.000668701189074796	2.37214498510427	17.6341940896802	30	62	lipid homeostasis
GO:0002444	0.000670665084836135	1.44321088475056	104.667474596812	133	368	myeloid leukocyte mediated immunity
GO:0032652	0.000710584920214264	3.20050571679859	9.67036450079239	19	34	regulation of interleukin-1 production
GO:0071674	0.000710584920214264	3.20050571679859	9.67036450079239	19	34	mononuclear cell migration
GO:0060537	0.000720924200234997	1.56375091307524	67.9769739908642	91	239	muscle tissue development
GO:0042102	0.000722076993717882	2.76884003271057	12.5145893539666	23	44	positive regulation of T cell proliferation
GO:0032469	0.000724655419221501	4.68809367064798	5.68844970634847	13	20	endoplasmic reticulum calcium ion homeostasis
GO:0071229	0.000734194093526409	1.79806851080915	38.3970355178521	56	135	cellular response to acid chemical
GO:0003012	0.000737857452495872	1.58434880367573	63.7106367111028	86	224	muscle system process
GO:0070085	0.000747313966528286	1.62448925576086	56.8844970634847	78	200	glycosylation
GO:0002275	0.000784089961957985	1.43948393953708	103.245362170225	131	363	myeloid cell activation involved in immune response
GO:0032787	0.000784089961957985	1.43948393953708	103.245362170225	131	363	monocarboxylic acid metabolic process
GO:0051048	0.000790084123756921	1.95588072275801	28.7266710170598	44	101	negative regulation of secretion
GO:0006694	0.000825443844075556	1.93266010352177	29.579938473012	45	104	steroid biosynthetic process
GO:0050670	0.000825443844075556	1.93266010352177	29.579938473012	45	104	regulation of lymphocyte proliferation
GO:1902905	0.000828211501274777	1.83120299359046	35.2683881793605	52	124	positive regulation of supramolecular fiber organization
GO:0046879	0.000834499217743997	1.70980917308336	45.2231751654703	64	159	hormone secretion
GO:0051146	0.000834499217743997	1.70980917308336	45.2231751654703	64	159	striated muscle cell differentiation
GO:0006936	0.000863529559353487	1.6760477658186	48.6362449892794	68	171	muscle contraction
GO:0022409	0.000870373997927129	1.8018018018018	36.974923091265	54	130	positive regulation of cell-cell adhesion
GO:0016072	0.000878782599374625	1.50639046148568	78.7850284329263	103	277	rRNA metabolic process
GO:0043524	0.000881727937797833	1.99708663429594	26.4512911345204	41	93	negative regulation of neuron apoptotic process
GO:0032835	0.000904153877916188	2.78032353912182	11.9457443833318	22	42	glomerulus development
GO:0046165	0.000904343569605921	2.19781312127237	20.1939964575371	33	71	alcohol biosynthetic process
GO:0022612	0.00091321776448114	2.08174445181744	23.3226437960287	37	82	gland morphogenesis
GO:0042098	0.00092692180444153	1.9701635833241	27.3045585904726	42	96	T cell proliferation
GO:0009612	0.000940160622737902	1.75145180023229	40.3879929150741	58	142	response to mechanical stimulus
GO:0045103	0.00096008090653288	3.78754940711462	7.11056213293558	15	25	intermediate filament-based process
GO:0035239	0.000966444554282684	1.53566818576961	70.2523538734036	93	247	tube morphogenesis
GO:0006091	0.000977352849162973	1.49043701751259	81.6292532861005	106	287	generation of precursor metabolites and energy
GO:0048193	0.000977352849162973	1.49043701751259	81.6292532861005	106	287	Golgi vesicle transport
GO:0007507	0.000986674174153643	1.42561011723309	104.667474596812	132	368	heart development
GO:0072593	0.00101878699386543	1.68326339242998	46.36086510674	65	163	reactive oxygen species metabolic process
GO:0016125	0.00103048040179867	2.01542808358403	25.0291787079333	39	88	sterol metabolic process
GO:0072503	0.00103087503959858	1.5739680975178	61.7196793138809	83	217	cellular divalent inorganic cation homeostasis
GO:0044342	0.00104670518759305	6.30713581058862	3.98191479444393	10	14	type B pancreatic cell proliferation
GO:0006869	0.0010504030191634	1.63228312473025	52.3337372984059	72	184	lipid transport
GO:0043410	0.00105080844249324	1.47166241496599	86.1800130511793	111	303	positive regulation of MAPK cascade
GO:0051046	0.00105795005103764	1.4161332114007	107.511699449986	135	378	regulation of secretion
GO:0002675	0.00107170994129675	10.0874137364443	2.84422485317423	8	10	positive regulation of acute inflammatory response
GO:0019081	0.00107170994129675	10.0874137364443	2.84422485317423	8	10	viral translation
GO:0051023	0.00107170994129675	10.0874137364443	2.84422485317423	8	10	regulation of immunoglobulin secretion
GO:0006805	0.00108318442723179	2.64263840518794	12.7990118392841	23	45	xenobiotic metabolic process
GO:0033674	0.00109446913346732	1.41829389649012	105.805164538081	133	372	positive regulation of kinase activity
GO:0003013	0.00110105172386834	1.51938068612182	72.2433112706255	95	254	circulatory system process
GO:0045860	0.00110527371670289	1.4344060396692	98.6946024051459	125	347	positive regulation of protein kinase activity
GO:0018279	0.00114305530569963	3.00008245382586	9.95478698610982	19	35	protein N-linked glycosylation via asparagine
GO:0002548	0.00116606374236589	3.92704789082794	6.54171716230074	14	23	monocyte chemotaxis
GO:0050819	0.00116606374236589	3.92704789082794	6.54171716230074	14	23	negative regulation of coagulation
GO:0051251	0.00117823039293836	1.71007404235177	42.3789503122961	60	149	positive regulation of lymphocyte activation
GO:0009913	0.00119152680589053	1.93408864316142	27.5889810757901	42	97	epidermal cell differentiation
GO:0050796	0.00119152680589053	1.93408864316142	27.5889810757901	42	97	regulation of insulin secretion
GO:0007565	0.00119310645106364	1.82619430183799	33.2774307821385	49	117	female pregnancy
GO:0023061	0.00119369441727824	1.5539301532476	63.7106367111028	85	224	signal release
GO:0061025	0.00122642662671027	1.66604085056865	46.6452875920574	65	164	membrane fusion
GO:0006874	0.00123596389229454	1.58487184661958	57.7377645194369	78	203	cellular calcium ion homeostasis
GO:0050663	0.0012407447553924	1.91079343971631	28.4422485317423	43	100	cytokine secretion
GO:0008015	0.00128595319151989	1.5125918759605	71.6744662999907	94	252	blood circulation
GO:0051051	0.0013347715624074	1.48026623431379	79.6382958888785	103	280	negative regulation of transport
GO:1903510	0.00133790235031463	1.97486055776892	25.3136011932507	39	89	mucopolysaccharide metabolic process
GO:0033500	0.0013474589632445	1.7430740987984	38.3970355178521	55	135	carbohydrate homeostasis
GO:0042593	0.0013474589632445	1.7430740987984	38.3970355178521	55	135	glucose homeostasis
GO:0031424	0.00135458454408205	3.36694124107633	7.96382958888785	16	28	keratinization
GO:0072507	0.00139229731461575	1.5426259512571	63.9950591964203	85	225	divalent inorganic cation homeostasis
GO:0008203	0.00140003003897314	2.05998241934489	22.184953854759	35	78	cholesterol metabolic process
GO:0051480	0.00140054631948179	1.71026969906526	40.956837885709	58	144	regulation of cytosolic calcium ion concentration
GO:0034764	0.00140138550708396	2.17844002943341	19.0563065162674	31	67	positive regulation of transmembrane transport
GO:0009226	0.00140834090517956	4.10154707044108	5.97287219166589	13	21	nucleotide-sugar biosynthetic process
GO:0030195	0.00140834090517956	4.10154707044108	5.97287219166589	13	21	negative regulation of blood coagulation
GO:1900047	0.00140834090517956	4.10154707044108	5.97287219166589	13	21	negative regulation of hemostasis
GO:0050870	0.00141369478538181	1.83200348253611	31.8553183555514	47	112	positive regulation of T cell activation
GO:0001818	0.00142782930660013	1.69085032876407	42.6633727976135	60	150	negative regulation of cytokine production
GO:0071900	0.00143512542904779	1.40816860297093	104.667474596812	131	368	regulation of protein serine/threonine kinase activity
GO:0030003	0.00144217376438846	1.44037229401255	91.2996177868929	116	321	cellular cation homeostasis
GO:0003014	0.00145624561270857	2.2842081674901	16.780926633728	28	59	renal system process
GO:0007626	0.00146234493349827	1.92261597145318	27.0201361051552	41	95	locomotory behavior
GO:0046034	0.00146996533574916	1.58686155913978	55.4623846368975	75	195	ATP metabolic process
GO:0090287	0.00147881881505465	1.63475716642607	48.6362449892794	67	171	regulation of cellular response to growth factor stimulus
GO:1902652	0.00148584120112349	2.02480928689884	23.0382213107113	36	81	secondary alcohol metabolic process
GO:0007610	0.00148760695619756	1.46757010809964	81.6292532861005	105	287	behavior
GO:0006364	0.00151628736676692	1.50864394030241	70.2523538734036	92	247	rRNA processing
GO:0015850	0.00152012142935536	1.89930209371884	27.8734035611075	42	98	organic hydroxy compound transport
GO:0055080	0.00153776251208779	1.41244720697256	101.254404773003	127	356	cation homeostasis
GO:0015711	0.0015472914714768	1.51472453149218	68.545818961499	90	241	organic anion transport
GO:0045785	0.0015772406075231	1.5211462917938	66.8392840495945	88	235	positive regulation of cell adhesion
GO:0032755	0.00158942504869656	2.5274108322325	13.0834343246015	23	46	positive regulation of interleukin-6 production
GO:0006487	0.00163729723229707	2.34767414403778	15.3588142071409	26	54	protein N-linked glycosylation
GO:0055074	0.00169270873386728	1.55511648773566	59.159876946024	79	208	calcium ion homeostasis
GO:0007159	0.00173657050117195	1.57853910795087	54.8935396662627	74	193	leukocyte cell-cell adhesion
GO:2000027	0.00173657050117195	1.57853910795087	54.8935396662627	74	193	regulation of organ morphogenesis
GO:0042391	0.00174846352355241	1.58907132536451	53.1870047543582	72	187	regulation of membrane potential
GO:1903037	0.00175897684137113	1.60634448895206	50.6272023865014	69	178	regulation of leukocyte cell-cell adhesion
GO:0001523	0.00178094460362787	2.82323839826168	10.2392094714272	19	36	retinoid metabolic process
GO:0018196	0.00178094460362787	2.82323839826168	10.2392094714272	19	36	peptidyl-asparagine modification
GO:1903531	0.00179391751055509	1.91072983964457	26.4512911345204	40	93	negative regulation of secretion by cell
GO:0002819	0.00183582347718725	2.01290089221124	22.4693763400764	35	79	regulation of adaptive immune response
GO:0098602	0.00184861127483935	1.38584699828473	109.787079332525	136	386	single organism cell adhesion
GO:0090066	0.00184957352261449	1.44587155963303	84.7579006245922	108	298	regulation of anatomical structure size
GO:0044264	0.00188333275995226	2.11928584213352	19.3407290015848	31	68	cellular polysaccharide metabolic process
GO:0071417	0.00190872123823445	1.39885678039641	102.67651719959	128	361	cellular response to organonitrogen compound
GO:0000187	0.00198489935636438	1.84553619725929	29.0110935023772	43	102	activation of MAPK activity
GO:0034219	0.00200248469322853	4.62554824561404	4.8351822503962	11	17	carbohydrate transmembrane transport
GO:0040036	0.00200248469322853	4.62554824561404	4.8351822503962	11	17	regulation of fibroblast growth factor receptor signaling pathway
GO:0051654	0.00200248469322853	4.62554824561404	4.8351822503962	11	17	establishment of mitochondrion localization
GO:0051495	0.00203535597279026	1.68022090693014	40.6724154003915	57	143	positive regulation of cytoskeleton organization
GO:0045104	0.00207007874110324	3.53388212051367	6.82613964761816	14	24	intermediate filament cytoskeleton organization
GO:0051154	0.00207007874110324	3.53388212051367	6.82613964761816	14	24	negative regulation of striated muscle cell differentiation
GO:0050727	0.00208375348879194	1.63781086204974	44.9387526801529	62	158	regulation of inflammatory response
GO:0009266	0.00209035800488161	1.60981832238114	48.351822503962	66	170	response to temperature stimulus
GO:0019722	0.0021159971990975	1.92358446730833	25.0291787079333	38	88	calcium-mediated signaling
GO:0097300	0.00214322566306162	2.65918838667107	11.0924769273795	20	39	programmed necrotic cell death
GO:0072009	0.00214523749963745	2.03619744944964	21.0472639134893	33	74	nephron epithelium development
GO:0016337	0.00215926838100297	1.40616983807876	96.7036450079239	121	340	single organismal cell-cell adhesion
GO:0043270	0.00222670608986185	1.76217984913637	33.2774307821385	48	117	positive regulation of ion transport
GO:0070266	0.00223528186449222	2.84124629080119	9.67036450079239	18	34	necroptotic process
GO:0006937	0.00226773539340001	2.0004624954714	21.9005313694416	34	77	regulation of muscle contraction
GO:0051592	0.00226773539340001	2.0004624954714	21.9005313694416	34	77	response to calcium ion
GO:0034643	0.00233989315105884	5.04505097007563	4.26633727976135	10	15	establishment of mitochondrion localization, microtubule-mediated
GO:0035455	0.00233989315105884	5.04505097007563	4.26633727976135	10	15	response to interferon-alpha
GO:0047497	0.00233989315105884	5.04505097007563	4.26633727976135	10	15	mitochondrion transport along microtubule
GO:0001503	0.0023682642114622	1.45248584015104	78.2161834622914	100	275	ossification
GO:0043405	0.00239802575136032	1.4873396353815	68.545818961499	89	241	regulation of MAP kinase activity
GO:0051090	0.00243746385121786	1.45652255709824	76.5096485503869	98	269	regulation of sequence-specific DNA binding transcription factor activity
GO:0006006	0.00246229763717754	1.65196694909846	41.8101053416612	58	147	glucose metabolic process
GO:0002696	0.00248281187432558	1.60696350853699	46.9297100773748	64	165	positive regulation of leukocyte activation
GO:0007548	0.00248429764392968	1.6136972130948	46.0764426214226	63	162	sex differentiation
GO:2000116	0.00248429764392968	1.6136972130948	46.0764426214226	63	162	regulation of cysteine-type endopeptidase activity
GO:0030433	0.00250141301927586	2.06324503311258	19.6251514869022	31	69	ubiquitin-dependent ERAD pathway
GO:0014706	0.00253889822388017	1.50210057107051	64.2794816817377	84	226	striated muscle tissue development
GO:0001782	0.00255092456992473	3.64534415916904	6.25729467698331	13	22	B cell homeostasis
GO:0070268	0.00255092456992473	3.64534415916904	6.25729467698331	13	22	cornification
GO:1900101	0.00255092456992473	3.64534415916904	6.25729467698331	13	22	regulation of endoplasmic reticulum unfolded protein response
GO:0031589	0.00256614271659438	1.50531382364266	63.4262142257854	83	223	cell-substrate adhesion
GO:0051249	0.00256614271659438	1.50531382364266	63.4262142257854	83	223	regulation of lymphocyte activation
GO:0006970	0.0025692089610254	2.33285049935199	14.2211242658712	24	50	response to osmotic stress
GO:0033692	0.0025692089610254	2.33285049935199	14.2211242658712	24	50	cellular polysaccharide biosynthetic process
GO:0048332	0.0025692089610254	2.33285049935199	14.2211242658712	24	50	mesoderm morphogenesis
GO:0002694	0.00257736330199225	1.46521823021592	73.0965787265778	94	257	regulation of leukocyte activation
GO:0034975	0.00267321061783266	5.67455621301775	3.6974923091265	9	13	protein folding in endoplasmic reticulum
GO:0046597	0.00267321061783266	5.67455621301775	3.6974923091265	9	13	negative regulation of viral entry into host cell
GO:0048305	0.00267321061783266	5.67455621301775	3.6974923091265	9	13	immunoglobulin secretion
GO:2001026	0.00267321061783266	5.67455621301775	3.6974923091265	9	13	regulation of endothelial cell chemotaxis
GO:0009101	0.00268288474275411	1.47234678946462	70.536776358721	91	248	glycoprotein biosynthetic process
GO:0090257	0.00273485801892097	1.73677750820608	33.561853267456	48	118	regulation of muscle system process
GO:0007268	0.00273507379209457	1.44592795065882	77.6473384916566	99	273	chemical synaptic transmission
GO:0098916	0.00273507379209457	1.44592795065882	77.6473384916566	99	273	anterograde trans-synaptic signaling
GO:0002697	0.00276507971974723	1.53485952133195	56.6000745781672	75	199	regulation of immune effector process
GO:0016050	0.00278038492521924	1.42582621428122	83.9046331686399	106	295	vesicle organization
GO:0032527	0.00280754508365228	2.86172269830806	9.10151953015755	17	32	protein exit from endoplasmic reticulum
GO:0030072	0.00283448822733004	1.7	36.1216556353128	51	127	peptide hormone secretion
GO:0009410	0.00284648708510697	2.25663299027476	15.0743917218234	25	53	response to xenobiotic stimulus
GO:0072073	0.00287170677060083	1.84076567736481	27.0201361051552	40	95	kidney epithelium development
GO:0009743	0.00288238710698482	1.67856904603069	37.8281905472173	53	133	response to carbohydrate
GO:0019318	0.00289421432300042	1.56793953615945	50.6272023865014	68	178	hexose metabolic process
GO:0032386	0.00291301031997949	1.36390358612581	110.071501817843	135	387	regulation of intracellular transport
GO:0042730	0.00294640873281309	6.72406616277796	3.12864733849166	8	11	fibrinolysis
GO:1903672	0.00294640873281309	6.72406616277796	3.12864733849166	8	11	positive regulation of sprouting angiogenesis
GO:0030336	0.00295223437328512	1.61085562987737	44.6543301948355	61	157	negative regulation of cell migration
GO:0051259	0.00297689014002137	1.39828996342556	93.0061526987974	116	327	protein oligomerization
GO:0007249	0.00299375083985446	1.49757082175284	62.8573692551506	82	221	I-kappaB kinase/NF-kappaB signaling
GO:0050865	0.00305914198554727	1.43569066887218	78.7850284329263	100	277	regulation of cell activation
GO:0001657	0.00310200044107142	2.05024289433425	19.0563065162674	30	67	ureteric bud development
GO:0099536	0.00310706688330904	1.43747386759582	77.931760976974	99	274	synaptic signaling
GO:0099537	0.00310706688330904	1.43747386759582	77.931760976974	99	274	trans-synaptic signaling
GO:0046717	0.00322109758317516	2.32461030383091	13.6522792952363	23	48	acid secretion
GO:0071466	0.00322109758317516	2.32461030383091	13.6522792952363	23	48	cellular response to xenobiotic stimulus
GO:1903530	0.00322409379216776	1.37766883540236	100.40113731705	124	353	regulation of secretion by cell
GO:0051302	0.00330201450340327	1.87234240212342	24.7447562226158	37	87	regulation of cell division
GO:0030879	0.00340698810619917	1.84911537185019	25.5980236785681	38	90	mammary gland development
GO:2001236	0.00343216555431856	1.6777012987013	36.4060781206302	51	128	regulation of extrinsic apoptotic signaling pathway
GO:0050863	0.00346469701072955	1.57534429128164	47.4985550480097	64	167	regulation of T cell activation
GO:0034308	0.00348280325782917	3.21220103571108	7.11056213293558	14	25	primary alcohol metabolic process
GO:0043536	0.00348280325782917	3.21220103571108	7.11056213293558	14	25	positive regulation of blood vessel endothelial cell migration
GO:0044801	0.00348677635982099	1.648323021817	38.965880488487	54	137	single-organism membrane fusion
GO:0042692	0.00350247944265718	1.45343999660037	71.1056213293558	91	250	muscle cell differentiation
GO:0019218	0.00360426233233726	2.41125112511251	12.2301668686492	21	43	regulation of steroid metabolic process
GO:0034767	0.00361526961320581	2.08184312428246	17.6341940896802	28	62	positive regulation of ion transmembrane transport
GO:0006890	0.00361977944440981	1.94098201488742	21.6161088841242	33	76	retrograde vesicle-mediated transport, Golgi to ER
GO:0043433	0.00367503807994325	1.78908236911445	28.1578260464249	41	99	negative regulation of sequence-specific DNA binding transcription factor activity
GO:0005996	0.00376305113268708	1.5138860294516	56.3156520928498	74	198	monosaccharide metabolic process
GO:0043122	0.00376305113268708	1.5138860294516	56.3156520928498	74	198	regulation of I-kappaB kinase/NF-kappaB signaling
GO:0002253	0.00381021129912727	1.38576358846546	92.72173021348	115	326	activation of immune response
GO:0061437	0.00383162171131165	3.96423872180451	5.11960473571362	11	18	renal system vasculature development
GO:0061440	0.00383162171131165	3.96423872180451	5.11960473571362	11	18	kidney vasculature development
GO:0006112	0.00384649202383407	2.03654680491213	18.4874615456325	29	65	energy reserve metabolic process
GO:0002040	0.00388889213063277	2.17853317227705	15.3588142071409	25	54	sprouting angiogenesis
GO:0009132	0.00391196623446109	1.88367712624866	23.3226437960287	35	82	nucleoside diphosphate metabolic process
GO:2001237	0.00391196623446109	1.88367712624866	23.3226437960287	35	82	negative regulation of extrinsic apoptotic signaling pathway
GO:0032233	0.00396992216518809	2.52539577836412	10.8080544420621	19	38	positive regulation of actin filament bundle assembly
GO:0032677	0.00396992216518809	2.52539577836412	10.8080544420621	19	38	regulation of interleukin-8 production
GO:2000377	0.00397952143347621	1.71267495350886	32.4241633261863	46	114	regulation of reactive oxygen species metabolic process
GO:0051271	0.0040213068130703	1.54937651219058	49.4895124452317	66	174	negative regulation of cellular component movement
GO:0006721	0.00404094832231844	2.31572576207769	13.0834343246015	22	46	terpenoid metabolic process
GO:0032922	0.00404094832231844	2.31572576207769	13.0834343246015	22	46	circadian regulation of gene expression
GO:1990266	0.00404094832231844	2.31572576207769	13.0834343246015	22	46	neutrophil migration
GO:0036503	0.00404232385949727	1.85854401462077	24.175911251981	36	85	ERAD pathway
GO:0072163	0.00406410650511286	1.99602780536246	19.3407290015848	30	68	mesonephric epithelium development
GO:0072164	0.00406410650511286	1.99602780536246	19.3407290015848	30	68	mesonephric tubule development
GO:0071216	0.00411444014437614	1.66611129623459	35.8372331499953	50	126	cellular response to biotic stimulus
GO:0048284	0.0041298256149796	1.57756467135349	45.2231751654703	61	159	organelle fusion
GO:0043406	0.00416631240398039	1.59746655239036	42.6633727976135	58	150	positive regulation of MAP kinase activity
GO:0045454	0.00419973890985438	2.11964809384164	16.2120816630931	26	57	cell redox homeostasis
GO:1905898	0.00427321678516619	2.68251483190508	9.38594201547497	17	33	positive regulation of response to endoplasmic reticulum stress
GO:0002711	0.00435124364575123	3.28038183015142	6.54171716230074	13	23	positive regulation of T cell mediated immunity
GO:0019359	0.00435124364575123	3.28038183015142	6.54171716230074	13	23	nicotinamide nucleotide biosynthetic process
GO:0019363	0.00435124364575123	3.28038183015142	6.54171716230074	13	23	pyridine nucleotide biosynthetic process
GO:0001676	0.00445972429503575	2.23491007011483	13.9367017805537	23	49	long-chain fatty acid metabolic process
GO:0032844	0.00448490578298142	1.39552943867273	85.0423231099096	106	299	regulation of homeostatic process
GO:0061077	0.004493427072629	2.06791125541126	17.0653491190454	27	60	chaperone-mediated protein folding
GO:0042326	0.00449659170550601	1.36990349152379	95.8503775519717	118	337	negative regulation of phosphorylation
GO:0071407	0.00450010379682263	1.34231858316305	110.35592430316	134	388	cellular response to organic cyclic compound
GO:0030593	0.00453258097981275	2.40530392295486	11.6613218980144	20	41	neutrophil chemotaxis
GO:0048844	0.00453258097981275	2.40530392295486	11.6613218980144	20	41	artery morphogenesis
GO:0071902	0.00453773388007813	1.46534850734586	63.7106367111028	82	224	positive regulation of protein serine/threonine kinase activity
GO:0005976	0.00463381248266712	1.89662027833002	21.9005313694416	33	77	polysaccharide metabolic process
GO:0072337	0.00465506419002122	4.20366107640031	4.55075976507877	10	16	modified amino acid transport
GO:0032147	0.00466062786661185	1.4708364431046	62.0041017991983	80	218	activation of protein kinase activity
GO:0006906	0.00474348650759022	1.71335601545113	31.0020508995991	44	109	vesicle fusion
GO:0043491	0.00474348650759022	1.71335601545113	31.0020508995991	44	109	protein kinase B signaling
GO:0050867	0.00476646975107317	1.54492961563601	48.0674000186445	64	169	positive regulation of cell activation
GO:0061326	0.00476924057557735	2.02209725438306	17.9186165749977	28	63	renal tubule development
GO:2000117	0.00476924057557735	2.02209725438306	17.9186165749977	28	63	negative regulation of cysteine-type endopeptidase activity
GO:0006820	0.00485133902765465	1.38596978963951	87.0332805071315	108	306	anion transport
GO:0002821	0.00485777114007341	2.1656519892397	14.789969236506	24	52	positive regulation of adaptive immune response
GO:0050729	0.00485777114007341	2.1656519892397	14.789969236506	24	52	positive regulation of inflammatory response
GO:0006163	0.0048578384154571	1.35269266008348	102.392094714272	125	360	purine nucleotide metabolic process
GO:0034284	0.00490321523024014	1.66474621269142	34.4151207234082	48	121	response to monosaccharide
GO:0043542	0.00492723478085306	1.65422607150788	35.2683881793605	49	124	endothelial cell migration
GO:0010675	0.00494561202295395	1.84419208664898	23.6070662813461	35	83	regulation of cellular carbohydrate metabolic process
GO:0007369	0.00495856919848574	1.63479746835443	36.974923091265	51	130	gastrulation
GO:0007599	0.00496377637301532	1.4861076108871	57.7377645194369	75	203	hemostasis
GO:0007566	0.00500256948515266	2.52489284536762	10.2392094714272	18	36	embryo implantation
GO:0009126	0.00503883093140747	1.45004574124898	65.7015941083248	84	231	purine nucleoside monophosphate metabolic process
GO:0009167	0.00503883093140747	1.45004574124898	65.7015941083248	84	231	purine ribonucleoside monophosphate metabolic process
GO:0018208	0.00507297782528843	2.30611278519156	12.5145893539666	21	44	peptidyl-proline modification
GO:0019915	0.00507297782528843	2.30611278519156	12.5145893539666	21	44	lipid storage
GO:0032411	0.00507297782528843	2.30611278519156	12.5145893539666	21	44	positive regulation of transporter activity
GO:0060675	0.00507297782528843	2.30611278519156	12.5145893539666	21	44	ureteric bud morphogenesis
GO:0072521	0.00518185621181962	1.33771184532169	108.933811876573	132	383	purine-containing compound metabolic process
GO:0033157	0.00521800520343577	1.39043094672548	83.6202106833225	104	294	regulation of intracellular protein transport
GO:0071347	0.00523324596644686	2.10564000881251	15.6432366924583	25	55	cellular response to interleukin-1
GO:0009150	0.00525563999456718	1.3551577934477	98.9790248904633	121	348	purine ribonucleotide metabolic process
GO:0001823	0.00526617841729517	1.94459297736358	19.6251514869022	30	69	mesonephros development
GO:0002504	0.00526617841729517	1.94459297736358	19.6251514869022	30	69	antigen processing and presentation of peptide or polysaccharide antigen via MHC class II
GO:0097191	0.00541404605245193	1.51638500574493	50.9116248718188	67	179	extrinsic apoptotic signaling pathway
GO:0001889	0.0054188388519324	1.76188104723961	27.0201361051552	39	95	liver development
GO:0045933	0.00543351389457139	3.3638258198969	5.97287219166589	12	21	positive regulation of muscle contraction
GO:0048384	0.00543351389457139	3.3638258198969	5.97287219166589	12	21	retinoic acid receptor signaling pathway
GO:1905952	0.00548743578855027	1.91152479405589	20.4784189428545	31	72	regulation of lipid localization
GO:0048511	0.00555785883845424	1.46839273705447	59.7287219166589	77	210	rhythmic process
GO:0032970	0.00556343461927841	1.43575042158516	67.6925515055467	86	238	regulation of actin filament-based process
GO:0007492	0.00558506761497221	2.05314049586777	16.4965041484106	26	58	endoderm development
GO:1903409	0.00558506761497221	2.05314049586777	16.4965041484106	26	58	reactive oxygen species biosynthetic process
GO:0032479	0.00558792498682264	1.72899224806202	28.7266710170598	41	101	regulation of type I interferon production
GO:0046661	0.00558792498682264	1.72899224806202	28.7266710170598	41	101	male sex differentiation
GO:0030970	0.00559076855650857	2.94413346504226	7.39498461825301	14	26	retrograde protein transport, ER to cytosol
GO:0032757	0.00559076855650857	2.94413346504226	7.39498461825301	14	26	positive regulation of interleukin-8 production
GO:0033280	0.00559076855650857	2.94413346504226	7.39498461825301	14	26	response to vitamin D
GO:0072525	0.00559076855650857	2.94413346504226	7.39498461825301	14	26	pyridine-containing compound biosynthetic process
GO:1903513	0.00559076855650857	2.94413346504226	7.39498461825301	14	26	endoplasmic reticulum to cytosol transport
GO:0000028	0.00560092039226398	4.53905325443787	3.98191479444393	9	14	ribosomal small subunit assembly
GO:0006972	0.00560092039226398	4.53905325443787	3.98191479444393	9	14	hyperosmotic response
GO:0018149	0.00560092039226398	4.53905325443787	3.98191479444393	9	14	peptide cross-linking
GO:0035886	0.00560092039226398	4.53905325443787	3.98191479444393	9	14	vascular smooth muscle cell differentiation
GO:0035994	0.00560092039226398	4.53905325443787	3.98191479444393	9	14	response to muscle stretch
GO:0060055	0.00560092039226398	4.53905325443787	3.98191479444393	9	14	angiogenesis involved in wound healing
GO:0043618	0.0056573775544541	1.71414787894381	29.579938473012	42	104	regulation of transcription from RNA polymerase II promoter in response to stress
GO:0001501	0.00571947497806818	1.34845250642006	100.116714831733	122	352	skeletal system development
GO:0006816	0.00585187701450435	1.48078710543989	56.3156520928498	73	198	calcium ion transport
GO:0045444	0.00585247835632502	1.57601929141161	41.5256828563438	56	146	fat cell differentiation
GO:0042129	0.00587723598062116	1.8542301745085	22.184953854759	33	78	regulation of T cell proliferation
GO:0043269	0.00591396146334289	1.39929679325414	77.6473384916566	97	273	regulation of ion transport
GO:0008406	0.0059140309109605	1.60577102936751	38.1126130325347	52	134	gonad development
GO:0001836	0.00607016328326682	2.15185429815549	14.2211242658712	23	50	release of cytochrome c from mitochondria
GO:0051781	0.00607016328326682	2.15185429815549	14.2211242658712	23	50	positive regulation of cell division
GO:0060562	0.00609180128959376	1.4494398230514	62.5729467698331	80	220	epithelial tube morphogenesis
GO:0048562	0.00613675148000443	1.49492682591274	52.9025822690407	69	186	embryonic organ morphogenesis
GO:0051258	0.0062733574661186	1.50276696956037	51.1960473571362	67	180	protein polymerization
GO:0006517	0.00631115170584015	2.52439024390244	9.67036450079239	17	34	protein deglycosylation
GO:0042993	0.00631115170584015	2.52439024390244	9.67036450079239	17	34	positive regulation of transcription factor import into nucleus
GO:0006023	0.00633853967076319	1.78519168861574	24.7447562226158	36	87	aminoglycan biosynthetic process
GO:0006024	0.00633853967076319	1.78519168861574	24.7447562226158	36	87	glycosaminoglycan biosynthetic process
GO:1902653	0.00637340288395413	2.29567199544105	11.9457443833318	20	42	secondary alcohol biosynthetic process
GO:0019886	0.00649579615340817	1.92885506287227	19.0563065162674	29	67	antigen processing and presentation of exogenous peptide antigen via MHC class II
GO:0030282	0.00649579615340817	1.92885506287227	19.0563065162674	29	67	bone mineralization
GO:2001257	0.00649579615340817	1.92885506287227	19.0563065162674	29	67	regulation of cation channel activity
GO:0061333	0.00652228208211461	2.09070093298247	15.0743917218234	24	53	renal tubule morphogenesis
GO:0008544	0.00658802613193112	1.52509362809265	46.9297100773748	62	165	epidermis development
GO:2000146	0.00658802613193112	1.52509362809265	46.9297100773748	62	165	negative regulation of cell motility
GO:0031639	0.00663785615023452	5.04239237594479	3.41306982380908	8	12	plasminogen activation
GO:0034356	0.00663785615023452	5.04239237594479	3.41306982380908	8	12	NAD biosynthesis via nicotinamide riboside salvage pathway
GO:0048385	0.00663785615023452	5.04239237594479	3.41306982380908	8	12	regulation of retinoic acid receptor signaling pathway
GO:0003007	0.00669920066599502	1.53531300973628	45.2231751654703	60	159	heart morphogenesis
GO:0007596	0.00671978143348088	1.46884027844404	56.6000745781672	73	199	blood coagulation
GO:0008207	0.00677888256958777	3.46825657894737	5.40402722103104	11	19	C21-steroid hormone metabolic process
GO:0042776	0.00677888256958777	3.46825657894737	5.40402722103104	11	19	mitochondrial ATP synthesis coupled proton transport
GO:0043496	0.00677888256958777	3.46825657894737	5.40402722103104	11	19	regulation of protein homodimerization activity
GO:0060544	0.00677888256958777	3.46825657894737	5.40402722103104	11	19	regulation of necroptotic process
GO:1902624	0.00677888256958777	3.46825657894737	5.40402722103104	11	19	positive regulation of neutrophil migration
GO:0035924	0.00680741101292591	2.70398080180689	8.24825207420528	15	29	cellular response to vascular endothelial growth factor stimulus
GO:0048747	0.00680741101292591	2.70398080180689	8.24825207420528	15	29	muscle fiber development
GO:1902042	0.00680741101292591	2.70398080180689	8.24825207420528	15	29	negative regulation of extrinsic apoptotic signaling pathway via death domain receptors
GO:0032606	0.00682360172569004	1.70042481346332	29.0110935023772	41	102	type I interferon production
GO:0060538	0.00682360172569004	1.70042481346332	29.0110935023772	41	102	skeletal muscle organ development
GO:0048568	0.00692114498211265	1.37869509750319	81.6292532861005	101	287	embryonic organ development
GO:0070265	0.00700191283641371	2.20973597359736	12.7990118392841	21	45	necrotic cell death
GO:0072171	0.00700191283641371	2.20973597359736	12.7990118392841	21	45	mesonephric tubule morphogenesis
GO:0090174	0.00700619736843864	1.65039486244902	32.4241633261863	45	114	organelle membrane fusion
GO:0045137	0.00701066440828034	1.58621548548311	38.3970355178521	52	135	development of primary sexual characteristics
GO:0009746	0.00702866372457545	1.63966159686907	33.2774307821385	46	117	response to hexose
GO:0036507	0.00704716580578976	2.9817762882279	6.82613964761816	13	24	protein demannosylation
GO:0036508	0.00704716580578976	2.9817762882279	6.82613964761816	13	24	protein alpha-1,2-demannosylation
GO:0044708	0.00726065090355034	1.4462551993823	60.2975668872937	77	212	single-organism behavior
GO:1904064	0.00732953900069579	1.99066366140746	16.780926633728	26	59	positive regulation of cation transmembrane transport
GO:0009187	0.00738811074658243	1.81368311867923	22.4693763400764	33	79	cyclic nucleotide metabolic process
GO:0031214	0.00738811074658243	1.81368311867923	22.4693763400764	33	79	biomineral tissue development
GO:0050877	0.00740392788475362	1.32229913227794	107.227276964669	129	377	neurological system process
GO:0071322	0.00755901940599133	1.79090708209038	23.3226437960287	34	82	cellular response to carbohydrate stimulus
GO:0001707	0.00758798258019043	2.13703430936841	13.6522792952363	22	48	mesoderm formation
GO:0002824	0.00758798258019043	2.13703430936841	13.6522792952363	22	48	positive regulation of adaptive immune response based on somatic recombination of immune receptors built from immunoglobulin superfamily domains
GO:0090398	0.00758798258019043	2.13703430936841	13.6522792952363	22	48	cellular senescence
GO:0002544	0.00767195532522596	5.88162505475252	2.84422485317423	7	10	chronic inflammatory response
GO:0019883	0.00767195532522596	5.88162505475252	2.84422485317423	7	10	antigen processing and presentation of endogenous antigen
GO:0035929	0.00767195532522596	5.88162505475252	2.84422485317423	7	10	steroid hormone secretion
GO:0039692	0.00767195532522596	5.88162505475252	2.84422485317423	7	10	single stranded viral RNA replication via double stranded DNA intermediate
GO:0046719	0.00767195532522596	5.88162505475252	2.84422485317423	7	10	regulation by virus of viral protein levels in host cell
GO:0048711	0.00767195532522596	5.88162505475252	2.84422485317423	7	10	positive regulation of astrocyte differentiation
GO:0051782	0.00767195532522596	5.88162505475252	2.84422485317423	7	10	negative regulation of cell division
GO:0070293	0.00767195532522596	5.88162505475252	2.84422485317423	7	10	renal absorption
GO:0072080	0.0076850779179983	1.94923469387755	17.6341940896802	27	62	nephron tubule development
GO:0050817	0.00769504574125217	1.45708159045599	56.8844970634847	73	200	coagulation
GO:0034762	0.00780394022643733	1.46001208459214	56.0312296075324	72	197	regulation of transmembrane transport
GO:0050707	0.00784505745279092	1.75063145809414	25.0291787079333	36	88	regulation of cytokine secretion
GO:0050810	0.0079724079659229	2.52388797364086	9.10151953015755	16	32	regulation of steroid biosynthetic process
GO:0060395	0.0079724079659229	2.52388797364086	9.10151953015755	16	32	SMAD protein signal transduction
GO:0071622	0.0079724079659229	2.52388797364086	9.10151953015755	16	32	regulation of granulocyte chemotaxis
GO:0072676	0.0079724079659229	2.52388797364086	9.10151953015755	16	32	lymphocyte migration
GO:0006720	0.00800953138630732	1.91229403402741	18.4874615456325	28	65	isoprenoid metabolic process
GO:0030193	0.0080138418644289	2.28428508606609	11.3768994126969	19	40	regulation of blood coagulation
GO:0032414	0.0080138418644289	2.28428508606609	11.3768994126969	19	40	positive regulation of ion transmembrane transporter activity
GO:1900046	0.0080138418644289	2.28428508606609	11.3768994126969	19	40	regulation of hemostasis
GO:0048545	0.00802195414539856	1.38817563536571	74.8031136384823	93	263	response to steroid hormone
GO:0009161	0.00807249181451334	1.40740031550889	68.545818961499	86	241	ribonucleoside monophosphate metabolic process
GO:0055072	0.00813037412047687	2.0747310813361	14.5055467511886	23	51	iron ion homeostasis
GO:0061008	0.00814955204730804	1.70068003846682	27.5889810757901	39	97	hepaticobiliary system development
GO:0006109	0.00822166188768936	1.68626148566368	28.4422485317423	40	100	regulation of carbohydrate metabolic process
GO:0034765	0.00823725053123246	1.47276733398088	52.6181597837233	68	185	regulation of ion transmembrane transport
GO:0003006	0.00824164856840064	1.31048929127416	111.209191759113	133	391	developmental process involved in reproduction
GO:0009408	0.00827409508551556	1.56712554978644	38.6814580031696	52	136	response to heat
GO:0043523	0.00827409508551556	1.56712554978644	38.6814580031696	52	136	regulation of neuron apoptotic process
GO:0002495	0.00830397563547395	1.8791511819308	19.3407290015848	29	68	antigen processing and presentation of peptide antigen via MHC class II
GO:0042590	0.00830397563547395	1.8791511819308	19.3407290015848	29	68	antigen processing and presentation of exogenous peptide antigen via MHC class I
GO:0042542	0.00832716880054806	1.6601445663011	30.1487834436469	42	106	response to hydrogen peroxide
GO:0044724	0.00832716880054806	1.6601445663011	30.1487834436469	42	106	single-organism carbohydrate catabolic process
GO:0032731	0.00844446347115362	3.60266829520365	4.8351822503962	10	17	positive regulation of interleukin-1 beta production
GO:0038084	0.00844446347115362	3.60266829520365	4.8351822503962	10	17	vascular endothelial growth factor signaling pathway
GO:0042311	0.00844446347115362	3.60266829520365	4.8351822503962	10	17	vasodilation
GO:0010038	0.00852602033633579	1.44031036168133	58.8754544607066	75	207	response to metal ion
GO:0002822	0.00856965614484554	1.84925036936566	20.1939964575371	30	71	regulation of adaptive immune response based on somatic recombination of immune receptors built from immunoglobulin superfamily domains
GO:0010906	0.00856965614484554	1.84925036936566	20.1939964575371	30	71	regulation of glucose metabolic process
GO:0031638	0.00861019590892034	2.71730705909171	7.67940710357043	14	27	zymogen activation
GO:0046685	0.00861019590892034	2.71730705909171	7.67940710357043	14	27	response to arsenic-containing substance
GO:0048016	0.00861019590892034	2.71730705909171	7.67940710357043	14	27	inositol phosphate-mediated signaling
GO:0071320	0.00861019590892034	2.71730705909171	7.67940710357043	14	27	cellular response to cAMP
GO:0032368	0.00862899404330012	2.02074661380905	15.3588142071409	24	54	regulation of lipid transport
GO:0050818	0.00878135118970788	2.19557327901539	12.2301668686492	20	43	regulation of coagulation
GO:0010677	0.00889262108414737	3.02704837117473	6.25729467698331	12	22	negative regulation of cellular carbohydrate metabolic process
GO:0036003	0.00889262108414737	3.02704837117473	6.25729467698331	12	22	positive regulation of transcription from RNA polymerase II promoter in response to stress
GO:0048565	0.00902018553772195	1.79744580619042	21.9005313694416	32	77	digestive tract development
GO:0032623	0.00906835777498733	2.38383505456676	9.95478698610982	17	35	interleukin-2 production
GO:0070206	0.00906835777498733	2.38383505456676	9.95478698610982	17	35	protein trimerization
GO:0000271	0.00908455625407352	1.97352115003305	16.2120816630931	25	57	polysaccharide biosynthetic process
GO:0055123	0.00937240412075202	1.75412796872146	23.6070662813461	34	83	digestive system development
GO:0016126	0.00948912302825374	2.12106930693069	13.0834343246015	21	46	sterol biosynthetic process
GO:1902041	0.00948912302825374	2.12106930693069	13.0834343246015	21	46	regulation of extrinsic apoptotic signaling pathway via death domain receptors
GO:0010595	0.00949833047509971	1.93186193485659	17.0653491190454	26	60	positive regulation of endothelial cell migration
GO:0043154	0.00949833047509971	1.93186193485659	17.0653491190454	26	60	negative regulation of cysteine-type endopeptidase activity involved in apoptotic process
GO:0051928	0.00949833047509971	1.93186193485659	17.0653491190454	26	60	positive regulation of calcium ion transport
GO:0001678	0.00951518437959699	1.73502756540282	24.4603337372984	35	86	cellular glucose homeostasis
GO:0007569	0.00951518437959699	1.73502756540282	24.4603337372984	35	86	cell aging
GO:0043200	0.00951518437959699	1.73502756540282	24.4603337372984	35	86	response to amino acid
GO:0046883	0.00972316931103843	1.54848478904733	38.965880488487	52	137	regulation of hormone secretion
GO:0010959	0.00984195911812394	1.47013443689599	50.3427799011839	65	177	regulation of metal ion transport
GO:0030098	0.00997209047837252	1.47373162492011	49.4895124452317	64	174	lymphocyte differentiation
GO:0046822	0.00997209047837252	1.47373162492011	49.4895124452317	64	174	regulation of nucleocytoplasmic transport
GO:0006140	0.0100134474532617	1.63438914027149	30.4332059289643	42	107	regulation of nucleotide metabolic process
GO:0022898	0.0100134474532617	1.63438914027149	30.4332059289643	42	107	regulation of transmembrane transporter activity
GO:0043620	0.0100134474532617	1.63438914027149	30.4332059289643	42	107	regulation of DNA-templated transcription in response to stress
GO:0090276	0.0100134474532617	1.63438914027149	30.4332059289643	42	107	regulation of peptide hormone secretion
GO:0016052	0.0100267626624875	1.62346677516672	31.2864733849166	43	110	carbohydrate catabolic process
GO:0035914	0.0100857418043798	2.27181008902077	10.8080544420621	18	38	skeletal muscle cell differentiation
GO:0042100	0.0100857418043798	2.27181008902077	10.8080544420621	18	38	B cell proliferation
GO:0003229	0.0100857454387887	2.5233860342556	8.5326745595227	15	30	ventricular cardiac muscle tissue development
GO:0009409	0.0100857454387887	2.5233860342556	8.5326745595227	15	30	response to cold
GO:0032663	0.0100857454387887	2.5233860342556	8.5326745595227	15	30	regulation of interleukin-2 production
GO:0042345	0.0100857454387887	2.5233860342556	8.5326745595227	15	30	regulation of NF-kappaB import into nucleus
GO:0042348	0.0100857454387887	2.5233860342556	8.5326745595227	15	30	NF-kappaB import into nucleus
GO:0043467	0.0102073041338863	1.8617267614952	18.7718840309499	28	66	regulation of generation of precursor metabolites and energy
GO:0002250	0.0102291867596021	1.48134354267534	47.7829775333271	62	168	adaptive immune response
GO:0019693	0.0102614946602351	1.30635062611807	106.374009508716	127	374	ribose phosphate metabolic process
GO:0045088	0.0104544990872957	1.37393018018018	73.6654236972126	91	259	regulation of innate immune response
GO:0035774	0.0104924612540717	3.78205128205128	4.26633727976135	9	15	positive regulation of insulin secretion involved in cellular response to glucose stimulus
GO:0071243	0.0104924612540717	3.78205128205128	4.26633727976135	9	15	cellular response to arsenic-containing substance
GO:2000778	0.0104924612540717	3.78205128205128	4.26633727976135	9	15	positive regulation of interleukin-6 secretion
GO:0050777	0.0105063786186536	1.8319324950364	19.6251514869022	29	69	negative regulation of immune response
GO:0034754	0.0107258868290727	2.00292670705598	14.789969236506	23	52	cellular hormone metabolic process
GO:0072088	0.0107258868290727	2.00292670705598	14.789969236506	23	52	nephron epithelium morphogenesis
GO:0007568	0.0108166004935799	1.41631240731587	60.2975668872937	76	212	aging
GO:0043281	0.0108415636184954	1.50321476285905	43.5166402535658	57	153	regulation of cysteine-type endopeptidase activity involved in apoptotic process
GO:0010939	0.0109085585660804	2.73293833662497	7.11056213293558	13	25	regulation of necrotic cell death
GO:0034113	0.0109085585660804	2.73293833662497	7.11056213293558	13	25	heterotypic cell-cell adhesion
GO:0045912	0.0109085585660804	2.73293833662497	7.11056213293558	13	25	negative regulation of carbohydrate metabolic process
GO:0048009	0.0109085585660804	2.73293833662497	7.11056213293558	13	25	insulin-like growth factor receptor signaling pathway
GO:0060986	0.0109085585660804	2.73293833662497	7.11056213293558	13	25	endocrine hormone secretion
GO:1904292	0.0109085585660804	2.73293833662497	7.11056213293558	13	25	regulation of ERAD pathway
GO:2001259	0.0109085585660804	2.73293833662497	7.11056213293558	13	25	positive regulation of cation channel activity
GO:0060402	0.0110039643643664	1.78049367850692	21.3316863988067	31	75	calcium ion transport into cytosol
GO:0006695	0.0110203853556884	2.18016910530103	11.6613218980144	19	41	cholesterol biosynthetic process
GO:0016101	0.0110203853556884	2.18016910530103	11.6613218980144	19	41	diterpenoid metabolic process
GO:0032637	0.0110203853556884	2.18016910530103	11.6613218980144	19	41	interleukin-8 production
GO:0048146	0.0110203853556884	2.18016910530103	11.6613218980144	19	41	positive regulation of fibroblast proliferation
GO:0009259	0.011161844137314	1.30717556073805	102.960939684907	123	362	ribonucleotide metabolic process
GO:0071326	0.0112065852296181	1.75814047265867	22.184953854759	32	78	cellular response to monosaccharide stimulus
GO:0071331	0.0112065852296181	1.75814047265867	22.184953854759	32	78	cellular response to hexose stimulus
GO:0014075	0.0112344539903735	3.08249269005848	5.68844970634847	11	20	response to amine
GO:0014904	0.0112344539903735	3.08249269005848	5.68844970634847	11	20	myotube cell development
GO:0019369	0.0112344539903735	3.08249269005848	5.68844970634847	11	20	arachidonic acid metabolic process
GO:1904380	0.0112344539903735	3.08249269005848	5.68844970634847	11	20	endoplasmic reticulum mannose trimming
GO:0007015	0.0112718006926486	1.37882085020243	70.2523538734036	87	247	actin filament organization
GO:0009225	0.0114539996654586	2.37511386762283	9.38594201547497	16	33	nucleotide-sugar metabolic process
GO:0010830	0.0114539996654586	2.37511386762283	9.38594201547497	16	33	regulation of myotube differentiation
GO:1901136	0.0117150915154368	1.55700709546863	35.8372331499953	48	126	carbohydrate derivative catabolic process
GO:0001776	0.0117356840109684	1.91346712331511	16.4965041484106	25	58	leukocyte homeostasis
GO:0005977	0.0117356840109684	1.91346712331511	16.4965041484106	25	58	glycogen metabolic process
GO:0006073	0.0117356840109684	1.91346712331511	16.4965041484106	25	58	cellular glucan metabolic process
GO:0006959	0.0117356840109684	1.91346712331511	16.4965041484106	25	58	humoral immune response
GO:0044042	0.0117356840109684	1.91346712331511	16.4965041484106	25	58	glucan metabolic process
GO:0051091	0.0117663465000577	1.46730535327353	48.0674000186445	62	169	positive regulation of sequence-specific DNA binding transcription factor activity
GO:0033002	0.0117818523391322	1.56458055925433	34.9839656940431	47	123	muscle cell proliferation
GO:0051384	0.0118348894362288	1.67041899706133	26.4512911345204	37	93	response to glucocorticoid
GO:0051493	0.0118395515704367	1.3228466034301	92.1528852428452	111	324	regulation of cytoskeleton organization
GO:0051924	0.0118893318051277	1.58100465735196	33.2774307821385	45	117	regulation of calcium ion transport
GO:0007519	0.0118957450830517	1.65652288359637	27.3045585904726	38	96	skeletal muscle tissue development
GO:0032409	0.011928410170361	1.5899282626253	32.4241633261863	44	114	regulation of transporter activity
GO:0031960	0.0119758485538254	1.62007890365449	29.8643609583294	41	105	response to corticosteroid
GO:0009205	0.0120195196933218	1.40389127836937	61.4352568285634	77	216	purine ribonucleoside triphosphate metabolic process
GO:1903555	0.0121619104529854	1.87642030696576	17.3497716043628	26	61	regulation of tumor necrosis factor superfamily cytokine production
GO:0006732	0.0123789221152915	1.36891601738414	71.3900438146732	88	251	coenzyme metabolic process
GO:0071706	0.0125396535643604	1.84338803088803	18.2030390603151	27	64	tumor necrosis factor superfamily cytokine production
GO:2001235	0.0125443404715918	1.48752143462182	43.8010627388832	57	154	positive regulation of apoptotic signaling pathway
GO:0006690	0.0126412467784692	2.03922315308454	13.3678568099189	21	47	icosanoid metabolic process
GO:1901568	0.0126412467784692	2.03922315308454	13.3678568099189	21	47	fatty acid derivative metabolic process
GO:0046889	0.0127061683501025	2.25807514831905	10.2392094714272	17	36	positive regulation of lipid biosynthetic process
GO:0019748	0.0127805733364327	2.52288442541982	7.96382958888785	14	28	secondary metabolic process
GO:0030212	0.0127805733364327	2.52288442541982	7.96382958888785	14	28	hyaluronan metabolic process
GO:0072376	0.0127805733364327	2.52288442541982	7.96382958888785	14	28	protein activation cascade
GO:1903524	0.0127805733364327	2.52288442541982	7.96382958888785	14	28	positive regulation of blood circulation
GO:0002009	0.012923526167384	1.29002085724911	108.933811876573	129	383	morphogenesis of an epithelium
GO:0006047	0.0129812890020775	4.03338810384489	3.6974923091265	8	13	UDP-N-acetylglucosamine metabolic process
GO:0006700	0.0129812890020775	4.03338810384489	3.6974923091265	8	13	C21-steroid hormone biosynthetic process
GO:0046885	0.0129812890020775	4.03338810384489	3.6974923091265	8	13	regulation of hormone biosynthetic process
GO:0097201	0.0129812890020775	4.03338810384489	3.6974923091265	8	13	negative regulation of transcription from RNA polymerase II promoter in response to stress
GO:0009165	0.0133254403490496	1.41621043174972	56.3156520928498	71	198	nucleotide biosynthetic process
GO:0003151	0.0133322534479719	1.98387020704617	14.2211242658712	22	50	outflow tract morphogenesis
GO:0042472	0.0133322534479719	1.98387020704617	14.2211242658712	22	50	inner ear morphogenesis
GO:0072078	0.0133322534479719	1.98387020704617	14.2211242658712	22	50	nephron tubule morphogenesis
GO:0098655	0.0135263207863348	1.28474506796425	110.924769273795	131	390	cation transmembrane transport
GO:0007498	0.0136263488174155	1.74069904341428	21.6161088841242	31	76	mesoderm development
GO:0042594	0.0137468789557411	1.53709581557683	36.1216556353128	48	127	response to starvation
GO:0045598	0.0138063976435998	1.72050770651124	22.4693763400764	32	79	regulation of fat cell differentiation
GO:1902904	0.0138063976435998	1.72050770651124	22.4693763400764	32	79	negative regulation of supramolecular fiber organization
GO:0009123	0.0138238257293576	1.36038787320037	71.6744662999907	88	252	nucleoside monophosphate metabolic process
GO:0014823	0.0138404200576697	2.16334605058641	11.0924769273795	18	39	response to activity
GO:0060324	0.0138404200576697	2.16334605058641	11.0924769273795	18	39	face development
GO:0015985	0.0138468510169432	2.75150318585659	6.54171716230074	12	23	energy coupled proton transport, down electrochemical gradient
GO:0015986	0.0138468510169432	2.75150318585659	6.54171716230074	12	23	ATP synthesis coupled proton transport
GO:0018146	0.0138468510169432	2.75150318585659	6.54171716230074	12	23	keratan sulfate biosynthetic process
GO:0042026	0.0138468510169432	2.75150318585659	6.54171716230074	12	23	protein refolding
GO:0046006	0.0138468510169432	2.75150318585659	6.54171716230074	12	23	regulation of activated T cell proliferation
GO:0050701	0.0138468510169432	2.75150318585659	6.54171716230074	12	23	interleukin-1 secretion
GO:0071353	0.0138468510169432	2.75150318585659	6.54171716230074	12	23	cellular response to interleukin-4
GO:0072348	0.0138468510169432	2.75150318585659	6.54171716230074	12	23	sulfur compound transport
GO:1902622	0.0138468510169432	2.75150318585659	6.54171716230074	12	23	regulation of neutrophil migration
GO:0002460	0.0138520094834978	1.54405813893164	35.2683881793605	47	124	adaptive immune response based on somatic recombination of immune receptors built from immunoglobulin superfamily domains
GO:0072028	0.0139486504684072	1.93590929106121	15.0743917218234	23	53	nephron morphogenesis
GO:1903522	0.0139489133943261	1.55139656128674	34.4151207234082	46	121	regulation of blood circulation
GO:0032355	0.0139551361351587	1.7019718424149	23.3226437960287	33	82	response to estradiol
GO:0010634	0.0142368994300792	1.65449118046133	25.8824461638855	36	91	positive regulation of epithelial cell migration
GO:0032412	0.0143041424362563	1.60533071858213	29.2955159876946	40	103	regulation of ion transmembrane transporter activity
GO:1900542	0.0143041424362563	1.60533071858213	29.2955159876946	40	103	regulation of purine nucleotide metabolic process
GO:0051897	0.0144948611386519	1.89395441030723	15.9276591777757	24	56	positive regulation of protein kinase B signaling
GO:0007586	0.0148591969627731	2.08510668808076	11.9457443833318	19	42	digestion
GO:0021675	0.0148591969627731	2.08510668808076	11.9457443833318	19	42	nerve development
GO:0051148	0.0148591969627731	2.08510668808076	11.9457443833318	19	42	negative regulation of muscle cell differentiation
GO:1905954	0.0148591969627731	2.08510668808076	11.9457443833318	19	42	positive regulation of lipid localization
GO:0060840	0.0149754965185219	1.85694568640411	16.780926633728	25	59	artery development
GO:0051348	0.0151702660489931	1.3285101303394	81.9136757714179	99	288	negative regulation of transferase activity
GO:0033673	0.0153433647589192	1.40705952514071	55.746807122215	70	196	negative regulation of kinase activity
GO:0009636	0.0153891043207161	1.49510442874898	39.8191479444393	52	140	response to toxic substance
GO:0032231	0.0153951783949205	1.82405876951332	17.6341940896802	26	62	regulation of actin filament bundle assembly
GO:0061448	0.015657571274475	1.443156315444	47.7829775333271	61	168	connective tissue development
GO:0002479	0.0157584245856089	1.79464285714286	18.4874615456325	27	65	antigen processing and presentation of exogenous peptide antigen via MHC class I, TAP-dependent
GO:0035150	0.0157584245856089	1.79464285714286	18.4874615456325	27	65	regulation of tube size
GO:0050880	0.0157584245856089	1.79464285714286	18.4874615456325	27	65	regulation of blood vessel size
GO:0016525	0.0157674619189725	2.01939953810624	12.7990118392841	20	45	negative regulation of angiogenesis
GO:0048644	0.0157674619189725	2.01939953810624	12.7990118392841	20	45	muscle organ morphogenesis
GO:2000181	0.0157674619189725	2.01939953810624	12.7990118392841	20	45	negative regulation of blood vessel morphogenesis
GO:0006089	0.0159416618619485	4.41064388961892	3.12864733849166	7	11	lactate metabolic process
GO:0010998	0.0159416618619485	4.41064388961892	3.12864733849166	7	11	regulation of translational initiation by eIF2 alpha phosphorylation
GO:0035428	0.0159416618619485	4.41064388961892	3.12864733849166	7	11	hexose transmembrane transport
GO:0042789	0.0159416618619485	4.41064388961892	3.12864733849166	7	11	mRNA transcription from RNA polymerase II promoter
GO:0045940	0.0159416618619485	4.41064388961892	3.12864733849166	7	11	positive regulation of steroid metabolic process
GO:0046349	0.0159416618619485	4.41064388961892	3.12864733849166	7	11	amino sugar biosynthetic process
GO:0060039	0.0159416618619485	4.41064388961892	3.12864733849166	7	11	pericardium development
GO:0071360	0.0159416618619485	4.41064388961892	3.12864733849166	7	11	cellular response to exogenous dsRNA
GO:0072576	0.0159416618619485	4.41064388961892	3.12864733849166	7	11	liver morphogenesis
GO:1904659	0.0159416618619485	4.41064388961892	3.12864733849166	7	11	glucose transmembrane transport
GO:1905950	0.0159416618619485	4.41064388961892	3.12864733849166	7	11	monosaccharide transmembrane transport
GO:0001947	0.0160254200740083	2.24287021782903	9.67036450079239	16	34	heart looping
GO:0031648	0.0160254200740083	2.24287021782903	9.67036450079239	16	34	protein destabilization
GO:0045599	0.0160254200740083	2.24287021782903	9.67036450079239	16	34	negative regulation of fat cell differentiation
GO:0050714	0.0160585618877776	1.51768231768232	36.4060781206302	48	128	positive regulation of protein secretion
GO:0071887	0.0160695771563842	1.76817730731062	19.3407290015848	28	68	leukocyte apoptotic process
GO:0032964	0.0162263485756522	2.52238314680711	7.39498461825301	13	26	collagen biosynthetic process
GO:0045604	0.0162263485756522	2.52238314680711	7.39498461825301	13	26	regulation of epidermal cell differentiation
GO:0071675	0.0162263485756522	2.52238314680711	7.39498461825301	13	26	regulation of mononuclear cell migration
GO:2000351	0.0162263485756522	2.52238314680711	7.39498461825301	13	26	regulation of endothelial cell apoptotic process
GO:0007611	0.0164907209788456	1.53787020553488	33.8462757527734	45	119	learning or memory
GO:0031099	0.0164907209788456	1.53787020553488	33.8462757527734	45	119	regeneration
GO:0034614	0.0164907209788456	1.53787020553488	33.8462757527734	45	119	cellular response to reactive oxygen species
GO:0042307	0.0165518569550076	1.72248803827751	21.0472639134893	30	74	positive regulation of protein import into nucleus
GO:0051238	0.0165518569550076	1.72248803827751	21.0472639134893	30	74	sequestering of metal ion
GO:0042255	0.0165715633771305	1.96343967730106	13.6522792952363	21	48	ribosome assembly
GO:0006818	0.0167322298825396	1.55327697568389	32.1397408408688	43	113	hydrogen transport
GO:0009199	0.0167751336170047	1.37229510034757	63.141791740468	78	222	ribonucleoside triphosphate metabolic process
GO:0051222	0.0168232073898851	1.3046745303626	90.4463503309406	108	318	positive regulation of protein transport
GO:0034250	0.017001887458514	1.58003985386915	29.579938473012	40	104	positive regulation of cellular amide metabolic process
GO:0048754	0.017001887458514	1.58003985386915	29.579938473012	40	104	branching morphogenesis of an epithelial tube
GO:1901293	0.0170156752615865	1.39388429322096	56.8844970634847	71	200	nucleoside phosphate biosynthetic process
GO:0051092	0.01706161011637	1.59012337745791	28.7266710170598	39	101	positive regulation of NF-kappaB transcription factor activity
GO:0043123	0.0170904508758744	1.46495327102804	42.6633727976135	55	150	positive regulation of I-kappaB kinase/NF-kappaB signaling
GO:0010594	0.0171271928056703	1.62473347547974	26.1668686492029	36	92	regulation of endothelial cell migration
GO:0006939	0.0172785067308992	1.91521043703965	14.5055467511886	22	51	smooth muscle contraction
GO:0048661	0.0172785067308992	1.91521043703965	14.5055467511886	22	51	positive regulation of smooth muscle cell proliferation
GO:0051881	0.0172785067308992	1.91521043703965	14.5055467511886	22	51	regulation of mitochondrial membrane potential
GO:0072511	0.017350711949998	1.35801099377665	66.8392840495945	82	235	divalent inorganic cation transport
GO:0000060	0.017395953031852	2.14489123269611	10.5236319567447	17	37	protein import into nucleus, translocation
GO:0055008	0.017395953031852	2.14489123269611	10.5236319567447	17	37	cardiac muscle tissue morphogenesis
GO:0044272	0.0175671980201797	1.42672222391192	48.9206674745968	62	172	sulfur compound biosynthetic process
GO:1903670	0.0176154880957558	2.77388157894737	5.97287219166589	11	21	regulation of sprouting angiogenesis
GO:0016053	0.0176413092156894	1.39777062374245	55.1779621515801	69	194	organic acid biosynthetic process
GO:0046394	0.0176413092156894	1.39777062374245	55.1779621515801	69	194	carboxylic acid biosynthetic process
GO:1902532	0.0179036099396197	1.27428746552253	107.227276964669	126	377	negative regulation of intracellular signal transduction
GO:0046466	0.017997686050708	3.24133558748943	4.55075976507877	9	16	membrane lipid catabolic process
GO:0046716	0.017997686050708	3.24133558748943	4.55075976507877	9	16	muscle cell cellular homeostasis
GO:0048710	0.017997686050708	3.24133558748943	4.55075976507877	9	16	regulation of astrocyte differentiation
GO:0048745	0.017997686050708	3.24133558748943	4.55075976507877	9	16	smooth muscle tissue development
GO:0071715	0.017997686050708	3.24133558748943	4.55075976507877	9	16	icosanoid transport
GO:0072012	0.017997686050708	3.24133558748943	4.55075976507877	9	16	glomerulus vasculature development
GO:0072661	0.017997686050708	3.24133558748943	4.55075976507877	9	16	protein targeting to plasma membrane
GO:1901071	0.017997686050708	3.24133558748943	4.55075976507877	9	16	glucosamine-containing compound metabolic process
GO:1901571	0.017997686050708	3.24133558748943	4.55075976507877	9	16	fatty acid derivative transport
GO:1904062	0.0180182849673181	1.48290804597701	39.2503029738044	51	138	regulation of cation transmembrane transport
GO:0021545	0.0183555248383722	2.35438480957085	8.24825207420528	14	29	cranial nerve development
GO:0070098	0.0183555248383722	2.35438480957085	8.24825207420528	14	29	chemokine-mediated signaling pathway
GO:0030278	0.0184620431059634	1.49320934637952	37.5437680618999	49	132	regulation of ossification
GO:0032271	0.0184620431059634	1.49320934637952	37.5437680618999	49	132	regulation of protein polymerization
GO:0031349	0.0186018092668476	1.32383421636043	77.931760976974	94	274	positive regulation of defense response
GO:0005978	0.0186076203975939	2.06474237928244	11.3768994126969	18	40	glycogen biosynthetic process
GO:0006754	0.0186076203975939	2.06474237928244	11.3768994126969	18	40	ATP biosynthetic process
GO:0009250	0.0186076203975939	2.06474237928244	11.3768994126969	18	40	glucan biosynthetic process
GO:0010952	0.0186765838239535	1.49874816541483	36.6905006059476	48	129	positive regulation of peptidase activity
GO:0009144	0.018769607272156	1.36265005741327	63.4262142257854	78	223	purine nucleoside triphosphate metabolic process
GO:1902593	0.018769607272156	1.36265005741327	63.4262142257854	78	223	single-organism nuclear import
GO:0032680	0.018887757978109	1.80365404588802	17.0653491190454	25	60	regulation of tumor necrosis factor production
GO:0010631	0.0189404269714531	1.40637791173625	51.764892327771	65	182	epithelial cell migration
GO:0090132	0.0189404269714531	1.40637791173625	51.764892327771	65	182	epithelium migration
GO:0051170	0.0189541942664014	1.34805446126201	67.9769739908642	83	239	nuclear import
GO:0006606	0.0191403544258947	1.36389736692359	62.5729467698331	77	220	protein import into nucleus
GO:0044744	0.0191403544258947	1.36389736692359	62.5729467698331	77	220	protein targeting to nucleus
GO:0001933	0.0192742209989939	1.2987114818369	89.0242379043535	106	313	negative regulation of protein phosphorylation
GO:0022617	0.0192763617522926	1.77452758543668	17.9186165749977	26	63	extracellular matrix disassembly
GO:1901214	0.0195144878157616	1.38470731298222	56.3156520928498	70	198	regulation of neuron death
GO:0042471	0.0196015079752626	1.74839743589744	18.7718840309499	27	66	ear morphogenesis
GO:0051208	0.0196015079752626	1.74839743589744	18.7718840309499	27	66	sequestering of calcium ion
GO:0009749	0.0196415854828732	1.53119849415643	32.4241633261863	43	114	response to glucose
GO:0060759	0.0196415854828732	1.53119849415643	32.4241633261863	43	114	regulation of response to cytokine stimulus
GO:0060415	0.0196708248664497	1.99796613896218	12.2301668686492	19	43	muscle tissue morphogenesis
GO:0051186	0.0196899801385727	1.29891709304058	88.1709704484012	105	310	cofactor metabolic process
GO:0070838	0.0197314693591905	1.35	66.2704390789596	81	233	divalent metal ion transport
GO:1903533	0.0197314693591905	1.35	66.2704390789596	81	233	regulation of protein targeting
GO:0015992	0.0198057086844519	1.53883277703123	31.570895870234	42	111	proton transport
GO:0008625	0.0198688346943465	1.72482512122508	19.6251514869022	28	69	extrinsic apoptotic signaling pathway via death domain receptors
GO:0042990	0.0198688346943465	1.72482512122508	19.6251514869022	28	69	regulation of transcription factor import into nucleus
GO:0042991	0.0198688346943465	1.72482512122508	19.6251514869022	28	69	transcription factor import into nucleus
GO:0032956	0.0199015482387392	1.36650760037132	60.8664118579286	75	214	regulation of actin cytoskeleton organization
GO:0072522	0.0199027171652148	1.45332566609162	42.0945278269786	54	148	purine-containing compound biosynthetic process
GO:0043254	0.0199327353286307	1.30691326022631	83.6202106833225	100	294	regulation of protein complex assembly
GO:0071222	0.020094834476784	1.55552716960887	29.8643609583294	40	105	cellular response to lipopolysaccharide
GO:0034605	0.0202167185378492	1.56467779674951	29.0110935023772	39	102	cellular response to heat
GO:0015672	0.0202167881904327	1.32607619990104	74.5186911531649	90	262	monovalent inorganic cation transport
GO:0002709	0.0202371059983783	2.22593582887701	9.10151953015755	15	32	regulation of T cell mediated immunity
GO:0006879	0.0202371059983783	2.22593582887701	9.10151953015755	15	32	cellular iron ion homeostasis
GO:0042446	0.0202371059983783	2.22593582887701	9.10151953015755	15	32	hormone biosynthetic process
GO:0090280	0.0202371059983783	2.22593582887701	9.10151953015755	15	32	positive regulation of calcium ion import
GO:0002224	0.0204697001968965	1.59601990049751	26.4512911345204	36	93	toll-like receptor signaling pathway
GO:0008630	0.0204697001968965	1.59601990049751	26.4512911345204	36	93	intrinsic apoptotic signaling pathway in response to DNA damage
GO:0032387	0.0204697001968965	1.59601990049751	26.4512911345204	36	93	negative regulation of intracellular transport
GO:0008584	0.0205093255355245	1.60799975886183	25.5980236785681	35	90	male gonad development
GO:0046546	0.0205093255355245	1.60799975886183	25.5980236785681	35	90	development of primary male sexual characteristics
GO:0048771	0.0205093255355245	1.60799975886183	25.5980236785681	35	90	tissue remodeling
GO:0002027	0.0205969533733714	1.94147653731949	13.0834343246015	20	46	regulation of heart rate
GO:1904035	0.0205969533733714	1.94147653731949	13.0834343246015	20	46	regulation of epithelial cell apoptotic process
GO:0060325	0.0206465362280966	2.52188219809148	6.82613964761816	12	24	face morphogenesis
GO:0061014	0.0206465362280966	2.52188219809148	6.82613964761816	12	24	positive regulation of mRNA catabolic process
GO:0061384	0.0206465362280966	2.52188219809148	6.82613964761816	12	24	heart trabecula morphogenesis
GO:0070670	0.0206465362280966	2.52188219809148	6.82613964761816	12	24	response to interleukin-4
GO:0048589	0.0207326363875612	1.26400445267026	108.649389391256	127	382	developmental growth
GO:0030900	0.020953736074112	1.35313713835478	63.7106367111028	78	224	forebrain development
GO:0002757	0.0209927618684533	1.29957007826518	85.6111680805444	102	301	immune response-activating signal transduction
GO:0006835	0.0213975355783522	1.89306930693069	13.9367017805537	21	49	dicarboxylic acid transport
GO:0046209	0.0213975355783522	1.89306930693069	13.9367017805537	21	49	nitric oxide metabolic process
GO:0061053	0.0213975355783522	1.89306930693069	13.9367017805537	21	49	somite development
GO:1901215	0.0216281532434921	1.48027582173924	36.974923091265	48	130	negative regulation of neuron death
GO:0061371	0.0218839988521314	2.12454695222405	9.95478698610982	16	35	determination of heart left/right asymmetry
GO:0072132	0.0218839988521314	2.12454695222405	9.95478698610982	16	35	mesenchyme morphogenesis
GO:0008299	0.0224678857835876	2.80134458694143	5.40402722103104	10	19	isoprenoid biosynthetic process
GO:0009435	0.0224678857835876	2.80134458694143	5.40402722103104	10	19	NAD biosynthetic process
GO:0033198	0.0224678857835876	2.80134458694143	5.40402722103104	10	19	response to ATP
GO:0050702	0.0224678857835876	2.80134458694143	5.40402722103104	10	19	interleukin-1 beta secretion
GO:0055081	0.0224678857835876	2.80134458694143	5.40402722103104	10	19	anion homeostasis
GO:0010522	0.0226662184829625	1.81444022457067	15.6432366924583	23	55	regulation of calcium ion transport into cytosol
GO:0046854	0.0226662184829625	1.81444022457067	15.6432366924583	23	55	phosphatidylinositol phosphorylation
GO:0015813	0.0228217804818289	3.36071858911162	3.98191479444393	8	14	L-glutamate transport
GO:0030149	0.0228217804818289	3.36071858911162	3.98191479444393	8	14	sphingolipid catabolic process
GO:0045655	0.0228217804818289	3.36071858911162	3.98191479444393	8	14	regulation of monocyte differentiation
GO:0050706	0.0228217804818289	3.36071858911162	3.98191479444393	8	14	regulation of interleukin-1 beta secretion
GO:0006094	0.0231547654920016	1.78207893662916	16.4965041484106	24	58	gluconeogenesis
GO:0006901	0.0231547654920016	1.78207893662916	16.4965041484106	24	58	vesicle coating
GO:0017156	0.0231547654920016	1.78207893662916	16.4965041484106	24	58	calcium ion regulated exocytosis
GO:0002042	0.0232984903376174	2.34190726982037	7.67940710357043	13	27	cell migration involved in sprouting angiogenesis
GO:0031076	0.0232984903376174	2.34190726982037	7.67940710357043	13	27	embryonic camera-type eye development
GO:0044246	0.0232984903376174	2.34190726982037	7.67940710357043	13	27	regulation of multicellular organismal metabolic process
GO:0050798	0.0232984903376174	2.34190726982037	7.67940710357043	13	27	activated T cell proliferation
GO:0051963	0.0233137430731391	2.04248673760869	10.8080544420621	17	38	regulation of synapse assembly
GO:0003205	0.0234069172137327	1.52397889388313	31.0020508995991	41	109	cardiac chamber development
GO:0071219	0.0234069172137327	1.52397889388313	31.0020508995991	41	109	cellular response to molecule of bacterial origin
GO:0009127	0.0235584854261116	1.75332305206727	17.3497716043628	25	61	purine nucleoside monophosphate biosynthetic process
GO:0009168	0.0235584854261116	1.75332305206727	17.3497716043628	25	61	purine ribonucleoside monophosphate biosynthetic process
GO:0019319	0.0235584854261116	1.75332305206727	17.3497716043628	25	61	hexose biosynthetic process
GO:0060541	0.0238635106809165	1.44920224719101	39.8191479444393	51	140	respiratory system development
GO:1904589	0.0238635106809165	1.44920224719101	39.8191479444393	51	140	regulation of protein import
GO:0006469	0.024114091255376	1.38237545520552	52.3337372984059	65	184	negative regulation of protein kinase activity
GO:0046364	0.0241439417007293	1.70446428571429	19.0563065162674	27	67	monosaccharide biosynthetic process
GO:0002699	0.024166413791068	1.55823932758239	27.5889810757901	37	97	positive regulation of immune effector process
GO:0001763	0.0242241993692491	1.45334696863498	38.965880488487	50	137	morphogenesis of a branching structure
GO:0042306	0.0242241993692491	1.45334696863498	38.965880488487	50	137	regulation of protein import into nucleus
GO:0051896	0.0244295918514278	1.57907824933687	25.8824461638855	35	91	regulation of protein kinase B signaling
GO:0061041	0.0244804302689173	1.66452078695626	20.7628414281719	29	73	regulation of wound healing
GO:0001706	0.0245454565173461	1.97471294026577	11.6613218980144	18	41	endoderm formation
GO:0090199	0.0245454565173461	1.97471294026577	11.6613218980144	18	41	regulation of release of cytochrome c from mitochondria
GO:0071333	0.0245705193184913	1.64716549371789	21.6161088841242	30	76	cellular response to glucose stimulus
GO:1904591	0.0245705193184913	1.64716549371789	21.6161088841242	30	76	positive regulation of protein import
GO:0048659	0.0245879387315717	1.60315032879645	24.175911251981	33	85	smooth muscle cell proliferation
GO:0055076	0.0246154728615567	1.63126379690949	22.4693763400764	31	79	transition metal ion homeostasis
GO:0048660	0.0246198927809411	1.61664127194435	23.3226437960287	32	82	regulation of smooth muscle cell proliferation
GO:0007623	0.0252957171812293	1.4670357219181	36.4060781206302	47	128	circadian rhythm
GO:0061138	0.0252957171812293	1.4670357219181	36.4060781206302	47	128	morphogenesis of a branching epithelium
GO:0002673	0.025591581813008	2.206947645703	8.5326745595227	14	30	regulation of acute inflammatory response
GO:0051965	0.025591581813008	2.206947645703	8.5326745595227	14	30	positive regulation of synapse assembly
GO:0060760	0.025591581813008	2.206947645703	8.5326745595227	14	30	positive regulation of response to cytokine stimulus
GO:0002260	0.0255981883966413	1.91779683377309	12.5145893539666	19	44	lymphocyte homeostasis
GO:0001701	0.0258930661817344	1.3220918306803	68.8302414468164	83	242	in utero embryonic development
GO:0043583	0.0263343062387878	1.48295754350959	33.8462757527734	44	119	ear development
GO:0000188	0.0263383551073642	2.52138157894737	6.25729467698331	11	22	inactivation of MAPK activity
GO:0001937	0.0263383551073642	2.52138157894737	6.25729467698331	11	22	negative regulation of endothelial cell proliferation
GO:0006956	0.0263383551073642	2.52138157894737	6.25729467698331	11	22	complement activation
GO:0039694	0.0263383551073642	2.52138157894737	6.25729467698331	11	22	viral RNA genome replication
GO:0039703	0.0263383551073642	2.52138157894737	6.25729467698331	11	22	RNA replication
GO:0072678	0.0263383551073642	2.52138157894737	6.25729467698331	11	22	T cell migration
GO:0009141	0.0264441189880843	1.32270832573536	67.9769739908642	82	239	nucleoside triphosphate metabolic process
GO:0071214	0.0264838268201532	1.33534007056591	63.4262142257854	77	223	cellular response to abiotic stimulus
GO:0006687	0.0264900693695952	1.8693256106651	13.3678568099189	20	47	glycosphingolipid metabolic process
GO:0010332	0.0264900693695952	1.8693256106651	13.3678568099189	20	47	response to gamma radiation
GO:0035050	0.0264900693695952	1.8693256106651	13.3678568099189	20	47	embryonic heart tube development
GO:1901343	0.0264900693695952	1.8693256106651	13.3678568099189	20	47	negative regulation of vasculature development
GO:0010821	0.0270955439170004	1.3706742576468	52.6181597837233	65	185	regulation of mitochondrion organization
GO:0090130	0.0270955439170004	1.3706742576468	52.6181597837233	65	185	tissue migration
GO:0007613	0.0272379122934551	1.82755206555138	14.2211242658712	21	50	memory
GO:2000021	0.0273115266623639	1.5016948336463	31.2864733849166	41	110	regulation of ion homeostasis
GO:0015849	0.0274693830300223	1.39728573019585	46.36086510674	58	163	organic acid transport
GO:0046942	0.0274693830300223	1.39728573019585	46.36086510674	58	163	carboxylic acid transport
GO:0060443	0.0275563612758113	2.10199824330259	9.38594201547497	15	33	mammary gland morphogenesis
GO:0061045	0.0275563612758113	2.10199824330259	9.38594201547497	15	33	negative regulation of wound healing
GO:0061383	0.0275563612758113	2.10199824330259	9.38594201547497	15	33	trabecula morphogenesis
GO:0071496	0.0276041775726591	1.33710529304861	61.7196793138809	75	217	cellular response to external stimulus
GO:0033559	0.0278570658048501	1.79117988476981	15.0743917218234	22	53	unsaturated fatty acid metabolic process
GO:0035384	0.0278570658048501	1.79117988476981	15.0743917218234	22	53	thioester biosynthetic process
GO:0071616	0.0278570658048501	1.79117988476981	15.0743917218234	22	53	acyl-CoA biosynthetic process
GO:2000106	0.0278570658048501	1.79117988476981	15.0743917218234	22	53	regulation of leukocyte apoptotic process
GO:0008016	0.0279103788845039	1.51613545816733	29.579938473012	39	104	regulation of heart contraction
GO:0008637	0.0279103788845039	1.51613545816733	29.579938473012	39	104	apoptotic mitochondrial changes
GO:0043407	0.0283614069350579	1.75922701252952	15.9276591777757	23	56	negative regulation of MAP kinase activity
GO:0051402	0.0284862167021494	1.40233722871452	44.6543301948355	56	157	neuron apoptotic process
GO:0032350	0.0287450614527067	2.83579881656805	4.8351822503962	9	17	regulation of hormone metabolic process
GO:0043243	0.0287450614527067	2.83579881656805	4.8351822503962	9	17	positive regulation of protein complex disassembly
GO:0043457	0.0287450614527067	2.83579881656805	4.8351822503962	9	17	regulation of cellular respiration
GO:0045214	0.0287450614527067	2.83579881656805	4.8351822503962	9	17	sarcomere organization
GO:0050704	0.0287450614527067	2.83579881656805	4.8351822503962	9	17	regulation of interleukin-1 secretion
GO:0050922	0.0287450614527067	2.83579881656805	4.8351822503962	9	17	negative regulation of chemotaxis
GO:0071624	0.0287450614527067	2.83579881656805	4.8351822503962	9	17	positive regulation of granulocyte chemotaxis
GO:0090023	0.0287450614527067	2.83579881656805	4.8351822503962	9	17	positive regulation of neutrophil chemotaxis
GO:0002764	0.0288023981644199	1.26741420319402	92.1528852428452	108	324	immune response-regulating signaling pathway
GO:0002230	0.028966989858348	3.52805519053876	3.41306982380908	7	12	positive regulation of defense response to virus by host
GO:0010759	0.028966989858348	3.52805519053876	3.41306982380908	7	12	positive regulation of macrophage chemotaxis
GO:0035458	0.028966989858348	3.52805519053876	3.41306982380908	7	12	cellular response to interferon-beta
GO:0043567	0.028966989858348	3.52805519053876	3.41306982380908	7	12	regulation of insulin-like growth factor receptor signaling pathway
GO:0045686	0.028966989858348	3.52805519053876	3.41306982380908	7	12	negative regulation of glial cell differentiation
GO:0045987	0.028966989858348	3.52805519053876	3.41306982380908	7	12	positive regulation of smooth muscle contraction
GO:0070208	0.028966989858348	3.52805519053876	3.41306982380908	7	12	protein heterotrimerization
GO:0071677	0.028966989858348	3.52805519053876	3.41306982380908	7	12	positive regulation of mononuclear cell migration
GO:1900103	0.028966989858348	3.52805519053876	3.41306982380908	7	12	positive regulation of endoplasmic reticulum unfolded protein response
GO:1900119	0.028966989858348	3.52805519053876	3.41306982380908	7	12	positive regulation of execution phase of apoptosis
GO:1904293	0.028966989858348	3.52805519053876	3.41306982380908	7	12	negative regulation of ERAD pathway
GO:0014902	0.0290742334201597	1.7057126525071	17.6341940896802	25	62	myotube differentiation
GO:0032640	0.0290742334201597	1.7057126525071	17.6341940896802	25	62	tumor necrosis factor production
GO:0051209	0.0290742334201597	1.7057126525071	17.6341940896802	25	62	release of sequestered calcium ion into cytosol
GO:0051283	0.0290742334201597	1.7057126525071	17.6341940896802	25	62	negative regulation of sequestering of calcium ion
GO:0019320	0.0292262632537542	2.01805601317957	10.2392094714272	16	36	hexose catabolic process
GO:0060401	0.0292773968979329	1.57269590007127	24.4603337372984	33	86	cytosolic calcium ion transport
GO:0048872	0.0292798892846573	1.37781892021022	49.2050899599142	61	173	homeostasis of number of cells
GO:0046834	0.0293038642882503	1.68308539944904	18.4874615456325	26	65	lipid phosphorylation
GO:0048145	0.0293038642882503	1.68308539944904	18.4874615456325	26	65	regulation of fibroblast proliferation
GO:0030010	0.0294137145950737	1.58473458943034	23.6070662813461	32	83	establishment of cell polarity
GO:0003018	0.0295143527865784	1.59776321124476	22.7537988253939	31	80	vascular process in circulatory system
GO:0003206	0.0295143527865784	1.59776321124476	22.7537988253939	31	80	cardiac chamber morphogenesis
GO:0007162	0.0295264987352803	1.40782019132535	42.9477952829309	54	151	negative regulation of cell adhesion
GO:0032845	0.0295347272424512	1.4534775374376	35.8372331499953	46	126	negative regulation of homeostatic process
GO:0042113	0.0295347272424512	1.4534775374376	35.8372331499953	46	126	B cell activation
GO:0006940	0.0296354386853424	2.32758751613638	7.11056213293558	12	25	regulation of smooth muscle contraction
GO:0014037	0.0296354386853424	2.32758751613638	7.11056213293558	12	25	Schwann cell differentiation
GO:0032069	0.0296354386853424	2.32758751613638	7.11056213293558	12	25	regulation of nuclease activity
GO:0032570	0.0296354386853424	2.32758751613638	7.11056213293558	12	25	response to progesterone
GO:0048048	0.0296354386853424	2.32758751613638	7.11056213293558	12	25	embryonic eye morphogenesis
GO:2000242	0.0296354386853424	2.32758751613638	7.11056213293558	12	25	negative regulation of reproductive process
GO:0090596	0.0305880968709547	1.41379025983572	41.2412603710264	52	145	sensory organ morphogenesis
GO:0003143	0.0306340381305472	1.94939174207467	11.0924769273795	17	39	embryonic heart tube morphogenesis
GO:0032480	0.0306340381305472	1.94939174207467	11.0924769273795	17	39	negative regulation of type I interferon production
GO:0048701	0.0306340381305472	1.94939174207467	11.0924769273795	17	39	embryonic cranial skeleton morphogenesis
GO:0050886	0.0306340381305472	1.94939174207467	11.0924769273795	17	39	endocrine process
GO:0001649	0.0316064589226922	1.38611839062741	45.7920201361052	57	161	osteoblast differentiation
GO:0010950	0.031707791477998	1.4800474608448	31.570895870234	41	111	positive regulation of endopeptidase activity
GO:0001959	0.0321232170064318	1.48631488463868	30.7176284142817	40	108	regulation of cytokine-mediated signaling pathway
GO:0006164	0.0322140836697945	1.42380558554833	38.6814580031696	49	136	purine nucleotide biosynthetic process
GO:0002931	0.0324140184053109	2.18549484309853	7.96382958888785	13	28	response to ischemia
GO:0010524	0.0324140184053109	2.18549484309853	7.96382958888785	13	28	positive regulation of calcium ion transport into cytosol
GO:0042339	0.0324140184053109	2.18549484309853	7.96382958888785	13	28	keratan sulfate metabolic process
GO:0043330	0.0324140184053109	2.18549484309853	7.96382958888785	13	28	response to exogenous dsRNA
GO:0050854	0.0324140184053109	2.18549484309853	7.96382958888785	13	28	regulation of antigen receptor-mediated signaling pathway
GO:0051653	0.0324140184053109	2.18549484309853	7.96382958888785	13	28	spindle localization
GO:0017038	0.032740151929911	1.28775780055982	75.940803579752	90	267	protein import
GO:0009152	0.032763149020327	1.42746665099606	37.8281905472173	48	133	purine ribonucleotide biosynthetic process
GO:0006809	0.0327821808226298	1.84379439821392	12.7990118392841	19	45	nitric oxide biosynthetic process
GO:0032272	0.0327821808226298	1.84379439821392	12.7990118392841	19	45	negative regulation of protein polymerization
GO:0055117	0.0327821808226298	1.84379439821392	12.7990118392841	19	45	regulation of cardiac muscle contraction
GO:0002262	0.032922201663563	1.50004148689014	29.0110935023772	38	102	myeloid cell homeostasis
GO:2001244	0.0335747165070698	1.80232832162888	13.6522792952363	20	48	positive regulation of intrinsic apoptotic signaling pathway
GO:0003091	0.0337013175768017	2.52088128904965	5.68844970634847	10	20	renal water homeostasis
GO:0010922	0.0337013175768017	2.52088128904965	5.68844970634847	10	20	positive regulation of phosphatase activity
GO:0030890	0.0337013175768017	2.52088128904965	5.68844970634847	10	20	positive regulation of B cell proliferation
GO:0032743	0.0337013175768017	2.52088128904965	5.68844970634847	10	20	positive regulation of interleukin-2 production
GO:0033173	0.0337013175768017	2.52088128904965	5.68844970634847	10	20	calcineurin-NFAT signaling cascade
GO:0036499	0.0337013175768017	2.52088128904965	5.68844970634847	10	20	PERK-mediated unfolded protein response
GO:0046068	0.0337013175768017	2.52088128904965	5.68844970634847	10	20	cGMP metabolic process
GO:0048247	0.0337013175768017	2.52088128904965	5.68844970634847	10	20	lymphocyte chemotaxis
GO:0050691	0.0337013175768017	2.52088128904965	5.68844970634847	10	20	regulation of defense response to virus by host
GO:0051125	0.0337013175768017	2.52088128904965	5.68844970634847	10	20	regulation of actin nucleation
GO:0097720	0.0337013175768017	2.52088128904965	5.68844970634847	10	20	calcineurin-mediated signaling
GO:0051017	0.034008930249713	1.52422711058264	26.4512911345204	35	93	actin filament bundle assembly
GO:0042035	0.0342094961872445	1.76640264026403	14.5055467511886	21	51	regulation of cytokine biosynthetic process
GO:0032984	0.0344044456189611	1.30700701096948	65.9860165936422	79	232	macromolecular complex disassembly
GO:0021762	0.0347356842978786	2.07685603052548	8.81709704484012	14	31	substantia nigra development
GO:0072577	0.0347356842978786	2.07685603052548	8.81709704484012	14	31	endothelial cell apoptotic process
GO:0030324	0.0349775298446676	1.44405910019478	34.4151207234082	44	121	lung development
GO:0060047	0.0349775298446676	1.44405910019478	34.4151207234082	44	121	heart contraction
GO:0001656	0.0350799630519785	1.70726163649079	16.2120816630931	23	57	metanephros development
GO:0046916	0.0350799630519785	1.70726163649079	16.2120816630931	23	57	cellular transition metal ion homeostasis
GO:1903844	0.0351292688663215	1.56560264900662	23.0382213107113	31	81	regulation of cellular response to transforming growth factor beta stimulus
GO:0015718	0.0353253157698062	1.57811982787157	22.184953854759	30	78	monocarboxylic acid transport
GO:0043534	0.0353471731376213	1.68263407113754	17.0653491190454	24	60	blood vessel endothelial cell migration
GO:0090114	0.0353471731376213	1.68263407113754	17.0653491190454	24	60	COPII-coated vesicle budding
GO:0030522	0.0354270452678911	1.31950494099587	60.5819893726112	73	213	intracellular receptor signaling pathway
GO:0033273	0.035520201622704	1.6606080634501	17.9186165749977	25	63	response to vitamin
GO:0051282	0.035520201622704	1.6606080634501	17.9186165749977	25	63	regulation of sequestering of calcium ion
GO:0072330	0.0355314277206514	1.44877216312057	33.561853267456	43	118	monocarboxylic acid biosynthetic process
GO:0072332	0.035580986200861	1.60659188644634	20.4784189428545	28	72	intrinsic apoptotic signaling pathway by p53 class mediator
GO:0002698	0.0356103958916922	1.64079338842975	18.7718840309499	26	66	negative regulation of immune effector process
GO:0006446	0.0356103958916922	1.64079338842975	18.7718840309499	26	66	regulation of translational initiation
GO:0042698	0.0356103958916922	1.64079338842975	18.7718840309499	26	66	ovulation cycle
GO:0048144	0.0356103958916922	1.64079338842975	18.7718840309499	26	66	fibroblast proliferation
GO:0032535	0.0362850877613687	1.29769850402762	67.9769739908642	81	239	regulation of cellular component size
GO:0007200	0.0366597359088137	1.99110671936759	9.67036450079239	15	34	phospholipase C-activating G-protein coupled receptor signaling pathway
GO:0032781	0.0366597359088137	1.99110671936759	9.67036450079239	15	34	positive regulation of ATPase activity
GO:0051496	0.0366597359088137	1.99110671936759	9.67036450079239	15	34	positive regulation of stress fiber assembly
GO:0001916	0.0367775201705644	3.77931034482759	2.84422485317423	6	10	positive regulation of T cell mediated cytotoxicity
GO:0010002	0.0367775201705644	3.77931034482759	2.84422485317423	6	10	cardioblast differentiation
GO:0010460	0.0367775201705644	3.77931034482759	2.84422485317423	6	10	positive regulation of heart rate
GO:0034058	0.0367775201705644	3.77931034482759	2.84422485317423	6	10	endosomal vesicle fusion
GO:0034114	0.0367775201705644	3.77931034482759	2.84422485317423	6	10	regulation of heterotypic cell-cell adhesion
GO:0036500	0.0367775201705644	3.77931034482759	2.84422485317423	6	10	ATF6-mediated unfolded protein response
GO:0043651	0.0367775201705644	3.77931034482759	2.84422485317423	6	10	linoleic acid metabolic process
GO:0045066	0.0367775201705644	3.77931034482759	2.84422485317423	6	10	regulatory T cell differentiation
GO:0045109	0.0367775201705644	3.77931034482759	2.84422485317423	6	10	intermediate filament organization
GO:0045589	0.0367775201705644	3.77931034482759	2.84422485317423	6	10	regulation of regulatory T cell differentiation
GO:0045837	0.0367775201705644	3.77931034482759	2.84422485317423	6	10	negative regulation of membrane potential
GO:0046184	0.0367775201705644	3.77931034482759	2.84422485317423	6	10	aldehyde biosynthetic process
GO:0051315	0.0367775201705644	3.77931034482759	2.84422485317423	6	10	attachment of mitotic spindle microtubules to kinetochore
GO:0061158	0.0367775201705644	3.77931034482759	2.84422485317423	6	10	3'-UTR-mediated mRNA destabilization
GO:0090026	0.0367775201705644	3.77931034482759	2.84422485317423	6	10	positive regulation of monocyte chemotaxis
GO:0090036	0.0367775201705644	3.77931034482759	2.84422485317423	6	10	regulation of protein kinase C signaling
GO:0097531	0.0367775201705644	3.77931034482759	2.84422485317423	6	10	mast cell migration
GO:2001028	0.0367775201705644	3.77931034482759	2.84422485317423	6	10	positive regulation of endothelial cell chemotaxis
GO:0002828	0.0369124310278372	2.88024036430215	4.26633727976135	8	15	regulation of type 2 immune response
GO:0015800	0.0369124310278372	2.88024036430215	4.26633727976135	8	15	acidic amino acid transport
GO:0032075	0.0369124310278372	2.88024036430215	4.26633727976135	8	15	positive regulation of nuclease activity
GO:0032309	0.0369124310278372	2.88024036430215	4.26633727976135	8	15	icosanoid secretion
GO:0048339	0.0369124310278372	2.88024036430215	4.26633727976135	8	15	paraxial mesoderm development
GO:0050858	0.0369124310278372	2.88024036430215	4.26633727976135	8	15	negative regulation of antigen receptor-mediated signaling pathway
GO:0060008	0.0369124310278372	2.88024036430215	4.26633727976135	8	15	Sertoli cell differentiation
GO:0060571	0.0369124310278372	2.88024036430215	4.26633727976135	8	15	morphogenesis of an epithelial fold
GO:0090151	0.0369124310278372	2.88024036430215	4.26633727976135	8	15	establishment of protein localization to mitochondrial membrane
GO:0098901	0.0369124310278372	2.88024036430215	4.26633727976135	8	15	regulation of cardiac muscle cell action potential
GO:1902895	0.0369124310278372	2.88024036430215	4.26633727976135	8	15	positive regulation of pri-miRNA transcription from RNA polymerase II promoter
GO:2000482	0.0369124310278372	2.88024036430215	4.26633727976135	8	15	regulation of interleukin-8 secretion
GO:0002683	0.0370855643417007	1.29801758882876	67.1237065349119	80	236	negative regulation of immune system process
GO:1901652	0.0377757284743998	1.24930030304548	92.1528852428452	107	324	response to peptide
GO:0044060	0.0377889005235834	2.3109649122807	6.54171716230074	11	23	regulation of endocrine process
GO:0050856	0.0377889005235834	2.3109649122807	6.54171716230074	11	23	regulation of T cell receptor signaling pathway
GO:1901522	0.0377889005235834	2.3109649122807	6.54171716230074	11	23	positive regulation of transcription from RNA polymerase II promoter involved in cellular response to chemical stimulus
GO:1904036	0.0377889005235834	2.3109649122807	6.54171716230074	11	23	negative regulation of epithelial cell apoptotic process
GO:1905953	0.0377889005235834	2.3109649122807	6.54171716230074	11	23	negative regulation of lipid localization
GO:0007585	0.0382398329466322	1.9217070683298	10.5236319567447	16	37	respiratory gaseous exchange
GO:0034103	0.0382398329466322	1.9217070683298	10.5236319567447	16	37	regulation of tissue remodeling
GO:0060079	0.0382398329466322	1.9217070683298	10.5236319567447	16	37	excitatory postsynaptic potential
GO:0007178	0.0383375012183349	1.30943762317629	61.7196793138809	74	217	transmembrane receptor protein serine/threonine kinase signaling pathway
GO:0006665	0.0387632846976271	1.4834528812631	28.4422485317423	37	100	sphingolipid metabolic process
GO:0046390	0.0392448646813989	1.3836612204068	41.8101053416612	52	147	ribose phosphate biosynthetic process
GO:0030323	0.0393593065985601	1.42140718562874	35.5528106646779	45	125	respiratory tube development
GO:0001658	0.0395231294983821	1.86439196354361	11.3768994126969	17	40	branching involved in ureteric bud morphogenesis
GO:0070509	0.0397627242985145	1.49819606168233	26.7357136198378	35	94	calcium ion import
GO:0002221	0.0400455314830434	1.4253579255242	34.6995432087256	44	122	pattern recognition receptor signaling pathway
GO:0030217	0.0400455314830434	1.4253579255242	34.6995432087256	44	122	T cell differentiation
GO:0048871	0.0402844575512861	1.34012175698358	50.9116248718188	62	179	multicellular organismal homeostasis
GO:0006984	0.0405504661313907	1.81626112759644	12.2301668686492	18	43	ER-nucleus signaling pathway
GO:0043535	0.0405504661313907	1.81626112759644	12.2301668686492	18	43	regulation of blood vessel endothelial cell migration
GO:0007423	0.0406168324694337	1.25381226702813	85.8955905658618	100	302	sensory organ development
GO:0006636	0.0411289444936482	2.16104921731773	7.39498461825301	12	26	unsaturated fatty acid biosynthetic process
GO:0010712	0.0411289444936482	2.16104921731773	7.39498461825301	12	26	regulation of collagen metabolic process
GO:0045824	0.0411289444936482	2.16104921731773	7.39498461825301	12	26	negative regulation of innate immune response
GO:0046456	0.0411289444936482	2.16104921731773	7.39498461825301	12	26	icosanoid biosynthetic process
GO:0051489	0.0411289444936482	2.16104921731773	7.39498461825301	12	26	regulation of filopodium assembly
GO:1901570	0.0411289444936482	2.16104921731773	7.39498461825301	12	26	fatty acid derivative biosynthetic process
GO:0030041	0.0414269261899945	1.43391447279782	32.9930082968211	42	116	actin filament polymerization
GO:0045165	0.0414269261899945	1.43391447279782	32.9930082968211	42	116	cell fate commitment
GO:0031647	0.0418166455588335	1.31169008659784	58.3066094900718	70	205	regulation of protein stability
GO:1903426	0.0419727723199785	1.73995153528482	13.9367017805537	20	49	regulation of reactive oxygen species biosynthetic process
GO:0045185	0.042207990823175	1.55766224988383	21.6161088841242	29	76	maintenance of protein location
GO:0045834	0.042207990823175	1.55766224988383	21.6161088841242	29	76	positive regulation of lipid metabolic process
GO:0015980	0.0422908825216523	1.30017168663457	62.0041017991983	74	218	energy derivation by oxidation of organic compounds
GO:0002793	0.0423667309409712	1.3942838770425	38.3970355178521	48	135	positive regulation of peptide secretion
GO:2001057	0.0424237036741839	1.70919833918876	14.789969236506	21	52	reactive nitrogen species metabolic process
GO:0002700	0.042881805866449	1.60056440233824	19.0563065162674	26	67	regulation of production of molecular mediator of immune response
GO:0050806	0.042881805866449	1.60056440233824	19.0563065162674	26	67	positive regulation of synaptic transmission
GO:0097553	0.042881805866449	1.60056440233824	19.0563065162674	26	67	calcium ion transmembrane import into cytosol
GO:1902656	0.042881805866449	1.60056440233824	19.0563065162674	26	67	calcium ion import into cytosol
GO:0002526	0.0429165214485344	1.65826571051142	16.4965041484106	23	58	acute inflammatory response
GO:0042089	0.0429165214485344	1.65826571051142	16.4965041484106	23	58	cytokine biosynthetic process
GO:0042107	0.0429165214485344	1.65826571051142	16.4965041484106	23	58	cytokine metabolic process
GO:0045981	0.0429165214485344	1.65826571051142	16.4965041484106	23	58	positive regulation of nucleotide metabolic process
GO:1900544	0.0429165214485344	1.65826571051142	16.4965041484106	23	58	positive regulation of purine nucleotide metabolic process
GO:0030183	0.0429782229146975	1.61781653024217	18.2030390603151	25	64	B cell differentiation
GO:0051153	0.0429782229146975	1.61781653024217	18.2030390603151	25	64	regulation of striated muscle cell differentiation
GO:0060349	0.0429782229146975	1.61781653024217	18.2030390603151	25	64	bone morphogenesis
GO:1904019	0.0429782229146975	1.61781653024217	18.2030390603151	25	64	epithelial cell apoptotic process
GO:0048199	0.0429938894910328	1.63694318699274	17.3497716043628	24	61	vesicle targeting, to, from or within Golgi
GO:0098869	0.0429938894910328	1.63694318699274	17.3497716043628	24	61	cellular oxidant detoxification
GO:0001941	0.0432796072344573	2.52038132807364	5.11960473571362	9	18	postsynaptic membrane organization
GO:0002437	0.0432796072344573	2.52038132807364	5.11960473571362	9	18	inflammatory response to antigenic stimulus
GO:0014044	0.0432796072344573	2.52038132807364	5.11960473571362	9	18	Schwann cell development
GO:0045616	0.0432796072344573	2.52038132807364	5.11960473571362	9	18	regulation of keratinocyte differentiation
GO:0061082	0.0432796072344573	2.52038132807364	5.11960473571362	9	18	myeloid leukocyte cytokine production
GO:1903580	0.0432796072344573	2.52038132807364	5.11960473571362	9	18	positive regulation of ATP metabolic process
GO:0001961	0.0438365444284485	2.04863396971692	8.24825207420528	13	29	positive regulation of cytokine-mediated signaling pathway
GO:0030888	0.0438365444284485	2.04863396971692	8.24825207420528	13	29	regulation of B cell proliferation
GO:0031670	0.0438365444284485	2.04863396971692	8.24825207420528	13	29	cellular response to nutrient
GO:1901031	0.0438365444284485	2.04863396971692	8.24825207420528	13	29	regulation of response to reactive oxygen species
GO:0051260	0.0446392635413564	1.31359238938421	55.746807122215	67	196	protein homooligomerization
GO:0035265	0.0448766665366762	1.46008211678832	28.7266710170598	37	101	organ growth
GO:0042254	0.0450755090359016	1.24719390850625	85.326745595227	99	300	ribosome biogenesis
GO:0002831	0.0455531352244899	1.46634569090034	27.8734035611075	36	98	regulation of response to biotic stimulus
GO:0003015	0.0456528871329365	1.40713019831364	34.9839656940431	44	123	heart process
GO:0007223	0.046012356308601	1.96121903925658	9.10151953015755	14	32	Wnt signaling pathway, calcium modulating pathway
GO:0022600	0.046012356308601	1.96121903925658	9.10151953015755	14	32	digestive system process
GO:0032722	0.046012356308601	1.96121903925658	9.10151953015755	14	32	positive regulation of chemokine production
GO:0048546	0.046012356308601	1.96121903925658	9.10151953015755	14	32	digestive tract morphogenesis
GO:0050891	0.046012356308601	1.96121903925658	9.10151953015755	14	32	multicellular organismal water homeostasis
GO:0061572	0.0462201446429672	1.47303271441202	27.0201361051552	35	95	actin filament bundle organization
GO:0070374	0.0462201446429672	1.47303271441202	27.0201361051552	35	95	positive regulation of ERK1 and ERK2 cascade
GO:1903008	0.0462201446429672	1.47303271441202	27.0201361051552	35	95	organelle disassembly
GO:0033135	0.0475144860383509	1.48785856290826	25.3136011932507	33	89	regulation of peptidyl-serine phosphorylation
GO:0001914	0.0476169741906637	2.93966272448533	3.6974923091265	7	13	regulation of T cell mediated cytotoxicity
GO:0032647	0.0476169741906637	2.93966272448533	3.6974923091265	7	13	regulation of interferon-alpha production
GO:0042346	0.0476169741906637	2.93966272448533	3.6974923091265	7	13	positive regulation of NF-kappaB import into nucleus
GO:0042572	0.0476169741906637	2.93966272448533	3.6974923091265	7	13	retinol metabolic process
GO:0045777	0.0476169741906637	2.93966272448533	3.6974923091265	7	13	positive regulation of blood pressure
GO:0048841	0.0476169741906637	2.93966272448533	3.6974923091265	7	13	regulation of axon extension involved in axon guidance
GO:0050860	0.0476169741906637	2.93966272448533	3.6974923091265	7	13	negative regulation of T cell receptor signaling pathway
GO:0051085	0.0476169741906637	2.93966272448533	3.6974923091265	7	13	chaperone mediated protein folding requiring cofactor
GO:0055090	0.0476169741906637	2.93966272448533	3.6974923091265	7	13	acylglycerol homeostasis
GO:0061298	0.0476169741906637	2.93966272448533	3.6974923091265	7	13	retina vasculature development in camera-type eye
GO:0070328	0.0476169741906637	2.93966272448533	3.6974923091265	7	13	triglyceride homeostasis
GO:0090083	0.0476169741906637	2.93966272448533	3.6974923091265	7	13	regulation of inclusion body assembly
GO:1905523	0.0476169741906637	2.93966272448533	3.6974923091265	7	13	positive regulation of macrophage migration
GO:0010718	0.0477415387013256	1.89130434782609	9.95478698610982	15	35	positive regulation of epithelial to mesenchymal transition
GO:0035338	0.0477415387013256	1.89130434782609	9.95478698610982	15	35	long-chain fatty-acyl-CoA biosynthetic process
GO:0042445	0.0481351594989085	1.49610491578031	24.4603337372984	32	86	hormone metabolic process
GO:0051494	0.0481351594989085	1.49610491578031	24.4603337372984	32	86	negative regulation of cytoskeleton organization
GO:0002063	0.0483247989232071	2.29141131804729	5.97287219166589	10	21	chondrocyte development
GO:0002183	0.0483247989232071	2.29141131804729	5.97287219166589	10	21	cytoplasmic translational initiation
GO:0090022	0.0483247989232071	2.29141131804729	5.97287219166589	10	21	regulation of neutrophil chemotaxis
GO:2000401	0.0483247989232071	2.29141131804729	5.97287219166589	10	21	regulation of lymphocyte migration
GO:2000648	0.0483247989232071	2.29141131804729	5.97287219166589	10	21	positive regulation of stem cell proliferation
GO:0019216	0.0487129797987613	1.31646420392313	52.3337372984059	63	184	regulation of lipid metabolic process
GO:0048017	0.0488633714877781	1.38083330752795	37.8281905472173	47	133	inositol lipid-mediated signaling
GO:0051193	0.0490951710364456	1.83411711846638	10.8080544420621	16	38	regulation of cofactor metabolic process
GO:0051196	0.0490951710364456	1.83411711846638	10.8080544420621	16	38	regulation of coenzyme metabolic process
GO:0007009	0.0493443226314516	1.30331511651887	56.0312296075324	67	197	plasma membrane organization
GO:0090316	0.0493443226314516	1.30331511651887	56.0312296075324	67	197	positive regulation of intracellular protein transport
GO:0048015	0.0498372985027097	1.38353537754536	36.974923091265	46	130	phosphatidylinositol-mediated signaling
