# Supplementary material for: Dissociation of nanosilicates induces downstream endochondral differentiation gene expression program
Source: Sci Adv. 2022 Apr 27;8(17):eabl9404. doi: 10.1126/sciadv.abl9404 (PMC9045714; doi:10.1126/sciadv.abl9404)
Supplement: Supplementary file 3 — Data files S1 to S6 [file sciadv.abl9404_data_files_s1_to_s6.zip › sciadv.abl9404_data_file_s6.txt]

GOBPID	Pvalue	OddsRatio	ExpCount	Count	Size	Term
GO:0006614	1.51668511948909e-28	14.8638526166616	28.9284981821572	80	92	SRP-dependent cotranslational protein targeting to membrane
GO:0030198	2.9515965497043e-26	4.35958281701776	69.1768434790715	145	220	extracellular matrix organization
GO:0043062	2.9515965497043e-26	4.35958281701776	69.1768434790715	145	220	extracellular structure organization
GO:0006613	2.55108791017129e-25	10.4849859773852	30.5006991703179	80	97	cotranslational protein targeting to membrane
GO:0045047	5.07914592330323e-25	9.61905675766444	31.7584599608465	82	101	protein targeting to ER
GO:0072599	2.37450570346924e-24	8.80936459690259	32.7017805537429	83	104	establishment of protein localization to endoplasmic reticulum
GO:0070972	1.48443849708787e-21	6.08174341649821	38.6761443087536	90	123	protein localization to endoplasmic reticulum
GO:0000184	3.25882990398222e-21	6.12952815829528	37.7328237158572	88	120	nuclear-transcribed mRNA catabolic process, nonsense-mediated decay
GO:0006413	2.27289006514821e-20	4.09306856572482	56.9136757714179	117	181	translational initiation
GO:0019080	1.4160533446392e-16	3.50790245610963	56.5992355737858	110	180	viral gene expression
GO:0006612	1.62483146807849e-16	3.70462661536944	51.8826326093036	103	165	protein targeting to membrane
GO:0019083	4.84810657910153e-16	3.56757418170694	53.1403933998322	104	169	viral transcription
GO:0000956	8.04309072905819e-15	3.0457620690278	63.2024797240608	116	201	nuclear-transcribed mRNA catabolic process
GO:0046034	3.70598319469566e-14	3.00873041383566	61.3158385382679	112	195	ATP metabolic process
GO:0044033	6.31428462426367e-14	2.91446927841955	63.8313601193251	115	203	multi-organism metabolic process
GO:0006402	6.61309049690431e-14	2.81307016195162	68.2335228861751	121	217	mRNA catabolic process
GO:0006401	2.57380621679146e-13	2.61875350297052	75.1512072340822	129	239	RNA catabolic process
GO:0044236	5.98352754774565e-12	4.42137035919107	28.2996177868929	60	90	multicellular organism metabolic process
GO:0044259	1.45793383031487e-11	4.5814714322402	26.0985364034679	56	83	multicellular organismal macromolecule metabolic process
GO:0032963	1.50166790306727e-11	4.67195252005379	25.4696560082036	55	81	collagen metabolic process
GO:0009205	4.24562809789847e-11	2.48701333862787	67.9190826885429	114	216	purine ribonucleoside triphosphate metabolic process
GO:0009199	1.61052285928844e-10	2.39067887529188	69.8057238743358	115	222	ribonucleoside triphosphate metabolic process
GO:0030199	1.89390599273853e-10	14.8274058577406	9.74764612659644	27	31	collagen fibril organization
GO:0009144	2.30906550736895e-10	2.36821612895892	70.1201640719679	115	223	purine nucleoside triphosphate metabolic process
GO:0009126	2.90324655569925e-10	2.32301020893656	72.6356856530251	118	231	purine nucleoside monophosphate metabolic process
GO:0009167	2.90324655569925e-10	2.32301020893656	72.6356856530251	118	231	purine ribonucleoside monophosphate metabolic process
GO:0034655	3.40102736651603e-10	2.0369637179676	102.821944625711	156	327	nucleobase-containing compound catabolic process
GO:0090150	4.25709027574624e-10	2.05464338162935	99.0486622541251	151	315	establishment of protein localization to membrane
GO:0046700	7.67571207159984e-10	1.96774774774775	109.425188775986	163	348	heterocycle catabolic process
GO:0048514	1.00023266399927e-09	1.95689545439319	109.739628973618	163	349	blood vessel morphogenesis
GO:0044270	1.11226991234153e-09	1.9480185382866	110.682949566514	164	352	cellular nitrogen compound catabolic process
GO:0006119	1.29866530486516e-09	3.55659460365343	29.5573785774215	58	94	oxidative phosphorylation
GO:0007369	1.41406576407174e-09	2.92324513921968	40.8772256921786	74	130	gastrulation
GO:0009161	1.57363568590809e-09	2.20511009544908	75.7800876293465	120	241	ribonucleoside monophosphate metabolic process
GO:0030574	1.71779606917366e-09	6.0919757497522	15.407569683975	36	49	collagen catabolic process
GO:0042330	1.79389237673381e-09	2.00120332446411	99.0486622541251	149	315	taxis
GO:0044243	1.83352957197903e-09	5.81491949297705	16.0364500792393	37	51	multicellular organismal catabolic process
GO:1901361	1.8423626168253e-09	1.90633551494975	115.399552530997	169	367	organic cyclic compound catabolic process
GO:0009123	2.14737134749189e-09	2.15456678978147	79.2389298033001	124	252	nucleoside monophosphate metabolic process
GO:0006935	2.75789893019434e-09	1.98715606612496	98.734222056493	148	314	chemotaxis
GO:0001525	2.84956919314389e-09	2.03649952804088	91.5020975109537	139	291	angiogenesis
GO:0019058	4.07018631551195e-09	1.85249815494874	121.373916286007	175	386	viral life cycle
GO:0009141	4.08966586866166e-09	2.16702593594089	75.1512072340822	118	239	nucleoside triphosphate metabolic process
GO:0019439	5.95521958927113e-09	1.88407825286911	111.940710357043	163	356	aromatic compound catabolic process
GO:0001704	6.37255336597964e-09	3.50282686138631	27.6707373916286	54	88	formation of primary germ layer
GO:0006091	7.99706007545168e-09	2.00416132180275	90.2443367204251	136	287	generation of precursor metabolites and energy
GO:0006023	1.26198639813116e-08	3.43692416725726	27.3562971939965	53	87	aminoglycan biosynthetic process
GO:0006024	1.26198639813116e-08	3.43692416725726	27.3562971939965	53	87	glycosaminoglycan biosynthetic process
GO:0031589	1.46219781810507e-08	2.1602087226316	70.1201640719679	110	223	cell-substrate adhesion
GO:0042773	1.9355376136076e-08	3.59883674288006	24.8407756129393	49	79	ATP synthesis coupled electron transport
GO:0006364	2.13784760665379e-08	2.06451194683466	77.6667288151394	119	247	rRNA processing
GO:0001822	2.68491075152945e-08	2.26257799362416	59.7436375501072	96	190	kidney development
GO:0072001	2.75614376790917e-08	2.21631530705775	62.8880395264286	100	200	renal system development
GO:0042775	3.87327565935247e-08	3.52433082706767	24.5263354153072	48	78	mitochondrial ATP synthesis coupled electron transport
GO:0098602	1.46380601528467e-07	1.73480298244706	121.373916286007	169	386	single organism cell adhesion
GO:0001655	1.89072913158323e-07	2.02647060362921	70.4346042696001	107	224	urogenital system development
GO:0019693	1.98345959599348e-07	1.73858641618068	117.600633914422	164	374	ribose phosphate metabolic process
GO:0006163	3.10410109596702e-07	1.74001201053231	113.198471147572	158	360	purine nucleotide metabolic process
GO:0042254	4.16545072801713e-07	1.81652535234994	94.332059289643	135	300	ribosome biogenesis
GO:0009150	4.19660815356359e-07	1.74442904921166	109.425188775986	153	348	purine ribonucleotide metabolic process
GO:0009259	4.72217464414404e-07	1.72247125911018	113.827351542836	158	362	ribonucleotide metabolic process
GO:0016072	4.96439276873916e-07	1.85107802005723	87.0999347441037	126	277	rRNA metabolic process
GO:0022900	5.24748167135182e-07	2.86305329719964	28.9284981821572	52	92	electron transport chain
GO:0001503	5.77582100357719e-07	1.84831691297209	86.4710543488394	125	275	ossification
GO:0022904	9.58700306033009e-07	2.807149307646	28.614057984525	51	91	respiratory electron transport chain
GO:0048598	1.02956384934714e-06	1.66083827353094	123.574997669432	168	393	embryonic morphogenesis
GO:0007229	1.16518661514075e-06	3.4800099950025	19.4952922531929	38	62	integrin-mediated signaling pathway
GO:0051272	1.19332033733107e-06	1.7695864390832	94.9609396849072	134	302	positive regulation of cellular component movement
GO:0030203	1.20562798654794e-06	2.43658769279695	37.7328237158572	63	120	glycosaminoglycan metabolic process
GO:0016337	1.31280528299157e-06	1.71184754521964	106.909667194929	148	340	single organismal cell-cell adhesion
GO:0061615	1.57002754959518e-06	9.85842026825633	6.91768434790715	18	22	glycolytic process through fructose-6-phosphate
GO:0061620	1.57002754959518e-06	9.85842026825633	6.91768434790715	18	22	glycolytic process through glucose-6-phosphate
GO:0006022	1.75011432292722e-06	2.39424940097927	38.0472639134893	63	121	aminoglycan metabolic process
GO:0072521	2.05811639988681e-06	1.64661852166525	120.430595693111	163	383	purine-containing compound metabolic process
GO:0007423	2.13380325646299e-06	1.74520600482139	94.9609396849072	133	302	sensory organ development
GO:0051271	2.245028284557e-06	2.06133576568359	54.7125943879929	84	174	negative regulation of cellular component movement
GO:0072006	2.31155849846151e-06	2.67274447406898	29.2429383797893	51	93	nephron development
GO:2000147	2.66377858246368e-06	1.74654967809454	92.7598583014822	130	295	positive regulation of cell motility
GO:0010634	2.68643136315288e-06	2.68380760846429	28.614057984525	50	91	positive regulation of epithelial cell migration
GO:0007160	3.25541203423653e-06	2.20526793823797	44.0216276685	70	140	cell-matrix adhesion
GO:0030335	3.56263744439647e-06	1.74019113879777	91.5020975109537	128	291	positive regulation of cell migration
GO:0090287	4.11265947749358e-06	2.03390929979276	53.7692737950965	82	171	regulation of cellular response to growth factor stimulus
GO:0006735	4.12076829408297e-06	9.30795589988081	6.60324415027501	17	21	NADH regeneration
GO:0061621	4.12076829408297e-06	9.30795589988081	6.60324415027501	17	21	canonical glycolysis
GO:0061718	4.12076829408297e-06	9.30795589988081	6.60324415027501	17	21	glucose catabolic process to pyruvate
GO:0010595	4.51615743203757e-06	3.29487563679952	18.8664118579286	36	60	positive regulation of endothelial cell migration
GO:0043542	5.0829162443259e-06	2.27556336981824	38.9905845063858	63	124	endothelial cell migration
GO:1904018	5.29683538371833e-06	2.55055826172623	29.8718187750536	51	95	positive regulation of vasculature development
GO:2000146	6.59702231386083e-06	2.02684232078056	51.8826326093036	79	165	negative regulation of cell motility
GO:0050900	6.72212298465955e-06	1.87721880308182	65.7180013051179	96	209	leukocyte migration
GO:0030855	6.90598751103674e-06	1.64368533896265	107.852987787825	146	343	epithelial cell differentiation
GO:1901342	6.94196061774688e-06	2.06773044269254	48.7382306329822	75	155	regulation of vasculature development
GO:0040013	7.45415971337584e-06	1.94023312860805	58.4858767595786	87	186	negative regulation of locomotion
GO:0048332	8.00847578480282e-06	3.58097892847019	15.7220098816072	31	50	mesoderm morphogenesis
GO:0000302	8.12509814094348e-06	1.96968003399026	55.3414747832572	83	176	response to reactive oxygen species
GO:0015980	8.86488946760682e-06	1.83843421302547	68.5479630838072	99	218	energy derivation by oxidation of organic compounds
GO:0010631	1.01652526561959e-05	1.93407141244638	57.2281159690501	85	182	epithelial cell migration
GO:0090132	1.01652526561959e-05	1.93407141244638	57.2281159690501	85	182	epithelium migration
GO:0090130	1.13088981179671e-05	1.91734810840378	58.1714365619465	86	185	tissue migration
GO:0045785	1.15619558611375e-05	1.78542510121457	73.8934464435536	105	235	positive regulation of cell adhesion
GO:0032835	1.17302191150421e-05	3.9480573819486	13.20648830055	27	42	glomerulus development
GO:0040017	1.21977558969405e-05	1.65226300936053	99.3631024517572	135	316	positive regulation of locomotion
GO:0030336	1.23843227676176e-05	2.01674333298821	49.3671110282465	75	157	negative regulation of cell migration
GO:0007178	1.3064146796902e-05	1.81930848675348	68.2335228861751	98	217	transmembrane receptor protein serine/threonine kinase signaling pathway
GO:0001501	1.32108038262955e-05	1.60845113239094	110.682949566514	148	352	skeletal system development
GO:0045765	1.33430996704363e-05	2.08294222030581	44.6505080637643	69	142	regulation of angiogenesis
GO:0006007	1.43485441065771e-05	6.57049180327869	7.54656474317144	18	24	glucose catabolic process
GO:1903053	1.43485441065771e-05	6.57049180327869	7.54656474317144	18	24	regulation of extracellular matrix organization
GO:0045596	1.4829673524487e-05	1.57468163836786	120.430595693111	159	383	negative regulation of cell differentiation
GO:0052547	1.6680908023121e-05	1.73709557374896	78.6100494080358	110	250	regulation of peptidase activity
GO:0030510	1.67886308211195e-05	3.10996306279325	18.2375314626643	34	58	regulation of BMP signaling pathway
GO:0001667	1.80547573471662e-05	1.75788639145432	74.5223268388179	105	237	ameboidal-type cell migration
GO:0010632	1.83269685895403e-05	2.0788536421189	43.3927472732358	67	138	regulation of epithelial cell migration
GO:0030509	1.97088107630512e-05	2.39045388530532	30.1862589726857	50	96	BMP signaling pathway
GO:0045766	2.00468186260489e-05	2.53617326183432	26.4129766011	45	84	positive regulation of angiogenesis
GO:0034330	2.19377061911526e-05	1.87527372262774	58.1714365619465	85	185	cell junction organization
GO:0071772	2.4188672546142e-05	2.33673239012643	31.1295795655822	51	99	response to BMP
GO:0071773	2.4188672546142e-05	2.33673239012643	31.1295795655822	51	99	cellular response to BMP stimulus
GO:0072163	2.49250357399909e-05	2.78172913543228	21.3819334389857	38	68	mesonephric epithelium development
GO:0072164	2.49250357399909e-05	2.78172913543228	21.3819334389857	38	68	mesonephric tubule development
GO:0050673	2.78237561803145e-05	1.73116973273169	75.1512072340822	105	239	epithelial cell proliferation
GO:0016049	2.80433289500545e-05	1.58235970968313	109.425188775986	145	348	cell growth
GO:0006757	2.80812515203408e-05	3.29075680526473	15.7220098816072	30	50	ATP generation from ADP
GO:0061448	3.00355629564237e-05	1.91061203844208	52.8259532022001	78	168	connective tissue development
GO:0045333	3.07123092130312e-05	1.98010028444594	47.1660296448215	71	150	cellular respiration
GO:0001707	3.17345711857516e-05	3.34794447242508	15.0931294863429	29	48	mesoderm formation
GO:0043588	3.28788941837311e-05	2.02134350993213	44.0216276685	67	140	skin development
GO:0072073	3.32596362730062e-05	2.34194004080992	29.8718187750536	49	95	kidney epithelium development
GO:0030900	3.49168744979669e-05	1.7487379352474	70.4346042696001	99	224	forebrain development
GO:0006979	3.53021538527859e-05	1.60317415284998	100.306423044654	134	319	response to oxidative stress
GO:0006721	3.57485327382784e-05	3.41152632453081	14.4642490910786	28	46	terpenoid metabolic process
GO:0085029	3.6145198242539e-05	5.63108367042793	7.86100494080358	18	25	extracellular matrix assembly
GO:0001823	3.87728977591187e-05	2.69162837935871	21.6963736366179	38	69	mesonephros development
GO:0042476	3.87728977591187e-05	2.69162837935871	21.6963736366179	38	69	odontogenesis
GO:0018149	4.23791827376495e-05	13.124665278191	4.40216276685	12	14	peptide cross-linking
GO:0001657	4.50959660506761e-05	2.70771382893685	21.0674932413536	37	67	ureteric bud development
GO:0090288	4.73870926557254e-05	2.29179788514223	30.1862589726857	49	96	negative regulation of cellular response to growth factor stimulus
GO:0006754	4.98783551352349e-05	3.65342493030665	12.5776079052857	25	40	ATP biosynthetic process
GO:0060688	4.98783551352349e-05	3.65342493030665	12.5776079052857	25	40	regulation of morphogenesis of a branching structure
GO:0010721	4.98852644507414e-05	1.86856238041829	53.4548335974643	78	170	negative regulation of cell development
GO:1903510	5.36515460332044e-05	2.35078742634261	27.9851775892607	46	89	mucopolysaccharide metabolic process
GO:0006096	5.4495199590515e-05	3.18011363636364	15.407569683975	29	49	glycolytic process
GO:0071230	5.96466709413432e-05	2.92527187468822	17.6086510674	32	56	cellular response to amino acid stimulus
GO:0001523	6.06058901690981e-05	3.87699196326062	11.3198471147572	23	36	retinoid metabolic process
GO:0022617	6.09202271126805e-05	2.74340922708208	19.809732450825	35	63	extracellular matrix disassembly
GO:0052548	6.10294587048197e-05	1.70197978685679	72.9501258506572	101	232	regulation of endopeptidase activity
GO:0001558	6.16151131759235e-05	1.6394087011624	84.8988533606787	115	270	regulation of cell growth
GO:0070126	6.29311368821328e-05	2.3540521978022	27.3562971939965	45	87	mitochondrial translational termination
GO:0010594	6.52632695522926e-05	2.29520277944812	28.9284981821572	47	92	regulation of endothelial cell migration
GO:0002040	6.87502814490444e-05	2.95658678739625	16.9797706721357	31	54	sprouting angiogenesis
GO:0001649	7.17214374860112e-05	1.87363638580831	50.6248718187751	74	161	osteoblast differentiation
GO:0006734	8.01546152022908e-05	4.62316968130922	8.80432553370001	19	28	NADH metabolic process
GO:0046651	8.18310650126162e-05	1.98054380664653	41.820546285075	63	133	lymphocyte proliferation
GO:0014812	8.21189131993216e-05	2.7847075080608	18.5519716602964	33	59	muscle cell migration
GO:0010466	8.7466605895053e-05	2.02790245926373	38.6761443087536	59	123	negative regulation of peptidase activity
GO:0016101	8.97739502726363e-05	3.42461917562724	12.8920481029179	25	41	diterpenoid metabolic process
GO:0090092	9.81032350561691e-05	1.91528586356173	45.2793884590286	67	144	regulation of transmembrane receptor protein serine/threonine kinase signaling pathway
GO:1902600	0.000101607627993647	2.36496316652426	25.4696560082036	42	81	hydrogen ion transmembrane transport
GO:0060326	0.00010290590457472	1.9330697081604	43.7071874708679	65	139	cell chemotaxis
GO:0070125	0.000105565036328085	2.30104850591483	27.0418569963643	44	86	mitochondrial translational elongation
GO:0032943	0.00010759265081482	1.95238074975533	42.1349864827072	63	134	mononuclear cell proliferation
GO:0042542	0.000108991345709377	2.11672075568492	33.3306609490072	52	106	response to hydrogen peroxide
GO:0009612	0.000114577039214743	1.91120907803224	44.6505080637643	66	142	response to mechanical stimulus
GO:0070661	0.000114577039214743	1.91120907803224	44.6505080637643	66	142	leukocyte proliferation
GO:0043583	0.000120109756433052	2.02169345110705	37.418383518225	57	119	ear development
GO:0022407	0.0001243417377025	1.68051498902887	69.8057238743358	96	222	regulation of cell-cell adhesion
GO:0019674	0.00012784414521442	2.86035713821223	16.6653304745036	30	53	NAD metabolic process
GO:0061061	0.000132292717919866	1.48225215488837	123.889437867064	158	394	muscle structure development
GO:0010810	0.000133809219071301	1.90703345425232	44.0216276685	65	140	regulation of cell-substrate adhesion
GO:0043299	0.000143720213691	1.50596162684492	112.569590752307	145	358	leukocyte degranulation
GO:0044706	0.00014716446750749	1.94455384022964	40.8772256921786	61	130	multi-multicellular organism process
GO:0042273	0.000148861777451558	2.69951419427624	18.2375314626643	32	58	ribosomal large subunit biogenesis
GO:0009913	0.00015128144491937	2.15215589995397	30.5006991703179	48	97	epidermal cell differentiation
GO:0048839	0.00015128144491937	2.15215589995397	30.5006991703179	48	97	inner ear development
GO:0097435	0.000157069594560482	1.47274736833883	125.147198657593	159	398	supramolecular fiber organization
GO:0001817	0.000159608311346691	1.48182125153639	120.745035890743	154	384	regulation of cytokine production
GO:0002283	0.000173105681897272	1.51845298833251	105.023026009136	136	334	neutrophil activation involved in immune response
GO:0043312	0.000173105681897272	1.51845298833251	105.023026009136	136	334	neutrophil degranulation
GO:0018126	0.000174576117396151	7.109375	5.34548335974643	13	17	protein hydroxylation
GO:0042776	0.000188149174392807	6.12598987793986	5.97436375501072	14	19	mitochondrial ATP synthesis coupled proton transport
GO:0018146	0.00019162575207604	5.00242563513341	7.23212454553929	16	23	keratan sulfate biosynthetic process
GO:0002062	0.000192711474041271	2.38271150139216	22.9541344271465	38	73	chondrocyte differentiation
GO:0050679	0.000199043214481488	2.04056437389771	33.9595413442715	52	108	positive regulation of epithelial cell proliferation
GO:0010951	0.000210283788455817	1.95797836248492	38.0472639134893	57	121	negative regulation of endopeptidase activity
GO:0042098	0.000243091471040775	2.10668572901199	30.1862589726857	47	96	T cell proliferation
GO:2000027	0.000247996209546224	1.69756848655931	60.6869581430036	84	193	regulation of organ morphogenesis
GO:0021537	0.000271108789527848	1.7910426743834	49.0526708306143	70	156	telencephalon development
GO:0014909	0.000272709254588921	2.78972686506319	15.7220098816072	28	50	smooth muscle cell migration
GO:0061035	0.000272709254588921	2.78972686506319	15.7220098816072	28	50	regulation of cartilage development
GO:0019362	0.000273838376898947	2.03408343643071	32.7017805537429	50	104	pyridine nucleotide metabolic process
GO:0046496	0.000273838376898947	2.03408343643071	32.7017805537429	50	104	nicotinamide nucleotide metabolic process
GO:0050670	0.000273838376898947	2.03408343643071	32.7017805537429	50	104	regulation of lymphocyte proliferation
GO:0034329	0.000290136159077955	1.80240963855422	47.4804698424536	68	151	cell junction assembly
GO:0051216	0.000290416413545505	1.88452416885861	40.8772256921786	60	130	cartilage development
GO:0002275	0.000302994372721188	1.47039095983539	114.141791740468	145	363	myeloid cell activation involved in immune response
GO:0046031	0.000311289537113632	2.63081064911756	17.2942108697679	30	55	ADP metabolic process
GO:1901201	0.000316074596906098	10.9307166220636	3.77328237158572	10	12	regulation of extracellular matrix assembly
GO:0042255	0.000316758326935397	2.81773546238579	15.0931294863429	27	48	ribosome assembly
GO:0032990	0.000318727819099319	1.45218057739983	121.373916286007	153	386	cell part morphogenesis
GO:0006414	0.000320340707503883	1.86276335212024	41.820546285075	61	133	translational elongation
GO:0032543	0.000321879040466021	1.92304793488092	37.7328237158572	56	120	mitochondrial translation
GO:0044723	0.000353678597647518	1.49937698747485	100.306423044654	129	319	single-organism carbohydrate metabolic process
GO:0050678	0.00036207382767624	1.65200852099817	63.8313601193251	87	203	regulation of epithelial cell proliferation
GO:0032944	0.0003649899535285	1.99682652586655	33.016220751375	50	105	regulation of mononuclear cell proliferation
GO:0042119	0.000371128208901278	1.48001783564725	106.595226997297	136	339	neutrophil activation
GO:0002683	0.000375759139445455	1.59291520450887	74.2078866411858	99	236	negative regulation of immune system process
GO:0009185	0.000382851194565394	2.32262158684271	22.01081383425	36	70	ribonucleoside diphosphate metabolic process
GO:0006122	0.000387980773284802	8.01715248859806	4.40216276685	11	14	mitochondrial electron transport, ubiquinol to cytochrome c
GO:0060537	0.000392809650936451	1.58589901680855	75.1512072340822	100	239	muscle tissue development
GO:0006090	0.000393191387588624	2.25330037683861	23.5830148224107	38	75	pyruvate metabolic process
GO:0007492	0.000401389070917733	2.51719972515903	18.2375314626643	31	58	endoderm development
GO:0002444	0.000412713124920332	1.45349067691801	115.713992728629	146	368	myeloid leukocyte mediated immunity
GO:0007507	0.000412713124920332	1.45349067691801	115.713992728629	146	368	heart development
GO:0048858	0.000412713124920332	1.45349067691801	115.713992728629	146	368	cell projection morphogenesis
GO:0072012	0.000429943555508226	6.56054745611425	5.03104316211429	12	16	glomerulus vasculature development
GO:0030206	0.00044540500420477	5.10429691376402	6.28880395264286	14	20	chondroitin sulfate biosynthetic process
GO:0035767	0.00044540500420477	5.10429691376402	6.28880395264286	14	20	endothelial cell chemotaxis
GO:0090189	0.000447049120410335	5.68672619047619	5.65992355737858	13	18	regulation of branching involved in ureteric bud morphogenesis
GO:0001763	0.000448091545290736	1.81736836806604	43.0783070756036	62	137	morphogenesis of a branching structure
GO:0033108	0.000467839187543743	2.14222831989939	26.0985364034679	41	83	mitochondrial respiratory chain complex assembly
GO:0042129	0.00046800230667329	2.19406118776245	24.5263354153072	39	78	regulation of T cell proliferation
GO:0010257	0.000470478100210036	2.52928047124876	17.6086510674	30	56	NADH dehydrogenase complex assembly
GO:0032981	0.000470478100210036	2.52928047124876	17.6086510674	30	56	mitochondrial respiratory chain complex I assembly
GO:0097031	0.000470478100210036	2.52928047124876	17.6086510674	30	56	mitochondrial respiratory chain complex I biogenesis
GO:0009611	0.000480701833970095	1.43311664385725	122.317236878904	153	389	response to wounding
GO:0014910	0.000493602321117701	2.92067283766298	13.20648830055	24	42	regulation of smooth muscle cell migration
GO:0002446	0.000509118278434822	1.46172438090802	108.167427985457	137	344	neutrophil mediated immunity
GO:0048762	0.000521573012517036	1.81192061626844	42.4494266803393	61	135	mesenchymal cell differentiation
GO:0071229	0.000521573012517036	1.81192061626844	42.4494266803393	61	135	cellular response to acid chemical
GO:0071559	0.000525387815388309	1.70851063829787	52.5115130045679	73	167	response to transforming growth factor beta
GO:0072524	0.000540418462933283	1.93120056467853	34.2739815419036	51	109	pyridine-containing compound metabolic process
GO:0007044	0.000543964170580615	2.25595273770281	22.3252540318822	36	71	cell-substrate junction assembly
GO:0030216	0.000543964170580615	2.25595273770281	22.3252540318822	36	71	keratinocyte differentiation
GO:0050865	0.000545450138865236	1.51965808768517	87.0999347441037	113	277	regulation of cell activation
GO:0098655	0.000549456257082715	1.42686925072726	122.631677076536	153	390	cation transmembrane transport
GO:0007498	0.000550495897789212	2.19370314842579	23.8974550200429	38	76	mesoderm development
GO:0022409	0.000556495576195013	1.82621316310658	40.8772256921786	59	130	positive regulation of cell-cell adhesion
GO:0060485	0.000568343530269438	1.71615271463848	50.9393120164072	71	162	mesenchyme development
GO:0007565	0.000570507905531673	1.88292514957173	36.7895031229608	54	117	female pregnancy
GO:0048008	0.000570885105732362	2.96314310798946	12.5776079052857	23	40	platelet-derived growth factor receptor signaling pathway
GO:1903035	0.000570885105732362	2.96314310798946	12.5776079052857	23	40	negative regulation of response to wounding
GO:0050768	0.000572442542928959	1.76431621060803	45.9082688542929	65	146	negative regulation of neurogenesis
GO:0036230	0.000572930421543352	1.45785232040934	107.538547590193	136	342	granulocyte activation
GO:0008544	0.000607237907113739	1.70294436680967	51.8826326093036	72	165	epidermis development
GO:0071560	0.000607237907113739	1.70294436680967	51.8826326093036	72	165	cellular response to transforming growth factor beta stimulus
GO:0060349	0.000622464595237664	2.33396754877342	20.1241726484572	33	64	bone morphogenesis
GO:0048738	0.000648221702791262	1.82060762766645	40.2483452969143	58	128	cardiac muscle tissue development
GO:0001101	0.000671828869857739	1.58295870161536	69.1768434790715	92	220	response to acid chemical
GO:0061564	0.000700861624073876	1.49606335970927	90.2443367204251	116	287	axon development
GO:0070663	0.000703642704477465	1.89820814498107	34.5884217395358	51	110	regulation of leukocyte proliferation
GO:2001233	0.000704810483558908	1.46729280983764	99.9919828470215	127	318	regulation of apoptotic signaling pathway
GO:0007159	0.000725584226637447	1.62585374800507	60.6869581430036	82	193	leukocyte cell-cell adhesion
GO:0014706	0.00073143302743421	1.56844751263781	71.0634846648644	94	226	striated muscle tissue development
GO:0090183	0.000759855196140002	3.06521479713604	11.3198471147572	21	36	regulation of kidney development
GO:2001242	0.000766764460167296	1.78167905303432	42.1349864827072	60	134	regulation of intrinsic apoptotic signaling pathway
GO:0001818	0.000768218883483845	1.72728843578556	47.1660296448215	66	150	negative regulation of cytokine production
GO:0001654	0.000768425074596407	1.59605903834449	65.0891209098536	87	207	eye development
GO:0001837	0.000775644386106051	1.94662408241528	31.4440197632143	47	100	epithelial to mesenchymal transition
GO:0006818	0.000778457039424132	1.87202156174567	35.5317423324322	52	113	hydrogen transport
GO:0002694	0.000790825572364515	1.52235795271533	80.8111307914608	105	257	regulation of leukocyte activation
GO:0060348	0.0008293961818954	1.76375381388253	43.0783070756036	61	137	bone development
GO:0034470	0.000829580709307283	1.41775882093363	118.229514309686	147	376	ncRNA processing
GO:0060039	0.000845979577358623	9.83472057074911	3.45884217395358	9	11	pericardium development
GO:0043534	0.000861652737554915	2.34296002806496	18.8664118579286	31	60	blood vessel endothelial cell migration
GO:0006415	0.000866435056491186	1.9158004101162	32.3873403561107	48	103	translational termination
GO:0015985	0.000878639121794933	4.10177188802859	7.23212454553929	15	23	energy coupled proton transport, down electrochemical gradient
GO:0015986	0.000878639121794933	4.10177188802859	7.23212454553929	15	23	ATP synthesis coupled proton transport
GO:0040019	0.000878639121794933	4.10177188802859	7.23212454553929	15	23	positive regulation of embryonic development
GO:0090101	0.0008838297574704	2.08646319516584	25.1552158105715	39	80	negative regulation of transmembrane receptor protein serine/threonine kinase signaling pathway
GO:0015992	0.000909255232541148	1.86631547260686	34.9028619371679	51	111	proton transport
GO:0051604	0.000915260861982368	1.66663371546102	52.5115130045679	72	167	protein maturation
GO:0001706	0.000916250541512257	2.79814262023217	12.8920481029179	23	41	endoderm formation
GO:0048812	0.000925265975360517	1.42716342350894	111.311829961779	139	354	neuron projection morphogenesis
GO:0043410	0.00093400878480855	1.46623548653069	95.2753798825394	121	303	positive regulation of MAPK cascade
GO:0002063	0.000949832238045998	4.37451622506698	6.60324415027501	14	21	chondrocyte development
GO:0002064	0.000955970907673623	1.78867826986042	39.9339050992822	57	127	epithelial cell development
GO:0001666	0.000957771038622257	1.50694432102057	82.0688915819894	106	261	response to hypoxia
GO:0050920	0.000961940280091473	1.88714189203454	33.3306609490072	49	106	regulation of chemotaxis
GO:0048012	0.000981534365172008	7.28615323619784	4.08772256921786	10	13	hepatocyte growth factor receptor signaling pathway
GO:1905331	0.000981534365172008	7.28615323619784	4.08772256921786	10	13	negative regulation of morphogenesis of an epithelium
GO:2001026	0.000981534365172008	7.28615323619784	4.08772256921786	10	13	regulation of endothelial cell chemotaxis
GO:0045861	0.000991519933067541	1.62857659634055	56.9136757714179	77	181	negative regulation of proteolysis
GO:0030514	0.00100235883903241	3.19891289390395	10.0620863242286	19	32	negative regulation of BMP signaling pathway
GO:0048713	0.00100799900344831	4.73829365079365	5.97436375501072	13	19	regulation of oligodendrocyte differentiation
GO:0061037	0.00100799900344831	4.73829365079365	5.97436375501072	13	19	negative regulation of cartilage development
GO:0061217	0.00100799900344831	4.73829365079365	5.97436375501072	13	19	regulation of mesonephros development
GO:0048705	0.00101516788175681	1.69280861686519	48.42379043535	67	154	skeletal system morphogenesis
GO:0071243	0.00104012513558372	6.01204640095181	4.71660296448215	11	15	cellular response to arsenic-containing substance
GO:1903055	0.00104012513558372	6.01204640095181	4.71660296448215	11	15	positive regulation of extracellular matrix organization
GO:0045880	0.00104282540697721	5.2477238916989	5.34548335974643	12	17	positive regulation of smoothened signaling pathway
GO:0048846	0.00104282540697721	5.2477238916989	5.34548335974643	12	17	axon extension involved in axon guidance
GO:1902284	0.00104282540697721	5.2477238916989	5.34548335974643	12	17	neuron projection extension involved in neuron projection guidance
GO:0006081	0.00105645428042448	2.19227313566936	21.3819334389857	34	68	cellular aldehyde metabolic process
GO:0009135	0.00105645428042448	2.19227313566936	21.3819334389857	34	68	purine nucleoside diphosphate metabolic process
GO:0009179	0.00105645428042448	2.19227313566936	21.3819334389857	34	68	purine ribonucleoside diphosphate metabolic process
GO:0007411	0.00111769263529395	1.75145574059274	41.820546285075	59	133	axon guidance
GO:0097485	0.00111769263529395	1.75145574059274	41.820546285075	59	133	neuron projection guidance
GO:0007409	0.00111885971335849	1.49707643647038	82.3833317796215	106	262	axonogenesis
GO:0048754	0.00112468368063479	1.88133190118153	32.7017805537429	48	104	branching morphogenesis of an epithelial tube
GO:0071695	0.00114597202351601	3.28256333830104	9.43320592896429	18	30	anatomical structure maturation
GO:0045216	0.00114712559577793	1.66680081419791	50.3104316211429	69	160	cell-cell junction organization
GO:1905330	0.00117272448120465	1.68665480552176	47.7949100400858	66	152	regulation of morphogenesis of an epithelium
GO:0006733	0.00119172299743182	1.79659809909885	37.7328237158572	54	120	oxidoreduction coenzyme metabolic process
GO:0061138	0.00120303717074818	1.76324351416096	40.2483452969143	57	128	morphogenesis of a branching epithelium
GO:0072593	0.00121528000655226	1.65463784959258	51.2537522140393	70	163	reactive oxygen species metabolic process
GO:0006120	0.00121888380246407	2.62788892206629	13.8353686958143	24	44	mitochondrial electron transport, NADH to ubiquinone
GO:0060675	0.00121888380246407	2.62788892206629	13.8353686958143	24	44	ureteric bud morphogenesis
GO:0006165	0.0012300765680889	2.26455216437263	19.1808520555607	31	61	nucleoside diphosphate phosphorylation
GO:0048708	0.00124027923135659	2.8732473150358	11.6342873123893	21	37	astrocyte differentiation
GO:0030308	0.00127479163157628	1.81209522853606	36.1606227276965	52	115	negative regulation of cell growth
GO:0048667	0.00129165849203722	1.42976751823235	103.136384823343	129	328	cell morphogenesis involved in neuron differentiation
GO:0021953	0.001305141757907	1.96027006138339	27.9851775892607	42	89	central nervous system neuron differentiation
GO:0051961	0.0013224572631257	1.66062195326946	49.6815512258786	68	158	negative regulation of nervous system development
GO:0061053	0.00133093938831972	2.47601356178797	15.407569683975	26	49	somite development
GO:0001935	0.00135777550764507	1.99383574721108	26.4129766011	40	84	endothelial cell proliferation
GO:0043010	0.00137341842969108	1.60693870884954	56.5992355737858	76	180	camera-type eye development
GO:0036293	0.00137951774772989	1.47783093795478	84.5844131630465	108	269	response to decreased oxygen levels
GO:1903039	0.00138716219786115	1.79016218721038	37.1039433205929	53	118	positive regulation of leukocyte cell-cell adhesion
GO:0002009	0.00140340228535528	1.39021870361207	120.430595693111	148	383	morphogenesis of an epithelium
GO:0001938	0.0014061570036222	2.35925031620099	16.9797706721357	28	54	positive regulation of endothelial cell proliferation
GO:0006027	0.00142787733462147	2.65051060487039	13.20648830055	23	42	glycosaminoglycan catabolic process
GO:0072009	0.00143872749304279	2.07699951106415	23.2685746247786	36	74	nephron epithelium development
GO:0010463	0.001440666855417	2.91838154886172	11.005406917125	20	35	mesenchymal cell proliferation
GO:0032945	0.001440666855417	2.91838154886172	11.005406917125	20	35	negative regulation of mononuclear cell proliferation
GO:0050672	0.001440666855417	2.91838154886172	11.005406917125	20	35	negative regulation of lymphocyte proliferation
GO:0072132	0.001440666855417	2.91838154886172	11.005406917125	20	35	mesenchyme morphogenesis
GO:0003014	0.00144944469093603	2.26670242503636	18.5519716602964	30	59	renal system process
GO:0060840	0.00144944469093603	2.26670242503636	18.5519716602964	30	59	artery development
GO:0050777	0.00146097268039551	2.12934582638087	21.6963736366179	34	69	negative regulation of immune response
GO:0090596	0.00147009531264952	1.68792277650873	45.5938286566608	63	145	sensory organ morphogenesis
GO:0051346	0.00147844722536247	1.51541678825017	73.2645660482894	95	233	negative regulation of hydrolase activity
GO:0090184	0.00147845357257671	3.50026809651475	8.17544513843572	16	26	positive regulation of kidney development
GO:0035051	0.0015310988598516	1.9548776032152	27.3562971939965	41	87	cardiocyte differentiation
GO:0060411	0.00156510566704798	2.48859563375692	14.7786892887107	25	47	cardiac septum morphogenesis
GO:1903037	0.00157473723294485	1.60092612763252	55.9703551785215	75	178	regulation of leukocyte cell-cell adhesion
GO:0022612	0.00159465226667356	1.98887431815962	25.7840962058357	39	82	gland morphogenesis
GO:0045165	0.0016143930121914	1.78353658536585	36.4750629253286	52	116	cell fate commitment
GO:0060325	0.00166445131255773	3.64552312884654	7.54656474317144	15	24	face morphogenesis
GO:0045685	0.00167107778834512	2.97001448164239	10.3765265218607	19	33	regulation of glial cell differentiation
GO:0061045	0.00167107778834512	2.97001448164239	10.3765265218607	19	33	negative regulation of wound healing
GO:0001658	0.00167232360533838	2.67568553333996	12.5776079052857	22	40	branching involved in ureteric bud morphogenesis
GO:0006954	0.00168039596587679	1.40178254354586	110.05406917125	136	350	inflammatory response
GO:0048771	0.00171313720557366	1.91916841789252	28.2996177868929	42	90	tissue remodeling
GO:0030282	0.00172091208636491	2.12715744980627	21.0674932413536	33	67	bone mineralization
GO:0046939	0.00172091208636491	2.12715744980627	21.0674932413536	33	67	nucleotide phosphorylation
GO:0006029	0.00172788541569235	2.19120287253142	19.4952922531929	31	62	proteoglycan metabolic process
GO:0007517	0.00173240111803977	1.50430601217623	73.5790062459215	95	234	muscle organ development
GO:0006986	0.00175571980894474	1.64786815845177	48.42379043535	66	154	response to unfolded protein
GO:0070482	0.00176815436743744	1.4513916698234	88.6721357322644	112	282	response to oxygen levels
GO:0032102	0.00180435994316628	1.66735704145889	45.9082688542929	63	146	negative regulation of response to external stimulus
GO:0046365	0.00184079843110291	2.50241010109628	14.1498088934464	24	45	monosaccharide catabolic process
GO:0072171	0.00184079843110291	2.50241010109628	14.1498088934464	24	45	mesonephric tubule morphogenesis
GO:0000470	0.00185851153736019	3.82718070854421	6.91768434790715	14	22	maturation of LSU-rRNA
GO:0003206	0.00187315143645145	1.98369386735204	25.1552158105715	38	80	cardiac chamber morphogenesis
GO:0045665	0.00187853058000863	1.77671225022218	35.8461825300643	51	114	negative regulation of neuron differentiation
GO:0034332	0.00190332333819367	1.88631831831832	29.2429383797893	43	93	adherens junction organization
GO:0050866	0.00190332333819367	1.88631831831832	29.2429383797893	43	93	negative regulation of cell activation
GO:0050877	0.00193571840496377	1.37894981412639	118.543954507318	145	377	neurological system process
GO:0070664	0.00195803638815797	2.70386424259441	11.9487275100214	21	38	negative regulation of leukocyte proliferation
GO:0003205	0.00201581974903404	1.79204773365423	34.2739815419036	49	109	cardiac chamber development
GO:0016485	0.00208161309677696	1.660628650986	45.2793884590286	62	144	protein processing
GO:0005975	0.0021268992743296	1.36353149933238	125.147198657593	152	398	carbohydrate metabolic process
GO:0006026	0.00216543871109855	2.51764179104478	13.5209284981822	23	43	aminoglycan catabolic process
GO:0046649	0.00219364709762343	1.38583141493065	111.626270159411	137	355	lymphocyte activation
GO:0007263	0.0022266672967903	8.73937592867756	3.14440197632143	8	10	nitric oxide mediated signal transduction
GO:0010002	0.0022266672967903	8.73937592867756	3.14440197632143	8	10	cardioblast differentiation
GO:1905314	0.0022266672967903	8.73937592867756	3.14440197632143	8	10	semi-lunar valve development
GO:2001028	0.0022266672967903	8.73937592867756	3.14440197632143	8	10	positive regulation of endothelial cell chemotaxis
GO:0061437	0.00223437798011094	4.37250818208866	5.65992355737858	12	18	renal system vasculature development
GO:0061440	0.00223437798011094	4.37250818208866	5.65992355737858	12	18	kidney vasculature development
GO:0071711	0.00223437798011094	4.37250818208866	5.65992355737858	12	18	basement membrane organization
GO:0019320	0.00229168142951326	2.73560990158067	11.3198471147572	20	36	hexose catabolic process
GO:0050918	0.00229168142951326	2.73560990158067	11.3198471147572	20	36	positive chemotaxis
GO:0009206	0.00230134796520585	2.38007116513428	15.0931294863429	25	48	purine ribonucleoside triphosphate biosynthetic process
GO:0030279	0.00230134796520585	2.38007116513428	15.0931294863429	25	48	negative regulation of ossification
GO:0032526	0.00234740087482305	2.06609923011121	21.3819334389857	33	68	response to retinoic acid
GO:0002576	0.00235298062890929	1.90662544515321	27.0418569963643	40	86	platelet degranulation
GO:0043200	0.00235298062890929	1.90662544515321	27.0418569963643	40	86	response to amino acid
GO:0002701	0.00238252461174982	4.80898274836407	5.03104316211429	11	16	negative regulation of production of molecular mediator of immune response
GO:0010640	0.00238252461174982	4.80898274836407	5.03104316211429	11	16	regulation of platelet-derived growth factor receptor signaling pathway
GO:0010714	0.00238252461174982	4.80898274836407	5.03104316211429	11	16	positive regulation of collagen metabolic process
GO:0032967	0.00238252461174982	4.80898274836407	5.03104316211429	11	16	positive regulation of collagen biosynthetic process
GO:0036314	0.00238252461174982	4.80898274836407	5.03104316211429	11	16	response to sterol
GO:0044253	0.00238252461174982	4.80898274836407	5.03104316211429	11	16	positive regulation of multicellular organismal metabolic process
GO:0002719	0.00243569451871621	6.55558858501784	3.77328237158572	9	12	negative regulation of cytokine production involved in immune response
GO:0031639	0.00243569451871621	6.55558858501784	3.77328237158572	9	12	plasminogen activation
GO:0045686	0.00243569451871621	6.55558858501784	3.77328237158572	9	12	negative regulation of glial cell differentiation
GO:0090153	0.00243569451871621	6.55558858501784	3.77328237158572	9	12	regulation of sphingolipid biosynthetic process
GO:1905038	0.00243569451871621	6.55558858501784	3.77328237158572	9	12	regulation of membrane lipid metabolic process
GO:2000303	0.00243569451871621	6.55558858501784	3.77328237158572	9	12	regulation of ceramide biosynthetic process
GO:0000028	0.00246541834489001	5.46387154326494	4.40216276685	10	14	ribosomal small subunit assembly
GO:0003299	0.00246541834489001	5.46387154326494	4.40216276685	10	14	muscle hypertrophy in response to stress
GO:0006123	0.00246541834489001	5.46387154326494	4.40216276685	10	14	mitochondrial electron transport, cytochrome c to oxygen
GO:0014887	0.00246541834489001	5.46387154326494	4.40216276685	10	14	cardiac muscle adaptation
GO:0014898	0.00246541834489001	5.46387154326494	4.40216276685	10	14	cardiac muscle hypertrophy in response to stress
GO:0060393	0.00254777662661072	2.53451444187909	12.8920481029179	22	41	regulation of pathway-restricted SMAD protein phosphorylation
GO:0030865	0.00257637115513955	3.18162861862594	8.48988533606787	16	27	cortical cytoskeleton organization
GO:0046685	0.00257637115513955	3.18162861862594	8.48988533606787	16	27	response to arsenic-containing substance
GO:2000826	0.00257637115513955	3.18162861862594	8.48988533606787	16	27	regulation of heart morphogenesis
GO:0050863	0.00259197479782809	1.58553142878545	52.5115130045679	70	167	regulation of T cell activation
GO:0045599	0.00268084715373708	2.77163585768237	10.6909667194929	19	34	negative regulation of fat cell differentiation
GO:0060562	0.00268431549705298	1.49428410707478	69.1768434790715	89	220	epithelial tube morphogenesis
GO:0001936	0.00268509573262145	2.01369563633715	22.3252540318822	34	71	regulation of endothelial cell proliferation
GO:0051146	0.00270806013860743	1.59970672558458	49.9959914235108	67	159	striated muscle cell differentiation
GO:0002181	0.00271407079553663	2.38833844566899	14.4642490910786	24	46	cytoplasmic translation
GO:0070988	0.00271407079553663	2.38833844566899	14.4642490910786	24	46	demethylation
GO:0051249	0.00276627491902398	1.4883920126237	70.1201640719679	90	223	regulation of lymphocyte activation
GO:0034248	0.00280725443512949	1.3867567892695	105.023026009136	129	334	regulation of cellular amide metabolic process
GO:0010717	0.00281835929873156	2.11988459274555	19.1808520555607	30	61	regulation of epithelial to mesenchymal transition
GO:0007162	0.00281928275018597	1.61554520412807	47.4804698424536	64	151	negative regulation of cell adhesion
GO:0045926	0.00281928275018597	1.61554520412807	47.4804698424536	64	151	negative regulation of growth
GO:1903845	0.00283544734650679	2.19013452914798	17.6086510674	28	56	negative regulation of cellular response to transforming growth factor beta stimulus
GO:0030278	0.00284446751504883	1.66828709288299	41.5061060874429	57	132	regulation of ossification
GO:0044708	0.00285920837184118	1.50088129765647	66.6613218980144	86	212	single-organism behavior
GO:0030260	0.00287123860998267	1.84189732812969	28.9284981821572	42	92	entry into host cell
GO:0044409	0.00287123860998267	1.84189732812969	28.9284981821572	42	92	entry into host
GO:0051806	0.00287123860998267	1.84189732812969	28.9284981821572	42	92	entry into cell of other organism involved in symbiotic interaction
GO:0051828	0.00287123860998267	1.84189732812969	28.9284981821572	42	92	entry into other organism involved in symbiotic interaction
GO:0031214	0.0029031610453954	1.9309124129268	24.8407756129393	37	79	biomineral tissue development
GO:0010001	0.00294436342623009	1.72157180567777	36.4750629253286	51	116	glial cell differentiation
GO:0002762	0.00295869566449331	3.28052412150089	7.86100494080358	15	25	negative regulation of myeloid leukocyte differentiation
GO:0014911	0.00295869566449331	3.28052412150089	7.86100494080358	15	25	positive regulation of smooth muscle cell migration
GO:0034113	0.00295869566449331	3.28052412150089	7.86100494080358	15	25	heterotypic cell-cell adhesion
GO:0003279	0.00303912449759666	1.96666973928807	23.2685746247786	35	74	cardiac septum development
GO:0048675	0.00303912449759666	1.96666973928807	23.2685746247786	35	74	axon extension
GO:1901861	0.00305245447491581	1.86580360163676	27.3562971939965	40	87	regulation of muscle tissue development
GO:0060395	0.0031340873525643	2.81285927187567	10.0620863242286	18	32	SMAD protein signal transduction
GO:0061572	0.00314263268426341	1.81327096327096	29.8718187750536	43	95	actin filament bundle organization
GO:0042493	0.00318668675193118	1.44317784904582	80.1822503961965	101	255	response to drug
GO:0071417	0.00319029884876101	1.36411308488297	113.512911345204	138	361	cellular response to organonitrogen compound
GO:0035966	0.0032316976312177	1.55976377952756	53.7692737950965	71	171	response to topologically incorrect protein
GO:0002695	0.00323265459891852	1.89300804143383	25.7840962058357	38	82	negative regulation of leukocyte activation
GO:0009145	0.00331219023279559	2.28059040223019	15.407569683975	25	49	purine nucleoside triphosphate biosynthetic process
GO:1904888	0.00331219023279559	2.28059040223019	15.407569683975	25	49	cranial skeletal system development
GO:0098662	0.00336004976082797	1.36959155417099	109.110748578354	133	347	inorganic cation transmembrane transport
GO:0043624	0.00336456441338392	1.5507600192455	54.7125943879929	72	174	cellular protein complex disassembly
GO:0017145	0.00338275751712836	3.40147530680427	7.23212454553929	14	23	stem cell division
GO:0035411	0.00338275751712836	3.40147530680427	7.23212454553929	14	23	catenin import into nucleus
GO:0035239	0.00342121814663816	1.44697986577181	77.6667288151394	98	247	tube morphogenesis
GO:0042692	0.00350240679023157	1.44242415661018	78.6100494080358	99	250	muscle cell differentiation
GO:0071407	0.00354801368249111	1.34489611121258	122.002796681272	147	388	cellular response to organic cyclic compound
GO:0042130	0.00366090824993912	2.86047950857248	9.43320592896429	17	30	negative regulation of T cell proliferation
GO:0051017	0.00366834530439712	1.80553446235895	29.2429383797893	42	93	actin filament bundle assembly
GO:0050867	0.00369130904275331	1.55307235234574	53.1403933998322	70	169	positive regulation of cell activation
GO:0014068	0.00377966584779891	2.40746045956431	13.20648830055	22	42	positive regulation of phosphatidylinositol 3-kinase signaling
GO:0048678	0.00377966584779891	2.40746045956431	13.20648830055	22	42	response to axon injury
GO:0000027	0.00384516574353937	3.55275297619048	6.60324415027501	13	21	ribosomal large subunit assembly
GO:0002704	0.00384516574353937	3.55275297619048	6.60324415027501	13	21	negative regulation of leukocyte mediated immunity
GO:0030195	0.00384516574353937	3.55275297619048	6.60324415027501	13	21	negative regulation of blood coagulation
GO:1900047	0.00384516574353937	3.55275297619048	6.60324415027501	13	21	negative regulation of hemostasis
GO:1903034	0.00392311123237779	1.82668266826683	27.6707373916286	40	88	regulation of response to wounding
GO:0001656	0.00392349315745782	2.11432400391732	17.9230912650322	28	57	metanephros development
GO:0097193	0.00393849493884265	1.43713384223919	77.9811690127715	98	248	intrinsic apoptotic signaling pathway
GO:0050870	0.00395995484589167	1.70601016178634	35.2173021348	49	112	positive regulation of T cell activation
GO:0035987	0.00415356125799218	2.59805456171735	11.005406917125	19	35	endodermal cell differentiation
GO:0042339	0.00427165338128046	2.91609572038526	8.80432553370001	16	28	keratan sulfate metabolic process
GO:0060323	0.00427165338128046	2.91609572038526	8.80432553370001	16	28	head morphogenesis
GO:0003209	0.00433674194010401	3.74735410379564	5.97436375501072	12	19	cardiac atrium morphogenesis
GO:0071709	0.00433674194010401	3.74735410379564	5.97436375501072	12	19	membrane assembly
GO:1902742	0.00433674194010401	3.74735410379564	5.97436375501072	12	19	apoptotic process involved in development
GO:0006720	0.00438016640192846	1.9970429823635	20.4386128460893	31	65	isoprenoid metabolic process
GO:1903725	0.00446348304398322	2.41858748900892	12.5776079052857	21	40	regulation of phospholipid metabolic process
GO:0016202	0.00458546449074359	1.81861287317005	27.0418569963643	39	86	regulation of striated muscle tissue development
GO:0045995	0.00458546449074359	1.81861287317005	27.0418569963643	39	86	regulation of embryonic development
GO:0016052	0.00459042257298818	1.69787048265826	34.5884217395358	48	110	carbohydrate catabolic process
GO:0003151	0.00467223599885738	2.18906810035842	15.7220098816072	25	50	outflow tract morphogenesis
GO:0042472	0.00467223599885738	2.18906810035842	15.7220098816072	25	50	inner ear morphogenesis
GO:0072078	0.00467223599885738	2.18906810035842	15.7220098816072	25	50	nephron tubule morphogenesis
GO:0043241	0.0047049897069283	1.47701381313169	64.1458003169572	82	204	protein complex disassembly
GO:0002696	0.00480815199035629	1.53929846998456	51.8826326093036	68	165	positive regulation of leukocyte activation
GO:0050922	0.00483863982049959	4.00694031330557	5.34548335974643	11	17	negative regulation of chemotaxis
GO:0007179	0.00486765311446252	1.61674309379116	41.5061060874429	56	132	transforming growth factor beta receptor signaling pathway
GO:0044262	0.00487275987956179	1.51259005145798	56.2847953761536	73	179	cellular carbohydrate metabolic process
GO:0034446	0.00493975893549442	1.94698859290299	21.3819334389857	32	68	substrate adhesion-dependent cell spreading
GO:0010712	0.00497720760801598	2.98188857003628	8.17544513843572	15	26	regulation of collagen metabolic process
GO:0032964	0.00497720760801598	2.98188857003628	8.17544513843572	15	26	collagen biosynthetic process
GO:1903727	0.00497720760801598	2.98188857003628	8.17544513843572	15	26	positive regulation of phospholipid metabolic process
GO:0031960	0.00498010675722494	1.70953625447673	33.016220751375	46	105	response to corticosteroid
GO:0061326	0.00515933955649438	1.99086286133848	19.809732450825	30	63	renal tubule development
GO:0042100	0.00527372386304224	2.4309904894456	11.9487275100214	20	38	B cell proliferation
GO:0002089	0.00531600476350259	4.3705025275052	4.71660296448215	10	15	lens morphogenesis in camera-type eye
GO:0032331	0.00531600476350259	4.3705025275052	4.71660296448215	10	15	negative regulation of chondrocyte differentiation
GO:0048103	0.00531600476350259	4.3705025275052	4.71660296448215	10	15	somatic stem cell division
GO:0060037	0.00531600476350259	4.3705025275052	4.71660296448215	10	15	pharyngeal system development
GO:0070723	0.00531600476350259	4.3705025275052	4.71660296448215	10	15	response to cholesterol
GO:0090190	0.00531600476350259	4.3705025275052	4.71660296448215	10	15	positive regulation of branching involved in ureteric bud morphogenesis
GO:0051251	0.00534813396700144	1.56411404687267	46.8515894471893	62	149	positive regulation of lymphocyte activation
GO:0061333	0.00547212708520588	2.10804590069604	16.6653304745036	26	53	renal tubule morphogenesis
GO:0072028	0.00547212708520588	2.10804590069604	16.6653304745036	26	53	nephron morphogenesis
GO:0055007	0.00551633124881971	1.90220611408761	22.3252540318822	33	71	cardiac muscle cell differentiation
GO:0009798	0.0055246338940176	2.18871304867125	15.0931294863429	24	48	axis specification
GO:0008202	0.005685426032479	1.52338139491803	52.1970728069358	68	166	steroid metabolic process
GO:0050860	0.00570755486419067	4.9160225921522	4.08772256921786	9	13	negative regulation of T cell receptor signaling pathway
GO:0055078	0.00570755486419067	4.9160225921522	4.08772256921786	9	13	sodium ion homeostasis
GO:0090083	0.00570755486419067	4.9160225921522	4.08772256921786	9	13	regulation of inclusion body assembly
GO:0046683	0.00573120646770969	1.83423350593417	24.8407756129393	36	79	response to organophosphorus
GO:0030204	0.00575666604751207	2.65579771837221	9.74764612659644	17	31	chondroitin sulfate metabolic process
GO:0014888	0.00578838620352724	3.06091098541233	7.54656474317144	14	24	striated muscle adaptation
GO:0030513	0.00578838620352724	3.06091098541233	7.54656474317144	14	24	positive regulation of BMP signaling pathway
GO:0050650	0.00578838620352724	3.06091098541233	7.54656474317144	14	24	chondroitin sulfate proteoglycan biosynthetic process
GO:0001819	0.00580671288096665	1.41242146374597	77.9811690127715	97	248	positive regulation of cytokine production
GO:0042471	0.00581063544652064	1.93971958621869	20.7530530437215	31	66	ear morphogenesis
GO:0090100	0.00581063544652064	1.93971958621869	20.7530530437215	31	66	positive regulation of transmembrane receptor protein serine/threonine kinase signaling pathway
GO:0010642	0.00590850121527477	5.82545814759782	3.45884217395358	8	11	negative regulation of platelet-derived growth factor receptor signaling pathway
GO:0019511	0.00590850121527477	5.82545814759782	3.45884217395358	8	11	peptidyl-proline hydroxylation
GO:0034104	0.00590850121527477	5.82545814759782	3.45884217395358	8	11	negative regulation of tissue remodeling
GO:0035791	0.00590850121527477	5.82545814759782	3.45884217395358	8	11	platelet-derived growth factor receptor-beta signaling pathway
GO:0036315	0.00590850121527477	5.82545814759782	3.45884217395358	8	11	cellular response to sterol
GO:0042481	0.00590850121527477	5.82545814759782	3.45884217395358	8	11	regulation of odontogenesis
GO:0045662	0.00590850121527477	5.82545814759782	3.45884217395358	8	11	negative regulation of myoblast differentiation
GO:0098660	0.00598728156310849	1.32011224103147	121.688356483639	145	387	inorganic ion transmembrane transport
GO:0098869	0.00607914197941786	1.98431892942584	19.1808520555607	29	61	cellular oxidant detoxification
GO:0048562	0.0060804988417962	1.48390506941144	58.4858767595786	75	186	embryonic organ morphogenesis
GO:0044272	0.00608908664043811	1.50677043448321	54.0837139927286	70	172	sulfur compound biosynthetic process
GO:0048010	0.00610697148090677	1.86190476190476	23.2685746247786	34	74	vascular endothelial growth factor receptor signaling pathway
GO:0009132	0.00626359176818975	1.80144551025846	25.7840962058357	37	82	nucleoside diphosphate metabolic process
GO:0048545	0.00635885982590231	1.39316903106729	82.6977719772537	102	263	response to steroid hormone
GO:0051881	0.00646757166276958	2.10458597555372	16.0364500792393	25	51	regulation of mitochondrial membrane potential
GO:0010812	0.00647497478222434	2.29734486873508	12.8920481029179	21	41	negative regulation of cell-substrate adhesion
GO:0048844	0.00647497478222434	2.29734486873508	12.8920481029179	21	41	artery morphogenesis
GO:0002088	0.00653665764689671	2.18835820895522	14.4642490910786	23	46	lens development in camera-type eye
GO:0003230	0.00671477737468707	3.15757275132275	6.91768434790715	13	22	cardiac atrium development
GO:0021575	0.00671477737468707	3.15757275132275	6.91768434790715	13	22	hindbrain morphogenesis
GO:0016051	0.00671666000274462	1.55960837920178	44.6505080637643	59	142	carbohydrate biosynthetic process
GO:0010862	0.00677734650084698	2.69141403725854	9.11876573133215	16	29	positive regulation of pathway-restricted SMAD protein phosphorylation
GO:0009266	0.00691839731413795	1.49970332989715	53.4548335974643	69	170	response to temperature stimulus
GO:0003007	0.00711717450082812	1.51759757132934	49.9959914235108	65	159	heart morphogenesis
GO:0002685	0.00728040705847717	1.70452650188465	30.1862589726857	42	96	regulation of leukocyte migration
GO:0048634	0.00734958680110994	1.74390632077666	27.6707373916286	39	88	regulation of muscle organ development
GO:0045664	0.00741734046241154	1.32491061951846	111.311829961779	133	354	regulation of neuron differentiation
GO:0009201	0.00744512532377112	2.03248111315037	16.9797706721357	26	54	ribonucleoside triphosphate biosynthetic process
GO:0030512	0.00744512532377112	2.03248111315037	16.9797706721357	26	54	negative regulation of transforming growth factor beta receptor signaling pathway
GO:0032368	0.00744512532377112	2.03248111315037	16.9797706721357	26	54	regulation of lipid transport
GO:0034333	0.00761105492422863	1.88558082319303	21.0674932413536	31	67	adherens junction assembly
GO:0010171	0.00766909178340807	2.3027296843361	12.2631677076536	20	39	body morphogenesis
GO:0033627	0.00766909178340807	2.3027296843361	12.2631677076536	20	39	cell adhesion mediated by integrin
GO:0048701	0.00766909178340807	2.3027296843361	12.2631677076536	20	39	embryonic cranial skeleton morphogenesis
GO:0009636	0.00768433358567022	1.55161681933561	44.0216276685	58	140	response to toxic substance
GO:0050890	0.00768433358567022	1.55161681933561	44.0216276685	58	140	cognition
GO:0060389	0.00773938018050988	2.18800358102059	13.8353686958143	22	44	pathway-restricted SMAD protein phosphorylation
GO:0042326	0.00781294268686315	1.33099785816976	105.966346602032	127	337	negative regulation of phosphorylation
GO:2001235	0.00782681486938192	1.51910295142924	48.42379043535	63	154	positive regulation of apoptotic signaling pathway
GO:0002042	0.0079782531741115	2.73302561048243	8.48988533606787	15	27	cell migration involved in sprouting angiogenesis
GO:0003197	0.0079782531741115	2.73302561048243	8.48988533606787	15	27	endocardial cushion development
GO:0031638	0.0079782531741115	2.73302561048243	8.48988533606787	15	27	zymogen activation
GO:0044246	0.0079782531741115	2.73302561048243	8.48988533606787	15	27	regulation of multicellular organismal metabolic process
GO:0072080	0.0080462764959262	1.92392525735827	19.4952922531929	29	62	nephron tubule development
GO:1990748	0.0080462764959262	1.92392525735827	19.4952922531929	29	62	cellular detoxification
GO:0032101	0.00826697143622137	1.3002225890543	124.518318262329	147	396	regulation of response to external stimulus
GO:0045444	0.00830203318775336	1.53054563067268	45.9082688542929	60	146	fat cell differentiation
GO:0042060	0.00838137232118508	1.33319136036377	102.507504428079	123	326	wound healing
GO:0021872	0.00872892190178621	2.47840683353198	10.0620863242286	17	32	forebrain generation of neurons
GO:0072088	0.00879528216261889	2.02636178591973	16.3508902768714	25	52	nephron epithelium morphogenesis
GO:0002068	0.00893105128396751	3.43405285969236	5.65992355737858	11	18	glandular epithelial cell development
GO:0002686	0.00893105128396751	3.43405285969236	5.65992355737858	11	18	negative regulation of leukocyte migration
GO:0021952	0.00893105128396751	3.43405285969236	5.65992355737858	11	18	central nervous system projection neuron axonogenesis
GO:0045684	0.00893105128396751	3.43405285969236	5.65992355737858	11	18	positive regulation of epidermis development
GO:1901798	0.00893105128396751	3.43405285969236	5.65992355737858	11	18	positive regulation of signal transduction by p53 class mediator
GO:0070167	0.00905100491762808	2.09689054726368	14.7786892887107	23	47	regulation of biomineral tissue development
GO:0034599	0.00906042225142874	1.43362838519321	62.8880395264286	79	200	cellular response to oxidative stress
GO:0032330	0.00909067194008317	2.30875240177566	11.6342873123893	19	37	regulation of chondrocyte differentiation
GO:0042632	0.00909067194008317	2.30875240177566	11.6342873123893	19	37	cholesterol homeostasis
GO:0055092	0.00909067194008317	2.30875240177566	11.6342873123893	19	37	sterol homeostasis
GO:1902105	0.00912914568964621	1.5327118428465	44.3360678661322	58	141	regulation of leukocyte differentiation
GO:0007586	0.0091702837166498	2.1876491646778	13.20648830055	21	42	digestion
GO:0061041	0.00919363565157213	1.80660179640719	22.9541344271465	33	73	regulation of wound healing
GO:1902652	0.00925907270804934	1.75223254420138	25.4696560082036	36	81	secondary alcohol metabolic process
GO:1903844	0.00925907270804934	1.75223254420138	25.4696560082036	36	81	regulation of cellular response to transforming growth factor beta stimulus
GO:0010470	0.00938981052593405	2.782267449728	7.86100494080358	14	25	regulation of gastrulation
GO:0043536	0.00938981052593405	2.782267449728	7.86100494080358	14	25	positive regulation of blood vessel endothelial cell migration
GO:0048009	0.00938981052593405	2.782267449728	7.86100494080358	14	25	insulin-like growth factor receptor signaling pathway
GO:0042110	0.0095573351542839	1.37878379914676	78.2956092104037	96	249	T cell activation
GO:0055001	0.00981079537991562	1.68524544762169	28.9284981821572	40	92	muscle cell development
GO:0032984	0.00983775203397823	1.39231980368351	72.9501258506572	90	232	macromolecular complex disassembly
GO:0072089	0.00984916777965457	1.83436847979038	21.3819334389857	31	68	stem cell proliferation
GO:0045834	0.00999499772761643	1.77275774041273	23.8974550200429	34	76	positive regulation of lipid metabolic process
GO:0009408	0.0100401164767096	1.53506180283389	42.7638668779715	56	136	response to heat
GO:0003148	0.0102051383497572	3.64158985033204	5.03104316211429	10	16	outflow tract septum morphogenesis
GO:0033688	0.0102051383497572	3.64158985033204	5.03104316211429	10	16	regulation of osteoblast proliferation
GO:0046466	0.0102051383497572	3.64158985033204	5.03104316211429	10	16	membrane lipid catabolic process
GO:0048710	0.0102051383497572	3.64158985033204	5.03104316211429	10	16	regulation of astrocyte differentiation
GO:0061213	0.0102051383497572	3.64158985033204	5.03104316211429	10	16	positive regulation of mesonephros development
GO:0070841	0.0102051383497572	3.64158985033204	5.03104316211429	10	16	inclusion body assembly
GO:0072337	0.0102051383497572	3.64158985033204	5.03104316211429	10	16	modified amino acid transport
GO:0001974	0.0103389902161702	2.49882973743564	9.43320592896429	16	30	blood vessel remodeling
GO:0006482	0.0103389902161702	2.49882973743564	9.43320592896429	16	30	protein demethylation
GO:0008214	0.0103389902161702	2.49882973743564	9.43320592896429	16	30	protein dealkylation
GO:0043113	0.0103389902161702	2.49882973743564	9.43320592896429	16	30	receptor clustering
GO:0060560	0.0104190973647887	1.52440495454412	43.7071874708679	57	139	developmental growth involved in morphogenesis
GO:0044724	0.0106667139427197	1.61661116803279	33.3306609490072	45	106	single-organism carbohydrate catabolic process
GO:0030166	0.010718004141573	2.09258754687115	14.1498088934464	22	45	proteoglycan biosynthetic process
GO:0030500	0.010718004141573	2.09258754687115	14.1498088934464	22	45	regulation of bone mineralization
GO:0010718	0.0107852288900749	2.31552555448409	11.005406917125	18	35	positive regulation of epithelial to mesenchymal transition
GO:0045598	0.0107990903596117	1.7419930279427	24.8407756129393	35	79	regulation of fat cell differentiation
GO:0035904	0.0108747005228329	2.18729495973755	12.5776079052857	20	40	aorta development
GO:0007157	0.0110464031895134	2.84142857142857	7.23212454553929	13	23	heterophilic cell-cell adhesion via plasma membrane cell adhesion molecules
GO:0030201	0.0110464031895134	2.84142857142857	7.23212454553929	13	23	heparan sulfate proteoglycan metabolic process
GO:0032924	0.0110464031895134	2.84142857142857	7.23212454553929	13	23	activin receptor signaling pathway
GO:0043277	0.0110464031895134	2.84142857142857	7.23212454553929	13	23	apoptotic cell clearance
GO:0048333	0.0110464031895134	2.84142857142857	7.23212454553929	13	23	mesodermal cell differentiation
GO:0050819	0.0110464031895134	2.84142857142857	7.23212454553929	13	23	negative regulation of coagulation
GO:0050856	0.0110464031895134	2.84142857142857	7.23212454553929	13	23	regulation of T cell receptor signaling pathway
GO:0072210	0.0110464031895134	2.84142857142857	7.23212454553929	13	23	metanephric nephron development
GO:2000243	0.0110464031895134	2.84142857142857	7.23212454553929	13	23	positive regulation of reproductive process
GO:0015672	0.0114192357823177	1.3564027414725	82.3833317796215	100	262	monovalent inorganic cation transport
GO:2000116	0.01145383880328	1.47005385257857	50.9393120164072	65	162	regulation of cysteine-type endopeptidase activity
GO:0016137	0.0115434005989318	3.93228299643282	4.40216276685	9	14	glycoside metabolic process
GO:0045332	0.0115434005989318	3.93228299643282	4.40216276685	9	14	phospholipid translocation
GO:0060055	0.0115434005989318	3.93228299643282	4.40216276685	9	14	angiogenesis involved in wound healing
GO:1902667	0.0115434005989318	3.93228299643282	4.40216276685	9	14	regulation of axon guidance
GO:0002698	0.0115522663325047	1.82420979160435	20.7530530437215	30	66	negative regulation of immune effector process
GO:0060021	0.0115522663325047	1.82420979160435	20.7530530437215	30	66	palate development
GO:0098754	0.0115522663325047	1.82420979160435	20.7530530437215	30	66	detoxification
GO:0014013	0.0117623849103091	1.95372503840246	16.6653304745036	25	53	regulation of gliogenesis
GO:0044344	0.0120884292590649	1.65322192596618	29.2429383797893	40	93	cellular response to fibroblast growth factor stimulus
GO:0051384	0.0120884292590649	1.65322192596618	29.2429383797893	40	93	response to glucocorticoid
GO:1990138	0.0120884292590649	1.65322192596618	29.2429383797893	40	93	neuron projection extension
GO:0042113	0.0121495180455812	1.54040219080869	39.61946490165	52	126	B cell activation
GO:1901136	0.0121495180455812	1.54040219080869	39.61946490165	52	126	carbohydrate derivative catabolic process
GO:0002067	0.0122550990889165	2.52244926009071	8.80432553370001	15	28	glandular epithelial cell differentiation
GO:0016577	0.0122550990889165	2.52244926009071	8.80432553370001	15	28	histone demethylation
GO:0019748	0.0122550990889165	2.52244926009071	8.80432553370001	15	28	secondary metabolic process
GO:0031424	0.0122550990889165	2.52244926009071	8.80432553370001	15	28	keratinization
GO:1902106	0.0122952662593498	2.01274029850746	15.0931294863429	23	48	negative regulation of leukocyte differentiation
GO:2001244	0.0122952662593498	2.01274029850746	15.0931294863429	23	48	positive regulation of intrinsic apoptotic signaling pathway
GO:0043618	0.0122990009138734	1.60676879943927	32.7017805537429	44	104	regulation of transcription from RNA polymerase II promoter in response to stress
GO:0009127	0.0123516253136713	1.85702767586176	19.1808520555607	28	61	purine nucleoside monophosphate biosynthetic process
GO:0009168	0.0123516253136713	1.85702767586176	19.1808520555607	28	61	purine ribonucleoside monophosphate biosynthetic process
GO:0003013	0.0123675323002864	1.35731200858589	79.8678101985644	97	254	circulatory system process
GO:0046718	0.0125932367853607	1.7312940094862	24.211895217675	34	77	viral entry into host cell
GO:0060191	0.0127016463638526	2.08792579735301	13.5209284981822	21	43	regulation of lipase activity
GO:0006898	0.0127059351992602	1.44177620200623	54.7125943879929	69	174	receptor-mediated endocytosis
GO:0050654	0.012808096415955	2.32318980929678	10.3765265218607	17	33	chondroitin sulfate proteoglycan metabolic process
GO:0043567	0.0128541146083919	4.36849925705795	3.77328237158572	8	12	regulation of insulin-like growth factor receptor signaling pathway
GO:0061323	0.0128541146083919	4.36849925705795	3.77328237158572	8	12	cell proliferation involved in heart morphogenesis
GO:1900119	0.0128541146083919	4.36849925705795	3.77328237158572	8	12	positive regulation of execution phase of apoptosis
GO:2000136	0.0128541146083919	4.36849925705795	3.77328237158572	8	12	regulation of cell proliferation involved in heart morphogenesis
GO:0032677	0.0129076200171241	2.18694096601073	11.9487275100214	19	38	regulation of interleukin-8 production
GO:0002053	0.0129859161520688	2.91381533273827	6.60324415027501	12	21	positive regulation of mesenchymal cell proliferation
GO:0035412	0.0129859161520688	2.91381533273827	6.60324415027501	12	21	regulation of catenin import into nucleus
GO:0045601	0.0129859161520688	2.91381533273827	6.60324415027501	12	21	regulation of endothelial cell differentiation
GO:0051897	0.0131401434904552	1.89646449556817	17.6086510674	26	56	positive regulation of protein kinase B signaling
GO:0014066	0.0132037742503092	1.66447976011994	27.6707373916286	38	88	regulation of phosphatidylinositol 3-kinase signaling
GO:0003158	0.0135051135955729	1.70304906464283	25.1552158105715	35	80	endothelium development
GO:0010977	0.0135051135955729	1.70304906464283	25.1552158105715	35	80	negative regulation of neuron projection development
GO:0051250	0.0136431916554379	1.75133193654594	22.6396942295143	32	72	negative regulation of lymphocyte activation
GO:0061458	0.0137172979140117	1.33101403646858	88.3576955346322	106	281	reproductive system development
GO:0055072	0.0138878873678729	1.94472645234067	16.0364500792393	24	51	iron ion homeostasis
GO:0018212	0.0139124638954012	1.37038980105142	72.0068052577608	88	229	peptidyl-tyrosine modification
GO:0002544	0.0139492502155063	5.09576153693801	3.14440197632143	7	10	chronic inflammatory response
GO:0019377	0.0139492502155063	5.09576153693801	3.14440197632143	7	10	glycolipid catabolic process
GO:0032616	0.0139492502155063	5.09576153693801	3.14440197632143	7	10	interleukin-13 production
GO:0032656	0.0139492502155063	5.09576153693801	3.14440197632143	7	10	regulation of interleukin-13 production
GO:0035929	0.0139492502155063	5.09576153693801	3.14440197632143	7	10	steroid hormone secretion
GO:0048711	0.0139492502155063	5.09576153693801	3.14440197632143	7	10	positive regulation of astrocyte differentiation
GO:0071397	0.0139492502155063	5.09576153693801	3.14440197632143	7	10	cellular response to cholesterol
GO:0021543	0.0141186243139556	1.56041473058911	35.5317423324322	47	113	pallium development
GO:0030178	0.0142918599823448	1.46199536897211	48.7382306329822	62	155	negative regulation of Wnt signaling pathway
GO:0045667	0.0144112521832757	1.67721038772244	26.0985364034679	36	83	regulation of osteoblast differentiation
GO:0050921	0.0144112521832757	1.67721038772244	26.0985364034679	36	83	positive regulation of chemotaxis
GO:0030901	0.014520771292566	1.84636506276151	18.5519716602964	27	59	midbrain development
GO:0071675	0.0145378472635051	2.5500645033244	8.17544513843572	14	26	regulation of mononuclear cell migration
GO:0021954	0.0145509050950262	2.00512284890083	14.4642490910786	22	46	central nervous system neuron development
GO:0032922	0.0145509050950262	2.00512284890083	14.4642490910786	22	46	circadian regulation of gene expression
GO:0070509	0.0147815684222403	1.62238446066829	29.5573785774215	40	94	calcium ion import
GO:0008344	0.0150649155138887	2.0828540184341	12.8920481029179	20	41	adult locomotory behavior
GO:0060350	0.0150649155138887	2.0828540184341	12.8920481029179	20	41	endochondral bone morphogenesis
GO:0090199	0.0150649155138887	2.0828540184341	12.8920481029179	20	41	regulation of release of cytochrome c from mitochondria
GO:0046513	0.0152268026627388	2.33192334425578	9.74764612659644	16	31	ceramide biosynthetic process
GO:0033198	0.0152482266317798	3.00438726948245	5.97436375501072	11	19	response to ATP
GO:0033687	0.0152482266317798	3.00438726948245	5.97436375501072	11	19	osteoblast proliferation
GO:0043114	0.0152482266317798	3.00438726948245	5.97436375501072	11	19	regulation of vascular permeability
GO:0051882	0.0152482266317798	3.00438726948245	5.97436375501072	11	19	mitochondrial depolarization
GO:0071634	0.0152482266317798	3.00438726948245	5.97436375501072	11	19	regulation of transforming growth factor beta production
GO:0003012	0.0152849662239233	1.36809477828777	70.4346042696001	86	224	muscle system process
GO:0007566	0.0153359720079752	2.18658718330849	11.3198471147572	18	36	embryo implantation
GO:0048709	0.0154841604159452	1.88609772174844	16.9797706721357	25	54	oligodendrocyte differentiation
GO:0031344	0.0154971892028062	1.27545101502734	118.229514309686	138	376	regulation of cell projection organization
GO:0018108	0.0155043445144109	1.36426832449352	71.3779248624965	87	227	peptidyl-tyrosine phosphorylation
GO:0008203	0.0157146001717025	1.69171499360179	24.5263354153072	34	78	cholesterol metabolic process
GO:0010035	0.0159329216630183	1.29024867596383	106.280786799664	125	338	response to inorganic substance
GO:1990542	0.0159374015399238	1.73982261504703	22.01081383425	31	70	mitochondrial transmembrane transport
GO:0009991	0.0161251404734833	1.30914025850314	94.332059289643	112	300	response to extracellular stimulus
GO:0043281	0.0161758695907963	1.4538109115732	48.1093502377179	61	153	regulation of cysteine-type endopeptidase activity involved in apoptotic process
GO:0008361	0.0161938697309531	1.55045663684077	34.9028619371679	46	111	regulation of cell size
GO:0030323	0.0164456359850248	1.51032429178125	39.3050247040179	51	125	respiratory tube development
GO:2000377	0.0168491381741745	1.53691404672369	35.8461825300643	47	114	regulation of reactive oxygen species metabolic process
GO:0018208	0.017232411139948	1.99687402718688	13.8353686958143	21	44	peptidyl-proline modification
GO:0042102	0.017232411139948	1.99687402718688	13.8353686958143	21	44	positive regulation of T cell proliferation
GO:0030501	0.0172604232638606	2.58276515151515	7.54656474317144	13	24	positive regulation of bone mineralization
GO:0070169	0.0172604232638606	2.58276515151515	7.54656474317144	13	24	positive regulation of biomineral tissue development
GO:1905332	0.0172604232638606	2.58276515151515	7.54656474317144	13	24	positive regulation of morphogenesis of an epithelium
GO:0033344	0.0178715648201252	3.1209379380655	5.34548335974643	10	17	cholesterol efflux
GO:0035883	0.0178715648201252	3.1209379380655	5.34548335974643	10	17	enteroendocrine cell differentiation
GO:0072273	0.0178715648201252	3.1209379380655	5.34548335974643	10	17	metanephric nephron morphogenesis
GO:0003170	0.0181241197189911	2.34195524546924	9.11876573133215	15	29	heart valve development
GO:0006362	0.0181241197189911	2.34195524546924	9.11876573133215	15	29	transcription elongation from RNA polymerase I promoter
GO:0010464	0.0181241197189911	2.34195524546924	9.11876573133215	15	29	regulation of mesenchymal cell proliferation
GO:0035924	0.0181241197189911	2.34195524546924	9.11876573133215	15	29	cellular response to vascular endothelial growth factor stimulus
GO:0038202	0.0181241197189911	2.34195524546924	9.11876573133215	15	29	TORC1 signaling
GO:0010517	0.0182415358669064	2.18623361144219	10.6909667194929	17	34	regulation of phospholipase activity
GO:0031102	0.0182415358669064	2.18623361144219	10.6909667194929	17	34	neuron projection regeneration
GO:0031648	0.0182415358669064	2.18623361144219	10.6909667194929	17	34	protein destabilization
GO:0071674	0.0182415358669064	2.18623361144219	10.6909667194929	17	34	mononuclear cell migration
GO:0045445	0.0182529775438052	1.87501599624621	16.3508902768714	24	52	myoblast differentiation
GO:0060041	0.0182805798246321	1.67987049157499	23.8974550200429	33	76	retina development in camera-type eye
GO:0043491	0.0185621598523817	1.54019869290865	34.2739815419036	45	109	protein kinase B signaling
GO:0002761	0.0186152184424245	1.72772643544248	21.3819334389857	30	68	regulation of myeloid leukocyte differentiation
GO:0002065	0.0186512138300401	1.79017008096506	18.8664118579286	27	60	columnar/cuboidal epithelial cell differentiation
GO:0048608	0.0186674987704909	1.31278502688087	87.4143749417358	104	278	reproductive structure development
GO:0006790	0.0188219667701931	1.31038235785023	88.3576955346322	105	281	sulfur compound metabolic process
GO:0007009	0.0191179506388612	1.37793185390174	61.9447189335322	76	197	plasma membrane organization
GO:0007610	0.0191210805554039	1.30573926651698	90.2443367204251	107	287	behavior
GO:0060541	0.0191586081709724	1.46115968244398	44.0216276685	56	140	respiratory system development
GO:0008015	0.0191680758501018	1.3285151346751	79.2389298033001	95	252	blood circulation
GO:0042063	0.0191849154496139	1.43082229887615	49.3671110282465	62	157	gliogenesis
GO:0071456	0.0191849154496139	1.43082229887615	49.3671110282465	62	157	cellular response to hypoxia
GO:0010811	0.0194285409186156	1.65389504509001	24.8407756129393	34	79	positive regulation of cell-substrate adhesion
GO:0017015	0.0194285409186156	1.65389504509001	24.8407756129393	34	79	regulation of transforming growth factor beta receptor signaling pathway
GO:0055065	0.019681105108955	1.29705375895222	94.0176190920108	111	299	metal ion homeostasis
GO:0010952	0.0199690907241971	1.47977647164639	40.5627854945465	52	129	positive regulation of peptidase activity
GO:0042475	0.0204236716931967	1.98790770815823	13.20648830055	20	42	odontogenesis of dentin-containing tooth
GO:0048589	0.0204755648129921	1.25776408580641	120.116155495479	139	382	developmental growth
GO:0032965	0.0205112826849268	2.62207676286819	6.91768434790715	12	22	regulation of collagen biosynthetic process
GO:0070268	0.0205112826849268	2.62207676286819	6.91768434790715	12	22	cornification
GO:1900101	0.0205112826849268	2.62207676286819	6.91768434790715	12	22	regulation of endoplasmic reticulum unfolded protein response
GO:0055002	0.0205578227500049	1.63013270782606	25.7840962058357	35	82	striated muscle cell development
GO:0061351	0.0205578227500049	1.63013270782606	25.7840962058357	35	82	neural precursor cell proliferation
GO:2001243	0.0205578227500049	1.63013270782606	25.7840962058357	35	82	negative regulation of intrinsic apoptotic signaling pathway
GO:0007568	0.0205588740626025	1.35666153432332	66.6613218980144	81	212	aging
GO:0002691	0.0208844943520756	3.27645659928656	4.71660296448215	9	15	regulation of cellular extravasation
GO:0032633	0.0208844943520756	3.27645659928656	4.71660296448215	9	15	interleukin-4 production
GO:0032689	0.0208844943520756	3.27645659928656	4.71660296448215	9	15	negative regulation of interferon-gamma production
GO:0034204	0.0208844943520756	3.27645659928656	4.71660296448215	9	15	lipid translocation
GO:0035024	0.0208844943520756	3.27645659928656	4.71660296448215	9	15	negative regulation of Rho protein signal transduction
GO:0050858	0.0208844943520756	3.27645659928656	4.71660296448215	9	15	negative regulation of antigen receptor-mediated signaling pathway
GO:0072010	0.0208844943520756	3.27645659928656	4.71660296448215	9	15	glomerular epithelium development
GO:0090201	0.0208844943520756	3.27645659928656	4.71660296448215	9	15	negative regulation of release of cytochrome c from mitochondria
GO:0097150	0.0208844943520756	3.27645659928656	4.71660296448215	9	15	neuronal stem cell population maintenance
GO:0007585	0.021252572072294	2.07122127225665	11.6342873123893	18	37	respiratory gaseous exchange
GO:0034103	0.021252572072294	2.07122127225665	11.6342873123893	18	37	regulation of tissue remodeling
GO:0061005	0.021252572072294	2.07122127225665	11.6342873123893	18	37	cell differentiation involved in kidney development
GO:0008543	0.0212592478284946	1.6674790838215	23.2685746247786	32	74	fibroblast growth factor receptor signaling pathway
GO:0042307	0.0212592478284946	1.6674790838215	23.2685746247786	32	74	positive regulation of protein import into nucleus
GO:0043620	0.0212623800515749	1.52962660983088	33.6451011466393	44	107	regulation of DNA-templated transcription in response to stress
GO:0030324	0.0213696147341496	1.49091623211659	38.0472639134893	49	121	lung development
GO:0001836	0.0215252749950959	1.86313985627418	15.7220098816072	23	50	release of cytochrome c from mitochondria
GO:0007613	0.0215252749950959	1.86313985627418	15.7220098816072	23	50	memory
GO:0055024	0.0215252749950959	1.86313985627418	15.7220098816072	23	50	regulation of cardiac muscle tissue development
GO:0006656	0.0216020255136214	2.35358508713674	8.48988533606787	14	27	phosphatidylcholine biosynthetic process
GO:0021879	0.0216020255136214	2.35358508713674	8.48988533606787	14	27	forebrain neuron differentiation
GO:0071774	0.0216218271244234	1.56401354421156	30.1862589726857	40	96	response to fibroblast growth factor
GO:0005996	0.0216769626434113	1.3664483857655	62.2591591311644	76	198	monosaccharide metabolic process
GO:0035272	0.0217246834236914	2.18588025022341	10.0620863242286	16	32	exocrine system development
GO:1903409	0.0218842970032328	1.77744995518375	18.2375314626643	26	58	reactive oxygen species biosynthetic process
GO:0048588	0.022037979198008	1.48026449561207	38.9905845063858	50	124	developmental cell growth
GO:0005976	0.0225460871040858	1.64146706586826	24.211895217675	33	77	polysaccharide metabolic process
GO:0048565	0.0225460871040858	1.64146706586826	24.211895217675	33	77	digestive tract development
GO:0007050	0.0225912349104557	1.35391526259866	65.0891209098536	79	207	cell cycle arrest
GO:0016125	0.0227540248433649	1.58820590586354	27.6707373916286	37	88	sterol metabolic process
GO:0048511	0.0228828577270531	1.34999649606391	66.0324415027501	80	210	rhythmic process
GO:0006805	0.0229325172635264	1.91340990453461	14.1498088934464	21	45	xenobiotic metabolic process
GO:0036294	0.0229992772380724	1.40300997280145	51.5681924116715	64	164	cellular response to decreased oxygen levels
GO:0007584	0.0235887811304765	1.49195621672026	36.4750629253286	47	116	response to nutrient
GO:0030968	0.0235887811304765	1.49195621672026	36.4750629253286	47	116	endoplasmic reticulum unfolded protein response
GO:0071260	0.0236538282400976	1.73728068633311	19.1808520555607	27	61	cellular response to mechanical stimulus
GO:1901888	0.0236538282400976	1.73728068633311	19.1808520555607	27	61	regulation of cell junction assembly
GO:0044283	0.0236999070984302	1.25995478832717	111.311829961779	129	354	small molecule biosynthetic process
GO:0034504	0.0237608919168797	1.28694918827746	92.7598583014822	109	295	protein localization to nucleus
GO:0051896	0.0238186044462912	1.56961896410285	28.614057984525	38	91	regulation of protein kinase B signaling
GO:0032787	0.0239363730577619	1.25587340767841	114.141791740468	132	363	monocarboxylic acid metabolic process
GO:0051260	0.0241778706053773	1.35938886076711	61.6302787359001	75	196	protein homooligomerization
GO:0001885	0.0242261696967783	1.97812136184229	12.5776079052857	19	40	endothelial cell development
GO:0030193	0.0242261696967783	1.97812136184229	12.5776079052857	19	40	regulation of blood coagulation
GO:0045682	0.0242261696967783	1.97812136184229	12.5776079052857	19	40	regulation of epidermis development
GO:1900046	0.0242261696967783	1.97812136184229	12.5776079052857	19	40	regulation of hemostasis
GO:2001234	0.024279560859947	1.38574803958497	54.3981541903608	67	173	negative regulation of apoptotic signaling pathway
GO:0010715	0.0242886101991139	3.49432392273403	4.08772256921786	8	13	regulation of extracellular matrix disassembly
GO:0035902	0.0242886101991139	3.49432392273403	4.08772256921786	8	13	response to immobilization stress
GO:0045671	0.0242886101991139	3.49432392273403	4.08772256921786	8	13	negative regulation of osteoclast differentiation
GO:0045932	0.0242886101991139	3.49432392273403	4.08772256921786	8	13	negative regulation of muscle contraction
GO:0048841	0.0242886101991139	3.49432392273403	4.08772256921786	8	13	regulation of axon extension involved in axon guidance
GO:0061318	0.0242886101991139	3.49432392273403	4.08772256921786	8	13	renal filtration cell differentiation
GO:0072112	0.0242886101991139	3.49432392273403	4.08772256921786	8	13	glomerular visceral epithelial cell differentiation
GO:0072311	0.0242886101991139	3.49432392273403	4.08772256921786	8	13	glomerular epithelial cell differentiation
GO:0097205	0.0242886101991139	3.49432392273403	4.08772256921786	8	13	renal filtration
GO:1903427	0.0242886101991139	3.49432392273403	4.08772256921786	8	13	negative regulation of reactive oxygen species biosynthetic process
GO:0007611	0.0243312855824667	1.48081753679975	37.418383518225	48	119	learning or memory
GO:0031099	0.0243312855824667	1.48081753679975	37.418383518225	48	119	regeneration
GO:0001702	0.0243972889319869	2.67020292154141	6.28880395264286	11	20	gastrulation with mouth forming second
GO:0021587	0.0243972889319869	2.67020292154141	6.28880395264286	11	20	cerebellum morphogenesis
GO:0032801	0.0243972889319869	2.67020292154141	6.28880395264286	11	20	receptor catabolic process
GO:0048730	0.0243972889319869	2.67020292154141	6.28880395264286	11	20	epidermis morphogenesis
GO:0071604	0.0243972889319869	2.67020292154141	6.28880395264286	11	20	transforming growth factor beta production
GO:0090218	0.0243972889319869	2.67020292154141	6.28880395264286	11	20	positive regulation of lipid kinase activity
GO:1905952	0.0247152867575243	1.65450073710791	22.6396942295143	31	72	regulation of lipid localization
GO:0070371	0.0248690314849884	1.4073194762268	49.0526708306143	61	156	ERK1 and ERK2 cascade
GO:0055123	0.025039697121578	1.5959531655682	26.0985364034679	35	83	digestive system development
GO:0060976	0.0252836035672474	2.06449476890478	11.005406917125	17	35	coronary vasculature development
GO:0008037	0.0253856706025557	1.70157781099485	20.1241726484572	28	64	cell recognition
GO:0030183	0.0253856706025557	1.70157781099485	20.1241726484572	28	64	B cell differentiation
GO:0050671	0.0253856706025557	1.70157781099485	20.1241726484572	28	64	positive regulation of lymphocyte proliferation
GO:0043502	0.025394745013418	1.85037761403026	15.0931294863429	22	48	regulation of muscle adaptation
GO:0071466	0.025394745013418	1.85037761403026	15.0931294863429	22	48	cellular response to xenobiotic stimulus
GO:0090398	0.025394745013418	1.85037761403026	15.0931294863429	22	48	cellular senescence
GO:0048568	0.0257819169643307	1.2858164771776	90.2443367204251	106	287	embryonic organ development
GO:0003179	0.0257869203966145	2.3672123015873	7.86100494080358	13	25	heart valve morphogenesis
GO:0006692	0.0257869203966145	2.3672123015873	7.86100494080358	13	25	prostanoid metabolic process
GO:0006693	0.0257869203966145	2.3672123015873	7.86100494080358	13	25	prostaglandin metabolic process
GO:0031018	0.0257869203966145	2.3672123015873	7.86100494080358	13	25	endocrine pancreas development
GO:0032570	0.0257869203966145	2.3672123015873	7.86100494080358	13	25	response to progesterone
GO:0045912	0.0257869203966145	2.3672123015873	7.86100494080358	13	25	negative regulation of carbohydrate metabolic process
GO:0060563	0.0257869203966145	2.3672123015873	7.86100494080358	13	25	neuroepithelial cell differentiation
GO:0061614	0.0257869203966145	2.3672123015873	7.86100494080358	13	25	pri-miRNA transcription from RNA polymerase II promoter
GO:0014065	0.0258768421494859	1.53636416273206	30.5006991703179	40	97	phosphatidylinositol 3-kinase signaling
GO:0006363	0.0259092492218118	2.18552709946397	9.43320592896429	15	30	termination of RNA polymerase I transcription
GO:0032370	0.0259092492218118	2.18552709946397	9.43320592896429	15	30	positive regulation of lipid transport
GO:0035850	0.0259092492218118	2.18552709946397	9.43320592896429	15	30	epithelial cell differentiation involved in kidney development
GO:0045668	0.0259092492218118	2.18552709946397	9.43320592896429	15	30	negative regulation of osteoblast differentiation
GO:0051055	0.0259092492218118	2.18552709946397	9.43320592896429	15	30	negative regulation of lipid biosynthetic process
GO:0031032	0.0260497646112625	1.49311625874126	34.9028619371679	45	111	actomyosin structure organization
GO:0022408	0.0262439149946038	1.57593047647588	27.0418569963643	36	86	negative regulation of cell-cell adhesion
GO:0006417	0.026745486577028	1.27256095642599	96.8475808707001	113	308	regulation of translation
GO:0019218	0.0271384763274091	1.90121759877592	13.5209284981822	20	43	regulation of steroid metabolic process
GO:0050818	0.0271384763274091	1.90121759877592	13.5209284981822	20	43	regulation of coagulation
GO:0051893	0.0271384763274091	1.90121759877592	13.5209284981822	20	43	regulation of focal adhesion assembly
GO:0060415	0.0271384763274091	1.90121759877592	13.5209284981822	20	43	muscle tissue morphogenesis
GO:0090109	0.0271384763274091	1.90121759877592	13.5209284981822	20	43	regulation of cell-substrate junction assembly
GO:0051701	0.0274315402711922	1.40529637112645	47.4804698424536	59	151	interaction with host
GO:0009124	0.0275558441878335	1.60477045908184	24.5263354153072	33	78	nucleoside monophosphate biosynthetic process
GO:0043500	0.0276858627146671	1.72335243682719	18.5519716602964	26	59	muscle adaptation
GO:0006672	0.0277988434031719	1.7963539445629	16.0364500792393	23	51	ceramide metabolic process
GO:0014897	0.0277988434031719	1.7963539445629	16.0364500792393	23	51	striated muscle hypertrophy
GO:0010874	0.0280205609659115	3.82130124777184	3.45884217395358	7	11	regulation of cholesterol efflux
GO:0030903	0.0280205609659115	3.82130124777184	3.45884217395358	7	11	notochord development
GO:0042730	0.0280205609659115	3.82130124777184	3.45884217395358	7	11	fibrinolysis
GO:0045603	0.0280205609659115	3.82130124777184	3.45884217395358	7	11	positive regulation of endothelial cell differentiation
GO:0045606	0.0280205609659115	3.82130124777184	3.45884217395358	7	11	positive regulation of epidermal cell differentiation
GO:0046349	0.0280205609659115	3.82130124777184	3.45884217395358	7	11	amino sugar biosynthetic process
GO:0060026	0.0280205609659115	3.82130124777184	3.45884217395358	7	11	convergent extension
GO:0071636	0.0280205609659115	3.82130124777184	3.45884217395358	7	11	positive regulation of transforming growth factor beta production
GO:0072111	0.0280205609659115	3.82130124777184	3.45884217395358	7	11	cell proliferation involved in kidney development
GO:1904738	0.0280205609659115	3.82130124777184	3.45884217395358	7	11	vascular associated smooth muscle cell migration
GO:1904752	0.0280205609659115	3.82130124777184	3.45884217395358	7	11	regulation of vascular associated smooth muscle cell migration
GO:1904948	0.0280205609659115	3.82130124777184	3.45884217395358	7	11	midbrain dopaminergic neuron differentiation
GO:0051348	0.0284473242279673	1.27857327857328	90.5587769180572	106	288	negative regulation of transferase activity
GO:0031069	0.0290472067403226	2.7304490038656	5.65992355737858	10	18	hair follicle morphogenesis
GO:0061082	0.0290472067403226	2.7304490038656	5.65992355737858	10	18	myeloid leukocyte cytokine production
GO:0061311	0.0290472067403226	2.7304490038656	5.65992355737858	10	18	cell surface receptor signaling pathway involved in heart development
GO:0070570	0.0290472067403226	2.7304490038656	5.65992355737858	10	18	regulation of neuron projection regeneration
GO:0055088	0.0296375077192942	1.68741354282299	19.4952922531929	27	62	lipid homeostasis
GO:0060993	0.0296375077192942	1.68741354282299	19.4952922531929	27	62	kidney morphogenesis
GO:0048640	0.0299730714850666	1.83662291169451	14.4642490910786	21	46	negative regulation of developmental growth
GO:1903391	0.0299730714850666	1.83662291169451	14.4642490910786	21	46	regulation of adherens junction organization
GO:0006875	0.0300141646459981	1.2877926589569	83.3266523725179	98	265	cellular metal ion homeostasis
GO:0051259	0.0300499682426577	1.25640336154319	102.821944625711	119	327	protein oligomerization
GO:0007405	0.0301167653133257	2.05701869666544	10.3765265218607	16	33	neuroblast proliferation
GO:0060443	0.0301167653133257	2.05701869666544	10.3765265218607	16	33	mammary gland morphogenesis
GO:2000378	0.0301167653133257	2.05701869666544	10.3765265218607	16	33	negative regulation of reactive oxygen species metabolic process
GO:0048732	0.0307107359904097	1.27922085862777	87.0999347441037	102	277	gland development
GO:0015850	0.0307617448806541	1.50966820820013	30.81513936795	40	98	organic hydroxy compound transport
GO:0031345	0.0307617448806541	1.50966820820013	30.81513936795	40	98	negative regulation of cell projection organization
GO:0002548	0.0308366057708323	2.38338156933813	7.23212454553929	12	23	monocyte chemotaxis
GO:0003401	0.0308366057708323	2.38338156933813	7.23212454553929	12	23	axis elongation
GO:0021955	0.0308366057708323	2.38338156933813	7.23212454553929	12	23	central nervous system neuron axonogenesis
GO:0030866	0.0308366057708323	2.38338156933813	7.23212454553929	12	23	cortical actin cytoskeleton organization
GO:0044091	0.0308366057708323	2.38338156933813	7.23212454553929	12	23	membrane biogenesis
GO:0061036	0.0308366057708323	2.38338156933813	7.23212454553929	12	23	positive regulation of cartilage development
GO:0097035	0.0308366057708323	2.38338156933813	7.23212454553929	12	23	regulation of membrane lipid distribution
GO:1903432	0.0308366057708323	2.38338156933813	7.23212454553929	12	23	regulation of TORC1 signaling
GO:0032103	0.0308481445488849	1.39642981452936	46.8515894471893	58	149	positive regulation of response to external stimulus
GO:0007431	0.0309489519383263	2.18517415897589	8.80432553370001	14	28	salivary gland development
GO:0021695	0.0309489519383263	2.18517415897589	8.80432553370001	14	28	cerebellar cortex development
GO:0031103	0.0309489519383263	2.18517415897589	8.80432553370001	14	28	axon regeneration
GO:0038128	0.0309489519383263	2.18517415897589	8.80432553370001	14	28	ERBB2 signaling pathway
GO:0050710	0.0309489519383263	2.18517415897589	8.80432553370001	14	28	negative regulation of cytokine secretion
GO:0050854	0.0309489519383263	2.18517415897589	8.80432553370001	14	28	regulation of antigen receptor-mediated signaling pathway
GO:0060113	0.0309489519383263	2.18517415897589	8.80432553370001	14	28	inner ear receptor cell differentiation
GO:0051170	0.0312937976338674	1.30157531465692	75.1512072340822	89	239	nuclear import
GO:0032946	0.0315320905497119	1.65536298630469	20.4386128460893	28	65	positive regulation of mononuclear cell proliferation
GO:0048592	0.0315417995287115	1.54481834687726	27.3562971939965	36	87	eye morphogenesis
GO:1904591	0.0318788791462307	1.59124921770836	23.8974550200429	32	76	positive regulation of protein import
GO:0032637	0.0321381619456376	1.88794926004228	12.8920481029179	19	41	interleukin-8 production
GO:0001933	0.0323544469145883	1.25769997579182	98.4197818588608	114	313	negative regulation of protein phosphorylation
GO:0090502	0.0324031752372001	1.70857601553166	17.9230912650322	25	57	RNA phosphodiester bond hydrolysis, endonucleolytic
GO:0006869	0.0325829753920707	1.34593219348705	57.8569963643143	70	184	lipid transport
GO:0019216	0.0325829753920707	1.34593219348705	57.8569963643143	70	184	regulation of lipid metabolic process
GO:0003281	0.0327190733657599	1.78160195408778	15.407569683975	22	49	ventricular septum development
GO:0010771	0.0327190733657599	1.78160195408778	15.407569683975	22	49	negative regulation of cell morphogenesis involved in differentiation
GO:0030879	0.0327952400075501	1.52785507443102	28.2996177868929	37	90	mammary gland development
GO:0034250	0.0328390770840019	1.48296065310233	32.7017805537429	42	104	positive regulation of cellular amide metabolic process
GO:0070665	0.0333678009435342	1.62660256410256	21.3819334389857	29	68	positive regulation of leukocyte proliferation
GO:0043524	0.0340110849562658	1.51212757257735	29.2429383797893	38	93	negative regulation of neuron apoptotic process
GO:1903531	0.0340110849562658	1.51212757257735	29.2429383797893	38	93	negative regulation of secretion by cell
GO:0070372	0.0340437676407432	1.39397593663497	45.2793884590286	56	144	regulation of ERK1 and ERK2 cascade
GO:0001756	0.034184116015017	1.95557054137131	11.3198471147572	17	36	somitogenesis
GO:0044273	0.034184116015017	1.95557054137131	11.3198471147572	17	36	sulfur compound catabolic process
GO:0032496	0.0344623755505828	1.32595023376827	62.5735993287965	75	199	response to lipopolysaccharide
GO:0043154	0.0345947118617352	1.67243712543278	18.8664118579286	26	60	negative regulation of cysteine-type endopeptidase activity involved in apoptotic process
GO:0045778	0.0345947118617352	1.67243712543278	18.8664118579286	26	60	positive regulation of ossification
GO:0061077	0.0345947118617352	1.67243712543278	18.8664118579286	26	60	chaperone-mediated protein folding
GO:0003309	0.034615094926485	2.80800917275352	5.03104316211429	9	16	type B pancreatic cell differentiation
GO:0006884	0.034615094926485	2.80800917275352	5.03104316211429	9	16	cell volume homeostasis
GO:0021680	0.034615094926485	2.80800917275352	5.03104316211429	9	16	cerebellar Purkinje cell layer development
GO:0050869	0.034615094926485	2.80800917275352	5.03104316211429	9	16	negative regulation of B cell activation
GO:0050919	0.034615094926485	2.80800917275352	5.03104316211429	9	16	negative chemotaxis
GO:0050982	0.034615094926485	2.80800917275352	5.03104316211429	9	16	detection of mechanical stimulus
GO:0051131	0.034615094926485	2.80800917275352	5.03104316211429	9	16	chaperone-mediated protein complex assembly
GO:0051900	0.034615094926485	2.80800917275352	5.03104316211429	9	16	regulation of mitochondrial depolarization
GO:0060561	0.034615094926485	2.80800917275352	5.03104316211429	9	16	apoptotic process involved in morphogenesis
GO:0072202	0.034615094926485	2.80800917275352	5.03104316211429	9	16	cell differentiation involved in metanephros development
GO:0072661	0.034615094926485	2.80800917275352	5.03104316211429	9	16	protein targeting to plasma membrane
GO:0090162	0.034615094926485	2.80800917275352	5.03104316211429	9	16	establishment of epithelial cell polarity
GO:0034976	0.0347333972941895	1.29277613312791	75.4656474317144	89	240	response to endoplasmic reticulum stress
GO:2000021	0.034797188383643	1.45949734655052	34.5884217395358	44	110	regulation of ion homeostasis
GO:0030902	0.0348463979777372	1.54989018668264	25.7840962058357	34	82	hindbrain development
GO:1902107	0.0348463979777372	1.54989018668264	25.7840962058357	34	82	positive regulation of leukocyte differentiation
GO:0010769	0.0349517934283946	1.3517121710108	54.3981541903608	66	173	regulation of cell morphogenesis involved in differentiation
GO:0031647	0.0351421439068867	1.31883817506068	64.4602405145894	77	205	regulation of protein stability
GO:0009156	0.0351436992609655	1.60065079561953	22.3252540318822	30	71	ribonucleoside monophosphate biosynthetic process
GO:0070301	0.0351436992609655	1.60065079561953	22.3252540318822	30	71	cellular response to hydrogen peroxide
GO:0046849	0.0353935306502931	1.82175166517546	13.8353686958143	20	44	bone remodeling
GO:0002237	0.0354674335914659	1.31544764795144	65.4035611074858	78	208	response to molecule of bacterial origin
GO:0097191	0.0358401528229388	1.34255768627932	56.2847953761536	68	179	extrinsic apoptotic signaling pathway
GO:0001708	0.035924042870943	2.04865247170935	9.74764612659644	15	31	cell fate specification
GO:0021536	0.035924042870943	2.04865247170935	9.74764612659644	15	31	diencephalon development
GO:0006606	0.0366759794882602	1.30287697233122	69.1768434790715	82	220	protein import into nucleus
GO:0044744	0.0366759794882602	1.30287697233122	69.1768434790715	82	220	protein targeting to nucleus
GO:0009142	0.036709607804492	1.64031679617454	19.809732450825	27	63	nucleoside triphosphate biosynthetic process
GO:2000117	0.036709607804492	1.64031679617454	19.809732450825	27	63	negative regulation of cysteine-type endopeptidase activity
GO:0000717	0.0369497989898968	2.40285544318858	6.60324415027501	11	21	nucleotide-excision repair, DNA duplex unwinding
GO:0003203	0.0369497989898968	2.40285544318858	6.60324415027501	11	21	endocardial cushion morphogenesis
GO:2000401	0.0369497989898968	2.40285544318858	6.60324415027501	11	21	regulation of lymphocyte migration
GO:1902593	0.0369559371309386	1.29996092053843	70.1201640719679	83	223	single-organism nuclear import
GO:0006636	0.0370359935297236	2.18482142857143	8.17544513843572	13	26	unsaturated fatty acid biosynthetic process
GO:0045123	0.0370359935297236	2.18482142857143	8.17544513843572	13	26	cellular extravasation
GO:0045604	0.0370359935297236	2.18482142857143	8.17544513843572	13	26	regulation of epidermal cell differentiation
GO:0051489	0.0370359935297236	2.18482142857143	8.17544513843572	13	26	regulation of filopodium assembly
GO:0031667	0.0372182336541422	1.26441403396048	87.728815139368	102	279	response to nutrient levels
GO:0034614	0.03751814378958	1.42920257900715	37.418383518225	47	119	cellular response to reactive oxygen species
GO:0034620	0.03751814378958	1.42920257900715	37.418383518225	47	119	cellular response to unfolded protein
GO:0009060	0.0379212010493471	1.69286932064458	17.2942108697679	24	55	aerobic respiration
GO:0050868	0.0379212010493471	1.69286932064458	17.2942108697679	24	55	negative regulation of T cell activation
GO:0060324	0.0380877207071977	1.87345113902491	12.2631677076536	18	39	face development
GO:0006643	0.0382518645748983	1.38459326695905	44.6505080637643	55	142	membrane lipid metabolic process
GO:0050730	0.0382518645748983	1.38459326695905	44.6505080637643	55	142	regulation of peptidyl-tyrosine phosphorylation
GO:0043405	0.0384636452231991	1.28409273030322	75.7800876293465	89	241	regulation of MAP kinase activity
GO:0006690	0.0385202768278562	1.76574261061135	14.7786892887107	21	47	icosanoid metabolic process
GO:0071359	0.0385202768278562	1.76574261061135	14.7786892887107	21	47	cellular response to dsRNA
GO:1901343	0.0385202768278562	1.76574261061135	14.7786892887107	21	47	negative regulation of vasculature development
GO:1901568	0.0385202768278562	1.76574261061135	14.7786892887107	21	47	fatty acid derivative metabolic process
GO:0051222	0.038790835752011	1.24341900346854	99.9919828470215	115	318	positive regulation of protein transport
GO:0006936	0.0389619771221121	1.34356961967557	53.7692737950965	65	171	muscle contraction
GO:0010876	0.0392418085512863	1.30843352525024	64.7746807122215	77	206	lipid localization
GO:0019827	0.039541199153526	1.44803418803419	33.9595413442715	43	108	stem cell population maintenance
GO:0033674	0.0398603595477007	1.22203497081461	116.971753519157	133	372	positive regulation of kinase activity
GO:0035567	0.0399925407105189	1.40358187303718	40.2483452969143	50	128	non-canonical Wnt signaling pathway
GO:0007045	0.0403720223841452	1.65657470764998	18.2375314626643	25	58	cell-substrate adherens junction assembly
GO:0048041	0.0403720223841452	1.65657470764998	18.2375314626643	25	58	focal adhesion assembly
GO:0010950	0.0405417651893856	1.43751653268652	34.9028619371679	44	111	positive regulation of endopeptidase activity
GO:0098727	0.0405417651893856	1.43751653268652	34.9028619371679	44	111	maintenance of cell number
GO:0045670	0.040672524821254	1.9424750935028	10.6909667194929	16	34	regulation of osteoclast differentiation
GO:0003323	0.0412822229993567	2.91154036651808	4.40216276685	8	14	type B pancreatic cell development
GO:0006972	0.0412822229993567	2.91154036651808	4.40216276685	8	14	hyperosmotic response
GO:0014912	0.0412822229993567	2.91154036651808	4.40216276685	8	14	negative regulation of smooth muscle cell migration
GO:0030149	0.0412822229993567	2.91154036651808	4.40216276685	8	14	sphingolipid catabolic process
GO:0031664	0.0412822229993567	2.91154036651808	4.40216276685	8	14	regulation of lipopolysaccharide-mediated signaling pathway
GO:0034138	0.0412822229993567	2.91154036651808	4.40216276685	8	14	toll-like receptor 3 signaling pathway
GO:0034616	0.0412822229993567	2.91154036651808	4.40216276685	8	14	response to laminar fluid shear stress
GO:0060142	0.0412822229993567	2.91154036651808	4.40216276685	8	14	regulation of syncytium formation by plasma membrane fusion
GO:0090025	0.0412822229993567	2.91154036651808	4.40216276685	8	14	regulation of monocyte chemotaxis
GO:1905276	0.0412822229993567	2.91154036651808	4.40216276685	8	14	regulation of epithelial tube formation
GO:0050731	0.0414516819912128	1.47148501334216	30.5006991703179	39	97	positive regulation of peptidyl-tyrosine phosphorylation
GO:0090090	0.0415131489244793	1.38859144689008	42.1349864827072	52	134	negative regulation of canonical Wnt signaling pathway
GO:0003300	0.0415142006569958	1.71773884128405	15.7220098816072	22	50	cardiac muscle hypertrophy
GO:0051148	0.0418153495454799	1.80561821057271	13.20648830055	19	42	negative regulation of muscle cell differentiation
GO:0071385	0.0418153495454799	1.80561821057271	13.20648830055	19	42	cellular response to glucocorticoid stimulus
GO:1905954	0.0418153495454799	1.80561821057271	13.20648830055	19	42	positive regulation of lipid localization
GO:0070555	0.0425925653348521	1.56232639630785	22.6396942295143	30	72	response to interleukin-1
GO:0006665	0.042639156021588	1.45894589458946	31.4440197632143	40	100	sphingolipid metabolic process
GO:0009165	0.0426856912601116	1.30787433142008	62.2591591311644	74	198	nucleotide biosynthetic process
GO:0007528	0.0429187953430393	2.03921802123648	9.11876573133215	14	29	neuromuscular junction development
GO:0014074	0.0431327074833518	1.50145678403177	27.0418569963643	35	86	response to purine-containing compound
GO:0050801	0.0432280715833355	1.2096056041151	124.832758459961	141	397	ion homeostasis
GO:0033002	0.0442182544412903	1.40107067669173	38.6761443087536	48	123	muscle cell proliferation
GO:0009410	0.044374355905558	1.67613930348259	16.6653304745036	23	53	response to xenobiotic stimulus
GO:0014896	0.044374355905558	1.67613930348259	16.6653304745036	23	53	muscle hypertrophy
GO:0021549	0.044374355905558	1.67613930348259	16.6653304745036	23	53	cerebellum development
GO:0003338	0.0443794068609256	2.42673538837678	5.97436375501072	10	19	metanephros morphogenesis
GO:0015012	0.0443794068609256	2.42673538837678	5.97436375501072	10	19	heparan sulfate proteoglycan biosynthetic process
GO:0035315	0.0443794068609256	2.42673538837678	5.97436375501072	10	19	hair cell differentiation
GO:0043552	0.0443794068609256	2.42673538837678	5.97436375501072	10	19	positive regulation of phosphatidylinositol 3-kinase activity
GO:0045687	0.0443794068609256	2.42673538837678	5.97436375501072	10	19	positive regulation of glial cell differentiation
GO:0051491	0.0443794068609256	2.42673538837678	5.97436375501072	10	19	positive regulation of filopodium assembly
GO:0060351	0.0443794068609256	2.42673538837678	5.97436375501072	10	19	cartilage development involved in endochondral bone morphogenesis
GO:1900117	0.0443794068609256	2.42673538837678	5.97436375501072	10	19	regulation of execution phase of apoptosis
GO:1900274	0.0443794068609256	2.42673538837678	5.97436375501072	10	19	regulation of phospholipase C activity
GO:0031641	0.0444127882778039	2.18446890806308	7.54656474317144	12	24	regulation of myelination
GO:0048663	0.0444127882778039	2.18446890806308	7.54656474317144	12	24	neuron fate commitment
GO:1901890	0.0444127882778039	2.18446890806308	7.54656474317144	12	24	positive regulation of cell junction assembly
GO:2000249	0.0444127882778039	2.18446890806308	7.54656474317144	12	24	regulation of actin cytoskeleton reorganization
GO:0034249	0.0448995170920476	1.35684035244139	46.8515894471893	57	149	negative regulation of cellular amide metabolic process
GO:0051153	0.0449730214383374	1.59576581961519	20.1241726484572	27	64	regulation of striated muscle cell differentiation
GO:2000241	0.0449730214383374	1.59576581961519	20.1241726484572	27	64	regulation of reproductive process
GO:0002066	0.0451759283663314	1.85753873659118	11.6342873123893	17	37	columnar/cuboidal epithelial cell development
GO:0055008	0.0451759283663314	1.85753873659118	11.6342873123893	17	37	cardiac muscle tissue morphogenesis
GO:0048638	0.0452275281403492	1.31843144605251	56.9136757714179	68	181	regulation of developmental growth
GO:0016525	0.0453623413597064	1.74864300626305	14.1498088934464	20	45	negative regulation of angiogenesis
GO:0034109	0.0453623413597064	1.74864300626305	14.1498088934464	20	45	homotypic cell-cell adhesion
GO:0048644	0.0453623413597064	1.74864300626305	14.1498088934464	20	45	muscle organ morphogenesis
GO:2000181	0.0453623413597064	1.74864300626305	14.1498088934464	20	45	negative regulation of blood vessel morphogenesis
GO:0001952	0.0461396614057892	1.52164803560506	24.5263354153072	32	78	regulation of cell-matrix adhesion
GO:0003231	0.0461396614057892	1.52164803560506	24.5263354153072	32	78	cardiac ventricle development
GO:0021987	0.0461396614057892	1.52164803560506	24.5263354153072	32	78	cerebral cortex development
GO:0044057	0.0464206854731032	1.27155203895313	74.5223268388179	87	237	regulation of system process
GO:0045860	0.0464992486944354	1.22044313048375	109.110748578354	124	347	positive regulation of protein kinase activity
GO:0050727	0.0466710879936423	1.34091427093023	49.6815512258786	60	158	regulation of inflammatory response
GO:0051591	0.0471020419788342	1.63974320692744	17.6086510674	24	56	response to cAMP
GO:0045446	0.0471264358194374	1.57004330995362	21.0674932413536	28	67	endothelial cell differentiation
GO:0048593	0.0471264358194374	1.57004330995362	21.0674932413536	28	67	camera-type eye morphogenesis
GO:0007626	0.0472497494699435	1.45867066466767	29.8718187750536	38	95	locomotory behavior
GO:0006361	0.0484528894420472	1.92788074133763	10.0620863242286	15	32	transcription initiation from RNA polymerase I promoter
GO:0006879	0.0484528894420472	1.92788074133763	10.0620863242286	15	32	cellular iron ion homeostasis
GO:0022600	0.0484528894420472	1.92788074133763	10.0620863242286	15	32	digestive system process
GO:0033574	0.0484528894420472	1.92788074133763	10.0620863242286	15	32	response to testosterone
GO:0034405	0.0484528894420472	1.92788074133763	10.0620863242286	15	32	response to fluid shear stress
GO:0045773	0.0484528894420472	1.92788074133763	10.0620863242286	15	32	positive regulation of axon extension
GO:1901862	0.0484528894420472	1.92788074133763	10.0620863242286	15	32	negative regulation of muscle tissue development
GO:0043627	0.0487290237946412	1.70011270220101	15.0931294863429	21	48	response to estrogen
GO:0003094	0.049253585866439	3.05662507427213	3.77328237158572	7	12	glomerular filtration
GO:0022038	0.049253585866439	3.05662507427213	3.77328237158572	7	12	corpus callosum development
GO:0032673	0.049253585866439	3.05662507427213	3.77328237158572	7	12	regulation of interleukin-4 production
GO:0032717	0.049253585866439	3.05662507427213	3.77328237158572	7	12	negative regulation of interleukin-8 production
GO:0033622	0.049253585866439	3.05662507427213	3.77328237158572	7	12	integrin activation
GO:0060143	0.049253585866439	3.05662507427213	3.77328237158572	7	12	positive regulation of syncytium formation by plasma membrane fusion
GO:0070168	0.049253585866439	3.05662507427213	3.77328237158572	7	12	negative regulation of biomineral tissue development
GO:0071677	0.049253585866439	3.05662507427213	3.77328237158572	7	12	positive regulation of mononuclear cell migration
GO:1900103	0.049253585866439	3.05662507427213	3.77328237158572	7	12	positive regulation of endoplasmic reticulum unfolded protein response
GO:1903019	0.049253585866439	3.05662507427213	3.77328237158572	7	12	negative regulation of glycoprotein metabolic process
GO:0046890	0.0494033232114029	1.48748727163822	26.4129766011	34	84	regulation of lipid biosynthetic process
GO:0051480	0.0495266346918753	1.35310631150483	45.2793884590286	55	144	regulation of cytosolic calcium ion concentration
GO:0051048	0.0497366550349008	1.43483200779094	31.7584599608465	40	101	negative regulation of secretion
GO:0051147	0.0498338925336467	1.39019356096927	38.0472639134893	47	121	regulation of muscle cell differentiation
